# Supplementary material for: An Integrated Expression Profiling Reveals Target Genes of TGF-β and TNF-α Possibly Mediated by MicroRNAs in Lung Cancer Cells
Source: PLoS One. 2013 Feb 20;8(2):e56587. doi: 10.1371/journal.pone.0056587 (PMC3577886; doi:10.1371/journal.pone.0056587)
Supplement: File S1 — The transcripts at 2 h induced >1.5-fold or repressed <0.67-fold, including those not annotated. (XLSX) [file pone.0056587.s004.xlsx]

## Sheet: 2h up and down FC >= 1.5
2h up and down Fold change >= 1.5
Fold change							raw data
[TGF-beta 2h]/ [control 2h]	[TNF-alpha 2h]/ [control 2h]	[TGF-beta+TNF-alpha 2h]/ [control 2h]	Genbank ID	Gene Symbol	Gene Description	Transcripts Cluster ID	[Control 2h]	[TGF-beta 2h]	[TNF-alpha 2h]	[TGF-beta+TNF-alpha 2h]
4.61424	0.955558	1.78878	AF176422	HEY1	hairy/enhancer-of-split related with YRPW motif 1	8151457	146.685	676.84	140.166	262.388
4.47718	3.08214	9.77747	BC026356	RND1	Rho family GTPase 1	7962884	579.579	2594.88	1786.34	5666.82
4.40654	0.660724	1.77649	AB060692	ARL4D	ADP-ribosylation factor-like 4D	8007493	603.348	2658.67	398.646	1071.84
3.69935	1.86782	3.80964	BC004250	JUNB	jun B proto-oncogene	8026047	1357.45	5021.68	2535.47	5171.41
3.22096	0.85422	2.39406	AF087853	GADD45B	growth arrest and DNA-damage-inducible, beta	8024485	527.054	1697.62	450.22	1261.8
3.17581	2.06315	4.26763		JHDM1D	jumonji C domain containing histone demethylase 1 homolog D (S. cerevisiae)	8143341	177.612	564.062	366.44	757.982
3.12603	1.24309	3.39272	AY646650	KCTD11	potassium channel tetramerisation domain containing 11	8004360	294.252	919.84	365.782	998.315
3.102	0.947792	2.31118	AF010193	SMAD7	SMAD family member 7	8023220	297.25	922.071	281.731	686.999
3.07092	0.990439	2.8531	AB056477	ANGPTL4	angiopoietin-like 4	8025402	1151.8	3537.1	1140.79	3286.2
2.96933	3.19315	4.41515	BC068522	JUN	jun oncogene	7916609	536.392	1592.72	1712.78	2368.25
2.86776	2.48026	5.36018		KDM6B	lysine (K)-specific demethylase 6B	8004671	425.868	1221.29	1056.26	2282.73
2.75994	1.57085	2.94277	BC033694|AK291269|AK290377|AY428962|AY423443|AB071195|AF455755|DQ849202|AB071198|AY423442|AF032457|AB071196|AB071197|DQ849201|AF032458|AB071199|AY423441|DQ849200|AY305715|AB071200|AY305714|AF086141|AY305716|AK027160	BCL2L11	BCL2-like 11 (apoptosis facilitator)	8044375	657.611	1814.97	1033.01	1935.2
2.71774	1.27196	2.68628	BC012506	IL11	interleukin 11	8039484	852.141	2315.9	1083.89	2289.09
2.70387	3.74336	3.31995	M92843	ZFP36	zinc finger protein 36, C3H type, homolog (mouse)	8028652	603.491	1631.76	2259.08	2003.56
2.65538	0.440873	1.31367	AF125377	SNAI1	snail homolog 1 (Drosophila)	8063382	658.059	1747.39	290.12	864.469
2.62928	1.19623	2.37057	BC022516	ARRDC2	arrestin domain containing 2	8026915	535.951	1409.17	641.123	1270.51
2.60289	1.39664	2.87274	AY316592	BCOR	BCL6 co-repressor	8172088	776.767	2021.84	1084.86	2231.45
2.5775	1.10109	1.02981	BC034027	NOG	noggin	8008627	103.245	266.115	113.683	106.323
2.56342	9.10817	9.05127	AK057845	EFNA1	ephrin-A1	7905929	278.898	714.933	2540.25	2524.38
2.48192	1.00371	2.41598	BC059386	SKIL	SKI-like oncogene	8083876	1460.64	3625.18	1466.06	3528.87
2.42719	0.916817	2.17055	BC014851	LFNG		8131143	273.975	664.989	251.185	594.677
2.34647	2.4407	6.05642	BC033097	HBEGF	heparin-binding EGF-like growth factor	8114572	602.316	1413.32	1470.08	3647.88
2.33464	2.35636	3.28188	U23070	BAMBI	BMP and activin membrane-bound inhibitor homolog (Xenopus laevis)	7926875	1447.6	3379.62	3411.07	4750.86
2.27323	0.840899	1.66668	BC008727	RARA	retinoic acid receptor, alpha	8007084	484.026	1100.3	407.017	806.719
2.24037	0.917029	2.09267	AB451309|AK292217|BC109246|AK097459	PDGFA|LOC100132080	platelet-derived growth factor alpha polypeptide | hypothetical LOC100132080	8137670	829.421	1858.21	760.604	1735.71
2.21819	0.584423	1.65738				8009073	104.982	232.871	61.3542	173.995
2.17087	1.23727	2.25459	BC010860	SERPINE1	serpin peptidase inhibitor, clade E (nexin, plasminogen activator inhibitor type 1), member 1	8135069	6174.18	13403.3	7639.12	13920.2
2.17079	1.0266	1.1916	BC041366|BC002955|BC002854|AF440755|AK292255|AK301805|AF079564|AK309582	USP2	ubiquitin specific peptidase 2	7952249	184.505	400.522	189.414	219.855
2.16156	1.24754	2.65175	AF022375|M27281|AY047581|M32977|AB021221|AF430806|AF486837|AB451322|AF091352|AF214570|AY263145|DQ229900|AF323587|AB209485|S85192|AK056914|BC011177|AK098750|CR614384	VEGFA	vascular endothelial growth factor A	8119898	1607.43	3474.55	2005.32	4262.49
2.10733	1.1268	2.03847	AK126462	CLDN4	claudin 4	8133360	122.072	257.246	137.551	248.841
2.10048	0.950844	2.64327	BC152462	NUAK1	NUAK family, SNF1-like kinase, 1	7966026	1149.82	2415.17	1093.3	3039.28
2.09864	1.08063	1.36133				7951701	140.782	295.45	152.133	191.65
2.09085	0.832803	1.75225	BC074760	HOXD10	homeobox D10	8046536	416.171	870.153	346.589	729.234
2.07854	0.870286	2.25931	BC032558	DLX2	distal-less homeobox 2	8056784	156.492	325.274	136.193	353.563
2.06536	1.74576	3.86463	BC057812	TMEM88	transmembrane protein 88	8004691	187.935	388.153	328.088	726.298
2.0646	1.12072	1.75453	BC012104	P2RY2	purinergic receptor P2Y, G-protein coupled, 2	7942400	604.373	1247.79	677.332	1060.39
2.0566	1.11179	2.63165	BC038949	CSRNP1	cysteine-serine-rich nuclear protein 1	8086330	296.061	608.878	329.157	779.127
2.0392	2.18817	2.87788				8064216	61.1424	124.681	133.79	175.961
2.03832	0.776512	1.64284	BC143722	JMJD1C	jumonji domain containing 1C	7933877	1296.47	2642.63	1006.73	2129.9
1.9834	0.268082	0.779179	BC012420	ID1	inhibitor of DNA binding 1, dominant negative helix-loop-helix protein	8061564	4226	8381.87	1132.92	3292.81
1.9709	1.23991	3.25455	AF069493	SEMA7A	semaphorin 7A, GPI membrane anchor (John Milton Hagen blood group)	7990345	192.201	378.808	238.311	625.527
1.96689	1.37381	1.63687				7969339	63.6545	125.202	87.4493	104.194
1.94669	0.912034	1.36177	BC087839	CTGF	connective tissue growth factor	8129562	1757.38	3421.07	1602.79	2393.15
1.92506	1.11493	1.75215				7943954	122.843	236.48	136.961	215.239
1.92182	0.992018	1.95842	BC006428	CXXC5	CXXC finger 5	8108447	1798.2	3455.83	1783.85	3521.63
1.91289	1.20319	1.74927	AF254260	TUFT1	tuftelin 1	7905428	949.15	1815.62	1142.01	1660.32
1.89981	1.29752	1.91664	AK289943	HEY2	hairy/enhancer-of-split related with YRPW motif 2	8121850	96.2394	182.837	124.873	184.457
1.89571	1.37999	1.22122	AF105036|BC030811|BC029923|U70663|AF022184|AK095134|AK095894|AK026253	KLF4	Kruppel-like factor 4 (gut)	8163002	220.232	417.496	303.919	268.953
1.87691	0.99795	2.35759	BC053618	NRARP	NOTCH-regulated ankyrin repeat protein	8165508	334.686	628.174	333.999	789.053
1.85723	0.96987	1.41845		SKI	v-ski sarcoma viral oncogene homolog (avian)	7897068	1121.14	2082.22	1087.36	1590.28
1.8422	0.918309	1.77925	AF211836	RHOU	ras homolog gene family, member U	7910387	795.546	1465.55	730.558	1415.47
1.83237	1.32898	1.35418				8108433	35.3739	64.8179	47.0113	47.9026
1.80665	1.1411	1.787	AB029551	RYBP	RING1 and YY1 binding protein	8088820	1240.89	2241.86	1415.98	2217.48
1.79715	1.00565	1.68923	BC109394	HOXD11	homeobox D11	8046530	252.79	454.3	254.217	427.02
1.79167	1.2197	0.795627				7987135	72.53	129.95	88.4649	57.7068
1.78022	0.948574	0.985891				8149275	40.1227	71.427	38.0593	39.5566
1.76794	1.25758	2.76534	BC036724|L49169|EU178111|EU178109|EU178110|EU178112|EU178114|EU178113|AK292720|EU178115|BC040197|EU178116|CR542101|AK225070|BX538117|BC051767|AK097324	FOSB	FBJ murine osteosarcoma viral oncogene homolog B	8029693	190.381	336.582	239.419	526.469
1.76785	0.815415	1.43553	AK091777	LONRF3	LON peptidase N-terminal domain and ring finger 3	8169603	701.191	1239.6	571.762	1006.58
1.75547	1.13892	1.87032	BC018543|AY646650	ACAP1|KCTD11	ArfGAP with coiled-coil, ankyrin repeat and PH domains 1 | potassium channel tetramerisation domain containing 11	8004331	205.679	361.064	234.253	384.686
1.75096	2.96974	2.10967	BC020224	PIM1	pim-1 oncogene	8119161	1102	1929.56	3272.66	2324.85
1.74788	0.862282	0.852644				7931346	48.0134	83.9214	41.401	40.9383
1.74548	1.84664	2.32589	AJ293866	PLK3|TCTEX1D4	polo-like kinase 3 (Drosophila) | Tctex1 domain containing 4	7901054	336.232	586.884	620.899	782.039
1.74191	1.5251	1.54621				7995523	42.6339	74.2644	65.0209	65.9209
1.73688	1.44467	2.34175	BC037166	EPHA2	EPH receptor A2	7912706	1538.36	2671.93	2222.42	3602.45
1.73301	1.46315	1.47338				8107857	169.889	294.42	248.572	250.311
1.72858	0.695242	0.883763	AF086709|AK054898	LOH3CR2A	loss of heterozygosity, 3, chromosomal region 2, gene A	8077499	183.977	318.019	127.908	162.592
1.72808	1.85101	2.18094	BC015711	SPSB1	splA/ryanodine receptor domain and SOCS box containing 1	7897449	1035.92	1790.16	1917.51	2259.29
1.72415	1.47399	1.97796	AB078026|AB078027|AY313926|BC006322|L19871|AY313927|AB066566|AK294296|BT006996|CR450334|AB209032|AK125255	ATF3	activating transcription factor 3	7909610	129.53	223.33	190.926	256.206
1.72093	0.418566	0.93184	BC039152	HES1	hairy and enhancer of split 1, (Drosophila)	8084880	909.168	1564.62	380.547	847.199
1.71671	0.959221	1.88351	BC070043	BMF	Bcl2 modifying factor	7987454	277.386	476.19	266.074	522.458
1.70782	0.97034	1.60065	AK298969	BLOC1S2	biogenesis of lysosomal organelles complex-1, subunit 2	7935746	1569.71	2680.78	1523.15	2512.56
1.70498	3.85684	3.94286	BC125184	IRAK2	interleukin-1 receptor-associated kinase 2	8077786	917.569	1564.44	3538.92	3617.85
1.69467	0.844244	1.32222	BC036205	TMC7	transmembrane channel-like 7	7993588	1284.5	2176.79	1084.43	1698.38
1.68878	1.1112	1.24178				8124057	58.5261	98.8374	65.0342	72.6765
1.68872	1.37738	1.45585				7960338	285.27	481.742	392.926	415.311
1.68314	1.08554	1.04722				8136471	145.073	244.177	157.483	151.922
1.6795	0.849947	1.61713	BC108292	C14orf4	chromosome 14 open reading frame 4	7980338	883.866	1484.45	751.24	1429.33
1.67806	1.89623	3.15457	AK131439	RNF19B	ring finger protein 19B	7914603	747.412	1254.2	1417.26	2357.76
1.66956	0.970897	1.46265	BC012181	FURIN	furin (paired basic amino acid cleaving enzyme)	7986092	796.332	1329.53	773.157	1164.75
1.66623	1.78165	1.78447	AK095698	FLJ38379		8049957	48.1524	80.2329	85.7906	85.9267
1.6656	0.972122	1.6938	AB004066	BHLHE40	basic helix-loop-helix family, member e40	8077441	4610.69	7679.57	4482.15	7809.6
1.66288	1.3538	2.21826	BC005010	ZFP36L2	zinc finger protein 36, C3H type-like 2	8051814	1605.73	2670.15	2173.84	3561.93
1.65819	0.964195	1.17844	AK291466	TSHZ3	teashirt zinc finger homeobox 3	8035896	332.09	550.668	320.199	391.347
1.65514	1.41539	1.29317				8151991	50.9973	84.4078	72.1811	65.9483
1.6545	0.948195	0.987893	BC011524	FAM105A	family with sequence similarity 105, member A	8104570	374.357	619.372	354.963	369.824
1.65089	0.985733	1.51409	BC101749	ITPRIPL2	inositol 1,4,5-triphosphate receptor interacting protein-like 2	7993622	509.129	840.516	501.865	770.869
1.64963	2.2746	3.42071	BC060832	VDR	vitamin D (1,25- dihydroxyvitamin D3) receptor	7962689	209.236	345.162	475.928	715.735
1.64195	0.960484	1.45981	BC017194	ELF4	E74-like factor 4 (ets domain transcription factor)	8175039	766.238	1258.13	735.959	1118.56
1.63217	1.13289	1.51607	BC042954	ETS2	v-ets erythroblastosis virus E26 oncogene homolog 2 (avian)	8068593	3213.55	5245.06	3640.6	4871.97
1.62969	0.901916	1.26231	AY358614	NXPH4	neurexophilin 4	7956395	443.612	722.951	400.1	559.976
1.62848	1.01028	1.37569	BC053619	ARRDC3	arrestin domain containing 3	8113073	2853.09	4646.21	2882.42	3924.98
1.62339	1.14859	2.1097	M12783	PDGFB	platelet-derived growth factor beta polypeptide (simian sarcoma viral (v-sis) oncogene homolog)	8076195	227.557	369.414	261.37	480.078
1.62231	1.50693	0.858422				8053427	54.2977	88.0878	81.8226	46.6103
1.61851	1.1459	1.30594				8055596	42.9204	69.4671	49.1826	56.0515
1.61713	0.967851	2.07281	BC072432	IER2	immediate early response 2	8026163	570.898	923.215	552.544	1183.36
1.61581	0.951242	1.41287	AF308602	NOTCH1	Notch homolog 1, translocation-associated (Drosophila)	8165217	378.526	611.625	360.07	534.809
1.6094	0.907255	1.49316	AF035528	SMAD6	SMAD family member 6	7984353	904.984	1456.48	821.051	1351.28
1.60204	1.17055	2.76964	AF131839	OLFM2	olfactomedin 2	8033818	988.25	1583.22	1156.8	2737.1
1.60138	1.03496	1.58638	BC137087	FAM102A	family with sequence similarity 102, member A	8164343	1992.46	3190.69	2062.13	3160.81
1.60055	0.826293	1.12494	BC012083	SERTAD4	SERTA domain containing 4	7909503	140.572	224.994	116.154	158.135
1.59395	2.28921	2.5453	BC005001	ZC3H12A	zinc finger CCCH-type containing 12A	7900146	496.001	790.6	1135.45	1262.47
1.59119	1.21618	1.46029	AY768808	GPR157	G protein-coupled receptor 157	7912239	393.456	626.065	478.514	574.562
1.58209	1.00696	1.35608	BC026319	KLHL26	kelch-like 26 (Drosophila)	8027049	290.434	459.494	292.455	393.852
1.58053	1.80245	0.927894				7983771	84.3376	133.298	152.014	78.2563
1.57981	1.13021	0.925434	AK130278	LOC100130876		8010978	173.559	274.191	196.159	160.618
1.57891	1.56344	2.39157	BC064989	FAM43A	family with sequence similarity 43, member A	8084891	320.694	506.347	501.385	766.962
1.57596	1.13192	1.59652	AK123558	FAM83G	family with sequence similarity 83, member G	8013312	380.714	599.99	430.938	607.817
1.5742	1.36538	1.42662				7946849	80.5311	126.772	109.956	114.887
1.57323	1.02052	1.63906	U43843|GQ358728|BC125152|BC125153|AK297581|AK094632|AK127198|AK308563	DPF1	D4, zinc and double PHD fingers family 1	8036460	314.453	494.707	320.906	515.407
1.56681	0.877277	1.22415	AK074652	SERTAD1	SERTA domain containing 1	8036902	533.849	836.442	468.333	653.514
1.5668	0.958159	1.25486	AB017915	CHST3	carbohydrate (chondroitin 6) sulfotransferase 3	7928291	671.276	1051.75	643.189	842.36
1.56561	1.21041	1.28254				8142522	44.635	69.8809	54.0266	57.246
1.56553	0.802802	1.27342	AB095929	MEX3B	mex-3 homolog B (C. elegans)	7990873	402.337	629.872	322.997	512.346
1.56442	0.47621	0.919059		LOC100129150	LP5624	8144526	73.5077	114.997	35.0051	67.5579
1.56278	1.30724	1.23984				7971913	45.467	71.0548	59.4363	56.3716
1.56245	2.6393	3.17253	AK291744	ABTB2	ankyrin repeat and BTB (POZ) domain containing 2	7947462	569.242	889.414	1502.4	1805.94
1.56221	1.15047	1.07055	AY373756	ANKRD11	ankyrin repeat domain 11	8175585	287.549	449.213	330.816	307.836
1.55522	1.11063	2.01855	BC040321	LHX8	LIM homeobox 8	7902353	426.752	663.694	473.963	861.42
1.55489	1.73973	1.28629				7946426	78.6053	122.223	136.752	101.109
1.5528	1.30527	1.71983				8037387	95.2041	147.833	124.267	163.735
1.54999	0.863674	1.07265	AK097804	C20orf112	chromosome 20 open reading frame 112	8065612	416.442	645.479	359.67	446.694
1.54862	1.13165	1.11542	AK097079|AK095410	LOC100129884		7971965	42.2083	65.3645	47.7651	47.0798
1.54837	1.94419	0.98088				8154225	68.8648	106.628	133.887	67.548
1.54613	2.56188	2.34718	BC009288|AK299439|AK291456|BC066890	NR4A2	nuclear receptor subfamily 4, group A, member 2	8055952	639.153	988.213	1637.43	1500.2
1.54495	1.16013	1.40394	AK303090|AK303141|AF044896|AB050854|BC132692|BC133049|AB035482|AK094833|BC081568|CR749321	C1orf38	chromosome 1 open reading frame 38	7899394	141.975	219.344	164.71	199.325
1.53983	0.877314	1.232	D86966	ZNF592	zinc finger protein 592	7985605	1889.01	2908.74	1657.25	2327.25
1.53743	1.08546	1.64398	BC063393	PRRG4	proline rich Gla (G-carboxyglutamic acid) 4 (transmembrane)	7939150	141.204	217.091	153.271	232.137
1.53153	1.53105	1.49179				8058496	69.2755	106.097	106.064	103.345
1.53053	1.23763	1.27682	BC031265|AY358703|AF124522|AK299247|AK307161	TSPAN12	tetraspanin 12	8142524	116.371	178.11	144.025	148.585
1.53005	1.65781	3.00035	BC057815	RRAD	Ras-related associated with diabetes	8001918	133.084	203.624	220.628	399.298
1.52934	1.42388	1.85823	BC020521	FRMD6	FERM domain containing 6	7974316	753.517	1152.38	1072.92	1400.21
1.52695	1.12442	1.62571	BC000312	CDKN1A	cyclin-dependent kinase inhibitor 1A (p21, Cip1)	8119088	924.321	1411.39	1039.32	1502.68
1.52407	0.83006	1.05076	BC017714	HNF1B	HNF1 homeobox B	8014591	1329.98	2026.99	1103.96	1397.49
1.5236	1.51827	1.79467	AY494951|AB053311|AY523977|AY523978|BC032486	RAPH1	Ras association (RalGDS/AF-6) and pleckstrin homology domains 1	8058390	675.597	1029.34	1025.74	1212.47
1.51983	0.418396	0.534197	BC009199	CYR61	cysteine-rich, angiogenic inducer, 61	7902687	1037.6	1576.97	434.126	554.281
1.51852	0.757991	1.02394	AB043702	FZD5	frizzled homolog 5 (Drosophila)	8058498	612.912	930.718	464.581	627.588
1.5167	0.977576	1.09241	BC068575	VASN	vasorin	7992967	309.12	468.842	302.188	337.686
1.51617	1.35662	2.3157	AK296972	NIPAL4	NIPA-like domain containing 4	8109563	840.09	1273.72	1139.68	1945.39
1.51529	0.810921	0.876771	BC121015	SLC30A1	solute carrier family 30 (zinc transporter), member 1	7924092	1177.49	1784.25	954.853	1032.39
1.50895	1.01041	1.4365	BC136293	MAP3K2	mitogen-activated protein kinase kinase kinase 2	8054997	1446.95	2183.38	1462.02	2078.53
1.50871	0.988399	1.32954	BC152461	ZBTB39	zinc finger and BTB domain containing 39	7964300	1182.85	1784.58	1169.13	1572.66
1.50344	1.06042	1.16481	BC111790	DACT2	dapper, antagonist of beta-catenin, homolog 2 (Xenopus laevis)	8130859	238.308	358.282	252.708	277.584
1.50218	1.31941	1.66225	AK092414	MAFK|TMEM184A	v-maf musculoaponeurotic fibrosarcoma oncogene homolog K (avian) | transmembrane protein 184A	8131091	667.312	1002.42	880.455	1109.24
1.49349	1.53153	1.66132				7959012	60.7424	90.7181	93.0287	100.912
1.49319	1.28334	1.90997	BC002788	PLAUR	plasminogen activator, urokinase receptor	8037374	1596.97	2384.57	2049.45	3050.17
1.49038	1.28556	1.82886	BC031549|AK297804	CLK1|PPIL3	CDC-like kinase 1 | peptidylprolyl isomerase (cyclophilin)-like 3	8058127	768.969	1146.06	988.554	1406.34
1.49001	1.57839	2.40576	BC005080|BC000844|AF039067|AF083421|BT006703	IER3	immediate early response 3	8124848	3893.47	5801.3	6145.42	9366.74
1.48973	1.57841	2.40576	BC005080|BC000844|AF039067|AF083421|BT006703	IER3	immediate early response 3	8179704	3894.64	5801.96	6147.34	9369.56
1.48861	1.295	1.55701	AB019210	PGM2L1	phosphoglucomutase 2-like 1	7950391	1280.19	1905.7	1657.85	1993.27
1.48647	1.90717	2.92937	AF075292	FGF18	fibroblast growth factor 18	8109981	251.687	374.125	480.009	737.283
1.48586	1.43013	1.6755	AY198414	PRDM1	PR domain containing 1, with ZNF domain	8121257	669.188	994.318	957.024	1121.22
1.48356	0.980882	1.7251	BC056676	C16orf87	chromosome 16 open reading frame 87	8001178	750.632	1113.61	736.282	1294.92
1.48244	1.2901	1.92813	BC012939	CLCF1	cardiotrophin-like cytokine factor 1	7949754	1186.49	1758.9	1530.69	2287.72
1.46164	1.65088	2.23317	BC108714|BC113606|BC113608|BC143694|BC012928	C6orf150	chromosome 6 open reading frame 150	8127534	1058.22	1546.74	1746.99	2363.18
1.46065	2.33423	2.89442	BC140816	HIVEP1	human immunodeficiency virus type I enhancer binding protein 1	8116910	606.257	885.53	1415.14	1754.76
1.44913	1.14069	1.68925	L29555	ST3GAL1	ST3 beta-galactoside alpha-2,3-sialyltransferase 1	8153021	499.606	723.997	569.894	843.961
1.44806	1.51627	2.19136	BC005080|BC000844|AF039067|AF083421|BT006703	IER3	immediate early response 3	8178435	4957.99	7179.44	7517.65	10864.7
1.43694	1.21508	1.56564	AY830714	C3orf52	chromosome 3 open reading frame 52	8081645	287.592	413.252	349.447	450.268
1.43526	0.664529	0.81293	BC109376|EF025586|BC126434|BC130415|AF110224|AF258555|AK092206	LBH	limb bud and heart development homolog (mouse)	8041206	1867.97	2681.02	1241.32	1518.53
1.43319	1.38373	1.54085				8045535	47.7358	68.4142	66.0536	73.5535
1.43186	2.57005	2.9499	AF183961	CCRN4L	CCR4 carbon catabolite repression 4-like (S. cerevisiae)	8097461	1150.28	1647.05	2956.29	3393.22
1.42598	1.5521	1.37849				8126950	47.3631	67.5387	73.5122	65.2897
1.42565	1.40926	1.5817	AY358228	IGSF9B	immunoglobulin superfamily, member 9B	7952810	110.339	157.305	155.497	174.524
1.41407	1.19665	1.50208	AB043584	BCL11B	B-cell CLL/lymphoma 11B (zinc finger protein)	7981242	196.898	278.427	235.617	295.756
1.41356	1.73492	1.93447	AF081195	RASGRP1	RAS guanyl releasing protein 1 (calcium and DAG-regulated)	7987405	178.248	251.965	309.247	344.816
1.40959	2.42806	2.26795	J02931	F3	coagulation factor III (thromboplastin, tissue factor)	7917875	228.894	322.646	555.768	519.12
1.40844	1.22843	1.74648	BC007714	DDIT4	DNA-damage-inducible transcript 4	7928308	3288.5	4631.66	4039.68	5743.29
1.39527	0.629495	1.10903	BC003107	ID3	inhibitor of DNA binding 3, dominant negative helix-loop-helix protein	7913655	2431.49	3392.57	1530.61	2696.59
1.38969	1.69471	1.60212				8072344	244.95	340.404	415.12	392.44
1.38824	1.58856	1.23938				8097541	53.9916	74.9531	85.7686	66.9163
1.38705	0.448821	0.642415	BC030639	ID2	inhibitor of DNA binding 2, dominant negative helix-loop-helix protein	8040103	3351.4	4648.56	1504.18	2152.99
1.3851	1.28578	0.650953				8111201	66.0651	91.5065	84.9451	43.0053
1.38113	0.982787	0.485535				8115443	68.8726	95.1222	67.687	33.44
1.37828	1.14046	1.92996	BC070108	ITPRIP	inositol 1,4,5-triphosphate receptor interacting protein	7936242	927.399	1278.21	1057.66	1789.84
1.37754	1.65432	1.42641				7931681	57.748	79.5502	95.5339	82.3721
1.37385	1.39188	2.68819	BC014439	SPHK1	sphingosine kinase 1	8010061	555.073	762.587	772.598	1492.14
1.37233	1.50675	1.27883				8169634	1266.25	1737.72	1907.92	1619.32
1.37216	2.85465	2.98204	DQ231041	HIVEP2	human immunodeficiency virus type I enhancer binding protein 2	8129953	605.831	831.295	1729.44	1806.61
1.37079	1.58254	1.54298				8163271	116.396	159.554	184.202	179.597
1.3688	7.58347	4.23275				8158684	230.739	315.836	1749.8	976.66
1.36555	1.49237	2.55167	BC008786	ITGA5	integrin, alpha 5 (fibronectin receptor, alpha polypeptide)	7963786	1649.34	2252.26	2461.44	4208.57
1.36165	0.96499	1.53186	J03580	PTHLH	parathyroid hormone-like hormone	7962000	400.205	544.941	386.194	613.06
1.36028	1.05061	1.59404	AK024925			7904693	78.3534	106.583	82.3189	124.899
1.35718	2.05755	1.4008	AY696295	CYP4Z2P	cytochrome P450, family 4, subfamily Z, polypeptide 2 pseudogene	7915896	53.6453	72.8064	110.378	75.1464
1.3561	1.09381	1.59467	AF447879			8132248	90.4321	122.635	98.9159	144.209
1.35208	1.51119	1.47423				7997498	62.3119	84.2505	94.1653	91.8621
1.35171	1.59616	1.09159				7965675	111.234	150.356	177.548	121.423
1.3467	1.91887	1.79304	AY014180	SMURF2	SMAD specific E3 ubiquitin protein ligase 2	8017651	2062.11	2777.05	3956.92	3697.45
1.33964	0.596455	1.14868	BC038504	SIK1	salt-inducible kinase 1	8070665	2888.07	3868.97	1722.6	3317.46
1.33848	1.54319	1.27855		LOC340268		8131512	105.935	141.791	163.478	135.443
1.33811	1.36518	2.25252	AK226108|AF524261	NR4A3|EWSR1	nuclear receptor subfamily 4, group A, member 3 | Ewing sarcoma breakpoint region 1	8156848	535.993	717.22	731.729	1207.33
1.33264	1.43557	1.67849	BX537890|BC012919|AB015132|AK297312|CR542112|AK027371|AK314439	KLF7	Kruppel-like factor 7 (ubiquitous)	8058477	4813.22	6414.31	6909.74	8078.94
1.33015	1.03224	1.89452				8083320	61.701	82.0718	63.6903	116.894
1.32969	1.35032	1.71163	BC007538	CEBPB	CCAAT/enhancer binding protein (C/EBP), beta	8063386	2330.55	3098.92	3147	3989.04
1.32849	1.47402	1.78485	AF502289	TRIP10	thyroid hormone receptor interactor 10	8025058	2312.82	3072.56	3409.14	4128.04
1.32817	1.90734	1.62767	AF227516	SPRY4	sprouty homolog 4 (Drosophila)	8114797	406.514	539.919	775.359	661.67
1.32741	1.14018	1.78782	BC066954	RHOB	ras homolog gene family, member B	8040473	1607.07	2133.24	1832.35	2873.15
1.32632	2.02081	3.03951	U10550	GEM	GTP binding protein overexpressed in skeletal muscle	8151816	780.012	1034.54	1576.26	2370.85
1.32439	1.59727	1.76018	AK303577	NUAK2	NUAK family, SNF1-like kinase, 2	7923753	1328.32	1759.22	2121.69	2338.08
1.32039	1.17808	1.50303	BC130418	ARID4B	AT rich interactive domain 4B (RBP1-like)	7925201	462.166	610.237	544.47	694.65
1.31783	2.04087	1.80662	AB098736	YPEL2	yippee-like 2 (Drosophila)	8008819	288.368	380.02	588.523	520.972
1.31124	1.31925	1.69528	BC050540	CHST15	carbohydrate (N-acetylgalactosamine 4-sulfate 6-O) sulfotransferase 15	7936856	514.23	674.279	678.399	871.767
1.30609	1.65635	1.94688	BC005839	FSTL3	follistatin-like 3 (secreted glycoprotein)	8023995	2647.98	3458.49	4385.97	5155.29
1.30218	1.79057	1.7459				8176482	58.331	75.9576	104.446	101.84
1.3006	1.42668	1.82109	BC017371	ELK3		7957665	1556.58	2024.49	2220.75	2834.67
1.29	2.0609	2.18247	X95701	GATA6	GATA binding protein 6	8020455	582.398	751.294	1200.27	1271.07
1.28868	1.03131	1.5507	BC012116	ZNF821	zinc finger protein 821	8002618	160.077	206.288	165.089	248.233
1.28044	1.76463	1.88138	BC056420	SOX9	SRY (sex determining region Y)-box 9	8009517	665.038	851.542	1173.54	1251.19
1.28014	4.37034	4.16675	AK090468	TRAF1	TNF receptor-associated factor 1	8163825	122.067	156.263	533.473	508.622
1.27926	1.13108	1.60379		OR10G4	olfactory receptor, family 10, subfamily G, member 4	7944797	135.113	172.845	152.824	216.693
1.27764	2.00765	2.50497	BX537685	DKFZp686O24166		7938702	915.701	1169.93	1838.41	2293.81
1.27383	1.32219	1.51068	AF039291	LOX	lysyl oxidase	8113709	95.2722	121.36	125.968	143.926
1.27074	2.55777	2.53271	BC013575	PLAU|C10orf55	plasminogen activator, urokinase | chromosome 10 open reading frame 55	7928429	2449.39	3112.54	6264.98	6203.6
1.2696	1.47551	1.5639	AF509504	DOT1L	DOT1-like, histone H3 methyltransferase (S. cerevisiae)	8024391	497.527	631.658	734.106	778.083
1.26918	3.03464	1.09642				8154227	81.6531	103.632	247.788	89.5258
1.25873	1.12998	1.61392	BC146762|AF367051|AY032952|AK096391|AK124609|BC040911|AK096378	DAB2IP	DAB2 interacting protein	8157610	330.592	416.126	373.562	533.551
1.25672	1.04131	1.53868				8129069	67.4977	84.8254	70.2864	103.857
1.25657	1.61182	1.92652	AK093838	MAP2K3	mitogen-activated protein kinase kinase 3	8005707	1220.67	1533.87	1967.51	2351.65
1.24923	1.08184	1.50429	BC036122	LRRC8C	leucine rich repeat containing 8 family, member C	7902874	931.952	1164.22	1008.23	1401.92
1.24893	1.79374	1.84914	AY842285	ZNF641	zinc finger protein 641	7962794	414.278	517.405	743.106	766.06
1.24741	1.18428	1.56783	AF239923	RHOF	ras homolog gene family, member F (in filopodia)	7967202	3295.77	4111.17	3903.1	5167.22
1.24689	3.94881	1.73979	AK127288	LOC440896		8161526	53.4011	66.5852	210.871	92.9067
1.2435	1.4011	1.6084	BC043350	PRKCD	protein kinase C, delta	8080487	711.596	884.872	997.019	1144.53
1.23979	1.94932	2.43655	AF495725	SLC25A37	solute carrier family 25, member 37	8145291	878.751	1089.47	1712.97	2141.12
1.23622	1.75362	1.38539		CXorf50B	chromosome X open reading frame 50B	8168387	122.8	151.808	215.345	170.126
1.23564	1.0464	1.53367	BC017246	WDR91	WD repeat domain 91	8143070	393.335	486.02	411.587	603.248
1.23228	1.20616	1.65878				7917468	85.8127	105.746	103.503	142.345
1.23227	1.2668	1.52796	AF055581	SH2B3	SH2B adaptor protein 3	7958749	555.826	684.927	704.118	849.278
1.22536	1.37027	1.64272	BC035576|AK097219	MAP3K14|LOC100133991	mitogen-activated protein kinase kinase kinase 14 | similar to hCG1995169	8016194	954.754	1169.92	1308.27	1568.39
1.22465	1.16799	1.59026	AY048757	ABCG1	ATP-binding cassette, sub-family G (WHITE), member 1	8068761	148.793	182.22	173.789	236.62
1.22241	1.44973	1.55152	BC033005	CDK17|PCTK2	cyclin-dependent kinase 17 | PCTAIRE protein kinase 2	7965652	1061.7	1297.84	1539.18	1647.26
1.21662	1.15942	1.54857	AB007938	KLHL21	kelch-like 21 (Drosophila)	7912102	270.558	329.167	313.689	418.977
1.21459	1.2965	1.97209	BC110352	CXCR5	chemokine (C-X-C motif) receptor 5	7944335	93.0542	113.022	120.644	183.511
1.21442	1.98741	1.70982	AK292975	CYLD	cylindromatosis (turban tumor syndrome)	7995552	324.923	394.593	645.757	555.561
1.2142	1.57572	2.2177	AB044385	THSD1	thrombospondin, type I, domain containing 1	7971813	341.005	414.049	537.329	756.249
1.21049	1.19535	1.63855	AF319553	RELT		7942439	359.309	434.939	429.501	588.744
1.2082	1.28921	1.50158	AK024680			8047763	1904.72	2301.29	2455.58	2860.09
1.20726	1.36654	2.03648	BC065931	NAB2	NGFI-A binding protein 2 (EGR1 binding protein 2)	7956287	445.971	538.402	609.435	908.209
1.20433	10.9551	5.8223	M21121	CCL5	chemokine (C-C motif) ligand 5	8014316	201.233	242.351	2204.53	1171.64
1.2017	2.09311	1.86547	BC006313	MSC	musculin | musculin (activated B-cell factor-1)	8151334	1606.22	1930.19	3362	2996.36
1.20165	1.66377	1.81657	AF247704	NKX3-1	NK3 homeobox 1	8149811	606.696	729.037	1009.41	1102.1
1.20159	2.14543	2.19609	AF228422	C15orf48|MIR147B	chromosome 15 open reading frame 48 | microRNA 147b	7983478	271.798	326.591	583.125	596.895
1.1983	1.80279	1.8058	AK289752	LRP12	low density lipoprotein receptor-related protein 12 | low density lipoprotein-related protein 12	8152280	1215.62	1456.67	2191.51	2195.17
1.19416	1.96498	1.51383		CXorf50B	chromosome X open reading frame 50B	8168391	109.841	131.168	215.836	166.281
1.19338	1.66381	1.34276	AB209660	CD40		8063156	164.754	196.615	274.118	221.225
1.19309	1.37192	1.67922	AB090811	CSGALNACT2	chondroitin sulfate N-acetylgalactosaminyltransferase 2	7927146	906.271	1081.27	1243.33	1521.83
1.19284	1.26666	1.52434	BC015542	PVR	poliovirus receptor	8029437	4140.46	4938.92	5244.53	6311.48
1.18401	1.29995	1.54774	BC071596	DENND5A	DENN/MADD domain containing 5A	7946478	1306.03	1546.35	1697.76	2021.39
1.18225	1.29614	1.6337	AF087847	GABARAPL1	GABA(A) receptor-associated protein like 1	7953943	1931.14	2283.1	2503.02	3154.91
1.18094	1.84779	1.82785	AB016789	GFPT2	glutamine-fructose-6-phosphate transaminase 2	8116418	2277.43	2689.52	4208.22	4162.8
1.18057	1.2642	1.53526	AJ223366	MYEOV	myeloma overexpressed (in a subset of t(11;14) positive multiple myelomas)	7942118	1524.31	1799.56	1927.03	2340.21
1.18029	1.45704	1.61873	AF385435	PPTC7	PTC7 protein phosphatase homolog (S. cerevisiae)	7966345	1321.5	1559.75	1925.47	2139.14
1.18021	0.610364	0.642768	AF192529	SERTAD3	SERTA domain containing 3	8036908	982.989	1160.13	599.981	631.834
1.17807	1.54731	1.06728	AK001057	MGC16384	hypothetical LOC114130	7967636	138.148	162.747	213.757	147.443
1.17111	1.29655	2.40995	BC002774	CDC42EP4	CDC42 effector protein (Rho GTPase binding) 4	8018107	861.682	1009.13	1117.21	2076.61
1.16972	0.634983	0.781149	BC043388	PPP1R3B	protein phosphatase 1, regulatory (inhibitor) subunit 3B	8149264	370.677	433.587	235.374	289.554
1.16773	2.04807	2.41202	BC098390	SLC12A7	solute carrier family 12 (potassium/chloride transporters), member 7	8110755	456.715	533.318	935.386	1101.61
1.16467	1.97658	2.44343	BC064993|M31732|AK296180|AK309453	BCL3	B-cell CLL/lymphoma 3	8029465	2265.92	2639.04	4478.76	5536.61
1.16362	1.68584	1.71058	AK127621	SOCS1	suppressor of cytokine signaling 1	7999423	183.24	213.222	308.914	313.448
1.16323	2.71465	2.87332	D13292	SDC4	syndecan 4	8066513	2089.13	2430.14	5671.26	6002.74
1.16297	1.14395	1.5511	BC043247	TLE3	transducin-like enhancer of split 3 (E(sp1) homolog, Drosophila)	7990033	672.604	782.22	769.423	1043.28
1.16198	1.68139	1.47498	AK097169	ZNF101	zinc finger protein 101	8027233	612.935	712.216	1030.58	904.069
1.16196	1.45401	1.65341	AF213467	BAZ1A	bromodomain adjacent to zinc finger domain, 1A	7978595	2528.03	2937.46	3675.78	4179.86
1.16097	1.37206	1.61944	BC094697|BC110513|BC110514|CR600688|AK311155	PKDCC|SGK493	protein kinase domain containing, cytoplasmic homolog (mouse) | protein kinase-like protein SgK493	8041582	515.348	598.303	707.089	834.576
1.15925	0.663949	0.838009	BC019270|AF164118|AF104857|BT007190|AF094521	CDC42EP3	CDC42 effector protein (Rho GTPase binding) 3	8051573	1453.15	1684.57	964.819	1217.75
1.1576	1.23182	1.64143	AY043487	SELM	selenoprotein M	8075462	1830.97	2119.52	2255.42	3005.4
1.15631	1.51423	1.44056	AY358845	C12orf59	chromosome 12 open reading frame 59	7953936	110.723	128.03	167.661	159.503
1.15626	0.817678	0.628303	AK299080	ANKRD32	ankyrin repeat domain 32	8113124	138.315	159.929	113.097	86.9038
1.1558	1.88867	1.83187	CR456449|AK309436|AK310246|AY927419|AY927421	GATSL3|TBC1D10A	GATS protein-like 3 | TBC1 domain family, member 10A	8075322	425.818	492.161	804.228	780.043
1.15563	1.51638	1.9315	BC075838	LAMB3	laminin, beta 3	7924029	225.225	260.276	341.527	435.023
1.1548	1.22102	1.85414	BC129953	PLEKHG3	pleckstrin homology domain containing, family G (with RhoGef domain) member 3	7975095	446.52	515.64	545.212	827.911
1.15414	0.965608	1.50144	BC002760	PLLP	plasma membrane proteolipid (plasmolipin)	8001547	484.166	558.795	467.515	726.946
1.15363	1.90686	1.96401	BC028058	B3GNT5	UDP-GlcNAc:betaGal beta-1,3-N-acetylglucosaminyltransferase 5	8084206	763.894	881.252	1456.64	1500.3
1.15124	2.03488	2.30936	L40377	SERPINB8	serpin peptidase inhibitor, clade B (ovalbumin), member 8	8021653	759.801	874.711	1546.1	1754.65
1.14859	1.64642	1.70017	BC136581|AK096227	SHB|CKAP2	Src homology 2 domain containing adaptor protein B | cytoskeleton associated protein 2	8161255	1266.46	1454.65	2085.13	2153.2
1.14772	1.29768	1.69061				8022277	173.648	199.3	225.339	293.572
1.1473	0.610588	0.565328	BX537399	PPP1R3C	protein phosphatase 1, regulatory (inhibitor) subunit 3C	7934997	493.168	565.812	301.122	278.802
1.14246	1.46145	1.83064	AF163840	CDC42EP2	CDC42 effector protein (Rho GTPase binding) 2	7941236	582.371	665.338	851.106	1066.11
1.14211	1.60633	0.634969				8013529	67.8931	77.5416	109.059	43.1101
1.14068	1.81824	2.01562	BC093733	LIF|MGC20647	leukemia inhibitory factor (cholinergic differentiation factor) | hypothetical protein MGC20647	8075310	983.973	1122.4	1789.1	1983.31
1.13993	1.2766	1.57987				8102004	81.9488	93.4159	104.616	129.468
1.13908	0.538603	0.585412	AF144755	C7orf68	chromosome 7 open reading frame 68	8135915	1038.1	1182.48	559.124	607.716
1.13453	1.61947	1.87439	AY032628	SLC25A37	solute carrier family 25, member 37	8145281	1448.44	1643.3	2345.69	2714.93
1.13359	1.50277	1.26407	BC066121	GPR116	G protein-coupled receptor 116	8161418	106.44	120.659	159.954	134.547
1.13124	1.61075	1.38484	S56892	IL6	interleukin 6 (interferon, beta 2)	8138542	69.2846	78.3774	111.6	95.9484
1.13093	3.27029	3.2128	M92357	TNFAIP2	tumor necrosis factor, alpha-induced protein 2	7977046	2024.7	2289.78	6621.34	6504.96
1.13003	1.34194	1.58188	AK055069	C18orf16	chromosome 18 open reading frame 16	8020717	44.3717	50.1412	59.5442	70.1906
1.1291	1.42307	1.63489	BC133023|BC144226|AK131505|AK091556|AK123283|AK125506|AK058001|BC110827	DENND3	DENN/MADD domain containing 3	8148476	355.485	401.378	505.88	581.177
1.12856	1.3379	1.85742	EU432126|BC067292	MRGPRX3	MAS-related GPR, member X3	7938741	71.6134	80.8197	95.8112	133.016
1.12707	2.91095	3.44221	BC051765	NFKB1	nuclear factor of kappa light polypeptide gene enhancer in B-cells 1	8096635	1254.37	1413.76	3651.42	4317.81
1.12608	1.40717	1.5394	U46023	MAMLD1	mastermind-like domain containing 1	8170420	518.872	584.292	730.141	798.751
1.1259	1.1828	1.55952	BC094779|BC132731|AK292957|AK295133|BC058002	MORC3|DOPEY2	MORC family CW-type zinc finger 3 | dopey family member 2	8068460	641.459	722.218	758.716	1000.37
1.1251	1.51728	1.29949	BC038394	CCNL1	cyclin L1	8091658	586.388	659.748	889.713	762.002
1.12467	1.08703	1.51022	BC060802	HRH1	histamine receptor H1	8077851	236.687	266.195	257.286	357.45
1.12193	1.58115	1.42514	AF534403	DENND4A	DENN/MADD domain containing 4A	7989849	924.284	1036.98	1461.43	1317.23
1.12154	1.57506	1.50992	D82880	RASA2	RAS p21 protein activator 2	8083094	491.249	550.953	773.745	741.747
1.11831	3.53133	3.79515	BC009716	CCL2	chemokine (C-C motif) ligand 2	8006433	3289.85	3679.06	11617.6	12485.5
1.11824	0.64324	0.735701	U43148	PTCH1	patched homolog 1 (Drosophila)	8162533	573.814	641.664	369.1	422.155
1.11788	1.19123	1.58058	Z22576	CD69		7961075	45.6409	51.0212	54.3688	72.1391
1.11566	2.99968	1.60942	BC073163	GBP2	guanylate binding protein 2, interferon-inducible	7917532	76.129	84.9339	228.363	122.524
1.11438	1.50434	1.25943	BX647228	HINT3	histidine triad nucleotide binding protein 3	8121886	421.61	469.832	634.245	530.986
1.11376	1.61459	1.47832				8016213	90.9737	101.323	146.885	134.488
1.11195	1.30845	1.82309	BC098396	MXD1	MAX dimerization protein 1	8042503	593.751	660.222	776.892	1082.46
1.11168	1.75526	4.53638	AF132035	GCNT4	glucosaminyl (N-acetyl) transferase 4, core 2 | glucosaminyl (N-acetyl) transferase 4, core 2 (beta-1,6-N-acetylglucosaminyltransferase)	8112668	125.211	139.195	219.779	568.007
1.10839	0.760369	0.663271	AK294003	ZNF860	zinc finger protein 860	8078380	136.543	151.343	103.823	90.5648
1.10502	1.69081	1.69486	BC018435	DRAM1	DNA-damage regulated autophagy modulator 1	7958019	1727.04	1908.41	2920.11	2927.1
1.10461	1.5036	1.57205	AF016266	TNFRSF10B	tumor necrosis factor receptor superfamily, member 10b	8149733	4062.28	4487.23	6108.06	6386.1
1.10412	2.03597	1.71117	BC136309|M30608|BC136308|X59740|AB209892	ZFX	zinc finger protein, X-linked	8166500	2261.34	2496.79	4604.03	3869.53
1.10296	4.99091	4.51198	AK291970	BDKRB1	bradykinin receptor B1	7976567	645.04	711.454	3219.33	2910.4
1.10139	2.43818	2.3381	BC142940|AF331038|BC150187|BC150214|BC136815|BC171775|CT841514|AB449894|AK127939|AK131086|BC022201|CR592975|AK309455|AY927421|AY927419	TBC1D10A	TBC1 domain family, member 10A	8075332	589.324	649.075	1436.88	1377.9
1.09984	3.08841	2.70041	BC065280	PPP1R15B	protein phosphatase 1, regulatory (inhibitor) subunit 15B	7923659	2638.01	2901.38	8147.28	7123.72
1.09825	0.884302	0.627207				8027429	156.098	171.435	138.038	97.906
1.09803	0.899989	0.629016				8060835	88.6538	97.3445	79.7874	55.7647
1.09722	1.74779	1.91617	BC021676|BC009243|AK293114|AK304625|AK027126|CR595936	ASS1	argininosuccinate synthase 1 | argininosuccinate synthetase 1	8158671	1001.68	1099.06	1750.73	1919.39
1.09589	4.19586	4.65289	U43185	STAT5A	signal transducer and activator of transcription 5A	8007212	218.617	239.582	917.288	1017.2
1.09444	2.81955	2.83241	AK303926	REL	v-rel reticuloendotheliosis viral oncogene homolog (avian)	8042144	1015.76	1111.69	2863.99	2877.04
1.09376	4.3914	2.46702	U29680	BCL2A1	BCL2-related protein A1	7990818	201.658	220.566	885.56	497.493
1.09335	1.94766	2.11675	U05875|BC003624|U05877|AK292246|CR618682	IFNGR2	interferon gamma receptor 2 (interferon gamma transducer 1)	8068280	1275.22	1394.26	2483.69	2699.32
1.09121	1.26902	1.54278	AF281046	TRIM8	tripartite motif-containing 8	7930139	972.432	1061.13	1234.04	1500.25
1.08917	1.58863	1.38417	BC127098|AK056913	ZBTB10	zinc finger and BTB domain containing 10	8147040	466.808	508.431	741.583	646.14
1.08755	2.1342	1.34995	AK074650	C20orf54	chromosome 20 open reading frame 54	8064388	170.305	185.215	363.464	229.903
1.08721	1.2044	1.50881				8149809	113.218	123.091	136.359	170.824
1.08407	1.65078	1.73136	BC009694	G0S2	G0/G1switch 2	7909441	331.986	359.894	548.036	574.787
1.08138	1.06268	1.54202	AK300310	ELL2	elongation factor, RNA polymerase II, 2	7921344	1111.55	1202	1181.22	1714.03
1.08082	1.55031	0.990545				8101061	128.714	139.116	199.546	127.497
1.07786	0.616533	0.85654	BC094778	MIDN	midnolin	8024228	1017.27	1096.48	627.181	871.333
1.07717	3.97153	4.29538	BC002601	NFKBIA	nuclear factor of kappa light polypeptide gene enhancer in B-cells inhibitor, alpha	7978644	3982.48	4289.8	15816.5	17106.3
1.07625	1.51358	1.38298				8020491	79.7558	85.8372	120.717	110.301
1.0749	2.11037	1.08463	BX647938|BC039117	OVOS|OVOS2|LOC728715	ovostatin | ovostatin 2 | similar to hCG38149	7953873	190.434	204.699	401.887	206.55
1.07463	0.900616	0.599962		LOC400590		8006237	184.247	197.997	165.936	110.541
1.07373	1.7985	1.45821	BC028424|AF434816|AK097811|AK308689	RFFL	ring finger and FYVE-like domain containing 1	8014189	1666.19	1789.04	2996.63	2429.65
1.07323	2.92509	2.32093	BX640634	ETS1	v-ets erythroblastosis virus E26 oncogene homolog 1 (avian)	7952601	693.539	744.323	2028.67	1609.65
1.07308	1.53483	1.48041	BC094792	ELOVL7	ELOVL family member 7, elongation of long chain fatty acids (yeast)	8112274	1522.88	1634.16	2337.36	2254.49
1.07265	1.39179	1.58947	BC021715	SFRS13B|SRrp35	splicing factor, arginine/serine-rich 13B | serine-arginine repressor protein (35 kDa)	8128079	282.826	303.372	393.634	449.543
1.07123	14.414	12.0557	BC013142	IL1A	interleukin 1, alpha	8054712	77.8586	83.4046	1122.26	938.644
1.0686	2.28694	2.10448	BC136368	USP43	ubiquitin specific peptidase 43	8004905	284.786	304.321	651.288	599.325
1.06794	8.54325	9.10759	AK093049	SERPINA3	serpin peptidase inhibitor, clade A (alpha-1 antiproteinase, antitrypsin), member 3	7976496	327.25	349.482	2795.78	2980.46
1.06582	0.603314	0.614494	BC032547	HOXA1	homeobox A1	8138708	332.824	354.732	200.798	204.519
1.06514	1.93025	2.29	BC095403	PLAT	plasminogen activator, tissue	8150509	448.607	477.83	865.926	1027.31
1.06431	1.02657	1.5836	AY839725	RASL11B	RAS-like, family 11, member B	8095043	104.011	110.7	106.774	164.711
1.06389	2.11014	1.88837	BC048212	NINJ1	ninjurin 1	8162455	2110.96	2245.82	4454.41	3986.26
1.06381	1.0219	1.87961				7994265	92.2034	98.0866	94.2228	173.306
1.06178	0.603072	0.951984	BC011625|AK024492	ZNF503|C10orf41	zinc finger protein 503 | chromosome 10 open reading frame 41	7934553	669.601	710.972	403.818	637.45
1.06035	0.555208	0.644759	BC119002	PRICKLE2	prickle homolog 2 (Drosophila)	8088550	984.481	1043.89	546.592	634.753
1.05865	2.01025	0.936721	BC010954	CXCL10	chemokine (C-X-C motif) ligand 10	8101126	33.0965	35.0376	66.5324	31.0022
1.05705	1.66041	1.40611	BC035749	C13orf31	chromosome 13 open reading frame 31	7968883	207.1	218.915	343.871	291.206
1.05374	0.659093	0.65594	AK301230	ZNF724P	zinc finger protein 724 (pseudogene)	8035838	601.762	634.101	396.617	394.72
1.05208	6.95643	3.43161	BC030205	TNFAIP6	tumor necrosis factor, alpha-induced protein 6	8045688	371.871	391.24	2586.9	1276.12
1.05178	1.22372	2.01605	BC020614	GPR84	G protein-coupled receptor 84	7963770	75.4765	79.3849	92.3619	152.165
1.05125	2.00206	1.07021	BX647938|BC039117	OVOS|OVOS2|LOC728715	ovostatin | ovostatin 2 | similar to hCG38149	7961026	206.168	216.735	412.76	220.644
1.0503	3.97997	4.33138	BC033519	STX11	syntaxin 11	8122457	325.732	342.115	1296.4	1410.87
1.05006	0.658396	0.707448	AK304815	PHF17	PHD finger protein 17	8097417	1195	1254.82	786.784	845.4
1.04948	1.52639	1.31004				8018906	615.695	646.161	939.788	806.582
1.04827	1.38596	1.60627	AK024202	ZFP36L1	zinc finger protein 36, C3H type-like 1	7979813	4224.02	4427.94	5854.34	6784.94
1.04513	2.28193	2.1305	BC002844	NFKB2	nuclear factor of kappa light polypeptide gene enhancer in B-cells 2 (p49/p100)	7930074	1022.47	1068.62	2333.21	2178.38
1.04338	1.91914	1.96937	BC126118	AMPD3	adenosine monophosphate deaminase 3 | adenosine monophosphate deaminase (isoform E)	7938396	314.808	328.465	604.16	619.973
1.04107	1.45967	1.51457	BC108929	CA8	carbonic anhydrase VIII	8150978	1045.08	1088	1525.48	1582.85
1.03887	1.29994	1.9818	AF205075	SLCO5A1	solute carrier organic anion transporter family, member 5A1	8151223	117.484	122.05	152.722	232.829
1.03816	2.16696	1.04233				8063408	41.0922	42.6605	89.0452	42.8317
1.03727	1.31403	1.58728	BC006535	GRB7	growth factor receptor-bound protein 7	8006940	227.982	236.479	299.576	361.871
1.03512	1.69678	1.52164	BC020567|AF486838|BT007407|U72206|AK304548|AK295924|AB014551	ARHGEF2	Rho/Rac guanine nucleotide exchange factor (GEF) 2	7920877	416.002	430.611	705.863	633.004
1.03503	2.2722	2.23153	BC016147	NR4A1	nuclear receptor subfamily 4, group A, member 1	7955589	1207.37	1249.67	2743.39	2694.29
1.035	0.665131	0.650984	BC015961	ADM	adrenomedullin	7938390	2043.98	2115.52	1359.51	1330.6
1.03496	0.779549	0.575098				7905481	185.874	192.372	144.898	106.896
1.03461	0.75597	0.664698	BC040506	ZNF431	zinc finger protein 431	8027292	260.494	269.51	196.926	173.15
1.03459	1.64563	1.63602	BC060788	ITPKC	inositol 1,4,5-trisphosphate 3-kinase C	8028908	340.436	352.213	560.233	556.961
1.03458	1.98794	1.88973	BC066644|DQ988947|AL832318|AK126182	KIAA1949		8124798	410.263	424.45	815.577	775.288
1.03409	1.58057	1.22345	BC036435	LOC100132147		7912804	790.492	817.441	1249.43	967.128
1.03307	2.87862	2.63094	AK299316	BDKRB2	bradykinin receptor B2	7976560	431.993	446.279	1243.54	1136.54
1.03079	1.48906	1.83451	AF124249	SH2D3A	SH2 domain containing 3A	8033319	233.11	240.288	347.116	427.644
1.03036	1.53891	1.17065				8139128	94.1393	96.9972	144.872	110.204
1.0295	1.12309	1.66798	AK292464	EGR3	early growth response 3	8149720	161.268	166.025	181.119	268.992
1.02923	9.17792	5.04635	AB010710	OLR1	oxidized low density lipoprotein (lectin-like) receptor 1	7961142	125.577	129.247	1152.53	633.704
1.02646	3.62047	3.16858	BC030830	CD83		8116983	176.842	181.521	640.249	560.337
1.02598	4.35878	3.57644	L12964	TNFRSF9	tumor necrosis factor receptor superfamily, member 9	7912145	491.394	504.16	2141.88	1757.44
1.02504	1.69547	1.40724	BC047891|BC027965|BC056419	GPR109B	G protein-coupled receptor 109B	7967322	64.2492	65.8578	108.933	90.4141
1.02484	0.609141	0.625137	AY044432	ZNF675	zinc finger protein 675	8035847	646.623	662.687	393.885	404.228
1.02477	0.69929	0.648763	AB209177	PAX6	paired box 6	7947338	148.638	152.32	103.941	96.431
1.02471	1.99292	1.70415	BC029640	RARRES1	retinoic acid receptor responder (tazarotene induced) 1	8091723	392.457	402.153	782.135	668.807
1.0239	2.43858	1.94486	BC013740|AK294974|AK096630|AB209108	SLC2A6	solute carrier family 2 (facilitated glucose transporter), member 6	8164918	628.096	643.106	1531.67	1221.56
1.02187	1.29414	1.52541	AF354654	BBC3	BCL2 binding component 3	8037872	340.055	347.492	440.079	518.722
1.02136	2.09555	1.89891	L41944|L41942|U29584|AK293059|L41943|BC002793|CR541817|CR596140|DQ655960	IFNAR2|IL10RB	interferon (alpha, beta and omega) receptor 2 | interleukin 10 receptor, beta	8068238	708.188	723.317	1484.04	1344.78
1.02118	0.617683	0.581015	BC026337	GABRE	gamma-aminobutyric acid (GABA) A receptor, epsilon	8175666	699.947	714.772	432.346	406.68
1.02042	1.50383	1.48221	AY672111	IGFL1	IGF-like family member 1	8029779	200.34	204.431	301.277	296.945
1.02028	0.574788	0.779224				8099240	174.641	178.183	100.382	136.085
1.01971	1.9466	1.54929	BC007014	TNFAIP8	tumor necrosis factor, alpha-induced protein 8	8107520	380.679	388.182	741.029	589.783
1.0187	1.91999	1.40776	BC017050	BPGM	2,3-bisphosphoglycerate mutase	8136341	1120.12	1141.06	2150.62	1576.86
1.01778	2.13856	2.25024	AF001434|AF099011|BC104799|BC104825|AK299096|AK297654|AK300326|AK302930|AK097842|AK124613|AK126581|AK096747|CR593287	EHD1	EH-domain containing 1	7949264	1009.03	1026.97	2157.87	2270.56
1.01777	1.87932	2.02994	AF232905	C1QTNF1	C1q and tumor necrosis factor related protein 1	8010287	886.433	902.186	1665.89	1799.41
1.01727	1.78105	1.45474	BC069192	WTAP	Wilms tumor 1 associated protein	8123129	1978.52	2012.69	3523.84	2878.22
1.01633	0.898437	0.650463	AK001108			8105144	207.86	211.254	186.749	135.205
1.01349	5.10815	3.06031	M11220	CSF2	colony stimulating factor 2 (granulocyte-macrophage)	8107887	78.5227	79.582	401.105	240.304
1.01178	1.42186	1.56634	BC049374|AK298560	C10orf55|PLAU	chromosome 10 open reading frame 55 | plasminogen activator, urokinase	7934505	106.377	107.631	151.253	166.623
1.01071	1.67027	1.49944	BC150332	CLIP2	CAP-GLY domain containing linker protein 2	8133459	377.072	381.112	629.812	565.395
1.00883	2.41723	3.17488	BC047569	MARCH3	membrane-associated ring finger (C3HC4) 3	8113790	441.266	445.164	1066.64	1400.97
1.00825	1.76089	1.14033	BC034354	ARL14	ADP-ribosylation factor-like 14	8083743	58.2954	58.7766	102.652	66.4762
1.0078	0.887689	0.608884				8041170	514.565	518.581	456.774	313.31
1.00602	2.76939	1.7813	AB209145	RASSF5	Ras association (RalGDS/AF-6) domain family member 5	7909214	233.062	234.465	645.44	415.155
1.00571	1.68072	1.45901	BC033184			7938878	83.1113	83.5859	139.687	121.26
1.0055	1.41731	1.85772	AK095713	CAMK1G	calcium/calmodulin-dependent protein kinase IG	7909425	90.9262	91.4259	128.871	168.915
1.00528	31.4683	26.9497	M24283	ICAM1	intercellular adhesion molecule 1	8025601	271.542	272.976	8544.95	7317.97
1.00456	0.806009	0.643432	AK300483|AK293445|U71363	ZNF814|ZNF552|ZNF587|LOC100288322	zinc finger protein 814 | zinc finger protein 552 | zinc finger protein 587 | similar to zinc finger protein 587	8039692	537.99	540.445	433.625	346.16
1.00398	1.91478	1.5927	BC024163	ARL5B	ADP-ribosylation factor-like 5B	7926531	2983.37	2995.24	5712.5	4751.6
1.00369	1.31457	1.51305	AF412027|BC047594|AK302217|BC100973	SPDYE7P|SPDYE5|SPDYE1|SPDYE2|SPDYE2L|SPDYE3|SPDYE8P|LOC729545|LOC442609	speedy homolog E7 (Xenopus laevis), pseudogene | speedy homolog E5 (Xenopus laevis) | speedy homolog E1 (Xenopus laevis) | speedy homolog E2 (Xenopus laevis) | WBSCR19-like protein 3 | speedy homolog E3 (Xenopus laevis) | speedy homolog E8 (Xenopus laevis), pseudogene | WBSCR19-like protein 5-like | similar to speedy homolog A	8133209	158.32	158.904	208.122	239.545
1.00262	2.40651	2.36899	AY358103			8140356	467.849	469.076	1125.88	1108.33
1.0026	1.60963	1.27437	BC082990|BC032747	MREG	melanoregulin	8058824	212.625	213.178	342.247	270.964
1.00229	0.870744	0.644084				8029615	115.376	115.641	100.463	74.3118
1.00193	2.09526	1.80583	AB096241	ZC3H12C	zinc finger CCCH-type containing 12C	7943715	591.625	592.769	1239.61	1068.37
1.00045	0.641296	0.634038	BC041087	ZFP30	zinc finger protein 30 homolog (mouse)	8036420	515.187	515.421	330.387	326.648
0.996803	13.2216	12.1098	BC009483	IRF1	interferon regulatory factor 1	8114010	529.101	527.41	6995.56	6407.3
0.996775	1.46903	1.56605	DQ217660	CASZ1	castor zinc finger 1	7912347	105.997	105.655	155.714	165.997
0.994116	2.49874	2.58548	D90070	PMAIP1	phorbol-12-myristate-13-acetate-induced protein 1	8021470	582.393	578.967	1455.25	1505.77
0.991792	3.59578	1.46945	BC008678	IL1B	interleukin 1, beta	8054722	77.2563	76.6222	277.796	113.525
0.991562	1.63284	1.08151	AF251059	STYK1	serine/threonine/tyrosine kinase 1	7961215	87.6227	86.8833	143.074	94.7652
0.989231	2.05292	2.00162	BC013780|M97370|AK289871|CR456367|BT006999|AY136747|AK301420|X68486|EU036689|EU036692|EU036694|S46950|AB209022	ADORA2A|CYTSA	adenosine A2a receptor | cytospin A	8071899	244.258	241.628	501.443	488.912
0.988463	1.26027	1.53191	AK125059	RGS3	regulator of G-protein signaling 3	8157324	389.211	384.721	490.51	596.238
0.988185	0.707969	0.656899	AF430147	TET1	tet oncogene 1	7927876	181.525	179.38	128.514	119.244
0.987606	0.671486	0.651518	S73885	TFAP4	transcription factor AP-4 (activating enhancer binding protein 4)	7999102	642.237	634.278	431.253	418.429
0.987232	1.73128	1.56261	AF095844	IFIH1	interferon induced with helicase C domain 1	8056285	64.1901	63.3705	111.131	100.304
0.986367	2.18056	1.96161	BX647978	BIRC2	baculoviral IAP repeat-containing 2	7943424	985.934	972.493	2149.88	1934.01
0.983236	0.671941	0.657554		LOC100134868		8065537	422.2	415.123	283.693	277.62
0.983131	1.14353	1.55816	X00474	TFF1	trefoil factor 1	8070579	216.521	212.869	247.599	337.375
0.982567	1.63719	1.12718				7925444	49.6298	48.7646	81.2535	55.9417
0.982356	0.598004	0.699444				7904166	74.5201	73.2053	44.5633	52.1226
0.975918	2.61865	2.1934	BC028013	RELB	v-rel reticuloendotheliosis viral oncogene homolog B	8029580	459.672	448.602	1203.72	1008.24
0.975143	0.628763	0.656522	AK127847	FLJ45950		7952673	174.346	170.012	109.622	114.462
0.97276	0.785516	0.646686	AY358288	LRIG3	leucine-rich repeats and immunoglobulin-like domains 3	7964602	543.239	528.441	426.723	351.305
0.970428	1.84197	1.48521	AF349679|S67310|BC004143|BC007990|L15702|AK304045|AK304042	CFB|C2	complement factor B | complement component 2	8179351	165.613	160.716	305.054	245.969
0.970338	0.741052	0.644635	BC012349	CCNF	cyclin F	7992594	634.413	615.595	470.133	408.965
0.969647	2.20605	2.12755	D14497	MAP3K8	mitogen-activated protein kinase kinase kinase 8	7926900	1386.16	1344.09	3057.95	2949.13
0.968236	1.74883	1.85124	BC012841|BC000938|AB076384|AB076383|M31627|AK292188|CR456611|AK093842|CR615221	XBP1	X-box binding protein 1	8075182	2037.34	1972.62	3562.96	3771.59
0.967715	1.42415	1.56346	BC011957	BTG3	BTG family, member 3	8069565	568.354	550.006	809.42	888.6
0.967609	1.50167	1.08661	AY082589	STARD13	StAR-related lipid transfer (START) domain containing 13	7970924	166.093	160.713	249.417	180.478
0.966003	1.99522	1.64993	L08187	EBI3	Epstein-Barr virus induced 3	8024792	243.651	235.367	486.136	402.007
0.965825	3.51142	1.94725	AY359083	IL23A	interleukin 23, alpha subunit p19	7956251	230.482	222.606	809.319	448.807
0.961851	4.22515	4.66754	BC028148	TNF		8177983	95.6144	91.9669	403.985	446.284
0.9613	4.21377	4.66024	BC028148	TNF		8118142	95.9359	92.2232	404.252	447.085
0.96116	0.855465	0.629381	AK130448			8133623	117.603	113.035	100.605	74.0172
0.961055	0.862383	0.628756	AK130448			8139975	118.204	113.601	101.937	74.3218
0.959453	0.686054	0.631074	AY159379	TRIM59	tripartite motif-containing 59	8091757	1398.1	1341.41	959.171	882.305
0.958306	0.751099	0.649892	BC028713	PDIK1L	PDLIM1 interacting kinase 1 like	7899087	335.532	321.543	252.018	218.06
0.958187	1.68569	1.22579	BC017017	TRIM31	tripartite motif-containing 31	8178330	194.023	185.91	327.063	237.832
0.958181	4.21063	4.65108	BC028148	TNF		8179263	95.6792	91.678	402.869	445.011
0.956572	1.51371	1.20066	AK131247	FLJ16171		8115871	210.082	200.958	318.002	252.236
0.954462	3.87444	3.532	U91616	NFKBIE	nuclear factor of kappa light polypeptide gene enhancer in B-cells inhibitor, epsilon	8126666	448.92	428.477	1739.31	1585.59
0.95399	0.74747	0.637529				8101673	81.4314	77.6847	60.8675	51.9149
0.953711	1.55541	1.63509	BC033204	SIX5	SIX homeobox 5	8037651	514.852	491.02	800.805	841.828
0.951232	2.04282	1.97464	BC014008	TNIP1	TNFAIP3 interacting protein 1	8115210	857.712	815.883	1752.15	1693.67
0.95036	0.812625	0.66134	BC031242	CCDC112	coiled-coil domain containing 112	8113602	257.332	244.558	209.114	170.184
0.949199	1.67269	1.62889	BC021853|AF525164	HAS3|CHTF8	hyaluronan synthase 3 | CTF8, chromosome transmission fidelity factor 8 homolog (S. cerevisiae)	7996883	608.192	577.296	1017.31	990.678
0.949162	1.028	0.658221		ZNF678	zinc finger protein 678	7910198	196.039	186.073	201.528	129.037
0.947613	1.29164	1.53618	BC030286|BC016766	KIAA0125|FAM30A	KIAA0125 | family with sequence similarity 30, member A	7977440	166.002	157.305	214.414	255.009
0.947271	1.65877	1.19555	BC068491	PPP4R4	protein phosphatase 4, regulatory subunit 4	7976451	84.4993	80.0437	140.165	101.023
0.945393	1.61319	1.39836	BC006403	NCK1	NCK adaptor protein 1	8082911	1353.5	1279.59	2183.45	1892.68
0.944515	0.787556	0.611732	BC014651	HOXB6	homeobox B6	8016463	337.82	319.076	266.052	206.655
0.94382	1.68967	1.28879	BC017017	TRIM31	tripartite motif-containing 31	8179617	191.456	180.7	323.497	246.747
0.943336	2.019	1.60268	BC121173	SAMD4A	sterile alpha motif domain containing 4A	7974425	350.482	330.622	707.622	561.711
0.94241	0.496482	0.574465	BC125068	ZNF114	zinc finger protein 114	8030002	517.305	487.513	256.832	297.173
0.942308	2.04376	1.75577	BC021117	CSF1	colony stimulating factor 1 (macrophage)	7903786	1422.33	1340.27	2906.89	2497.28
0.942156	0.719495	0.64978	AK095678|AK056084	LOC151009|LOC440894	hypothetical LOC151009 | hypothetical protein LOC440894	8054517	4292.44	4044.14	3088.39	2789.14
0.942079	1.66704	1.27886	BC017017	TRIM31	tripartite motif-containing 31	8124707	189.201	178.243	315.405	241.962
0.939589	1.94746	1.14287				8045695	102.984	96.7627	200.557	117.697
0.938954	1.30437	1.5304	BC067751	MAFF	v-maf musculoaponeurotic fibrosarcoma oncogene homolog F (avian)	8073007	255.314	239.728	333.024	390.732
0.938547	22.633	3.62106	BC039733	PTX3	pentraxin 3, long | pentraxin-related gene, rapidly induced by IL-1 beta	8083594	77.2899	72.5401	1749.3	279.872
0.937216	1.51729	1.36436	BC014081|AY523971|AY523970|L21204|L21205|L21206|L21207|L21208|AB012644|AK302340|BX648013|AK130176|AK123494|AK093980	TAP1	transporter 1, ATP-binding cassette, sub-family B (MDR/TAP)	8180061	945.722	886.345	1434.93	1290.31
0.937108	1.51671	1.36435	BC014081|AY523971|AY523970|L21204|L21205|L21206|L21207|L21208|AB012644|AK302340|BX648013|AK130176|AK123494|AK093980	TAP1	transporter 1, ATP-binding cassette, sub-family B (MDR/TAP)	8178867	945.897	886.408	1434.65	1290.53
0.936526	0.706031	0.634669	BC035353	ANKMY2	ankyrin repeat and MYND domain containing 2	8138370	741.079	694.04	523.225	470.34
0.936409	1.51765	1.36401	BC014081|AY523971|AY523970|L21204|L21205|L21206|L21207|L21208|AB012644|AK302340|BX648013|AK130176|AK123494|AK093980	TAP1	transporter 1, ATP-binding cassette, sub-family B (MDR/TAP)	8125512	945.403	885.284	1434.79	1289.54
0.936143	1.80872	1.47216	BC004143|BC007990|L15702|S67310|AF349679|AK304045|AK304042	CFB|C2	complement factor B | complement component 2	8178115	159.015	148.861	287.614	234.096
0.93409	5.20334	3.55467	J03634	INHBA	inhibin, beta A	8139207	234.415	218.965	1219.74	833.269
0.932553	0.879117	0.651406	AK294189	SGK494|FLJ25006	uncharacterized serine/threonine-protein kinase SgK494	8013622	223.743	208.652	196.696	145.747
0.932311	0.718479	0.649577	BC042482|AK127790	KCTD7|RABGEF1	potassium channel tetramerisation domain containing 7 | RAB guanine nucleotide exchange factor (GEF) 1	8133167	634.777	591.81	456.074	412.337
0.931926	1.65371	2.33981		SPDYE7P	speedy homolog E7 (Xenopus laevis), pseudogene	8139943	200.216	186.587	331.099	468.469
0.929916	0.780156	0.640609	BC040591	ZNF571	zinc finger protein 571	8036406	117.141	108.931	91.388	75.0414
0.929384	1.85416	1.51392	AF027706	RIPK2	receptor-interacting serine-threonine kinase 2	8147206	3007.02	2794.68	5575.5	4552.4
0.928999	1.87641	1.02676	AF056032|BC005297|AK291558|AK310937	KMO|OPN3	kynurenine 3-monooxygenase (kynurenine 3-hydroxylase) | opsin 3	7910950	137.73	127.951	258.439	141.416
0.928907	0.780015	0.651344				8020347	88.0145	81.7573	68.6526	57.3278
0.928802	2.14453	1.39875	AF081497	RHCG	Rh family, C glycoprotein	7991283	470.986	437.453	1010.04	658.791
0.927522	1.07326	0.623298	BC005235	C1D		7934729	1059.43	982.648	1137.05	660.343
0.926771	1.88554	1.79527				7956908	372.038	344.794	701.494	667.908
0.926323	1.09517	1.56321	AL832206	SLC25A30	solute carrier family 25, member 30	7971388	433.33	401.403	474.568	677.386
0.925459	1.55493	1.32264	AY484516	PSORS1C3	psoriasis susceptibility 1 candidate 3 (non-protein coding)	8124897	97.1891	89.9445	151.122	128.546
0.924612	0.814386	0.61258	BC068044			7905077	155.197	143.497	126.391	95.0707
0.923285	1.78631	1.44316	BC004143|BC007990|L15702|S67310|AF349679|AK304045|AK304042	CFB|C2	complement factor B | complement component 2	8118345	160.09	147.809	285.971	231.036
0.922675	0.676943	0.62098	BC030700	ZNF680	zinc finger protein 680	8139820	315.19	290.818	213.366	195.727
0.919649	4.6141	4.5933	BC008294	TIFA	TRAF-interacting protein with forkhead-associated domain	8102362	228.807	210.423	1055.74	1050.98
0.919494	4.28766	3.62702	U66097	GCH1	GTP cyclohydrolase 1	7979269	280.438	257.861	1202.43	1017.15
0.918652	1.55142	1.32454	AY484516	PSORS1C3	psoriasis susceptibility 1 candidate 3 (non-protein coding)	8179727	97.8534	89.8932	151.811	129.611
0.917645	0.728681	0.657463	EF534355	ZNF57	zinc finger protein 57	8024532	563.408	517.008	410.545	370.42
0.916758	0.773407	0.659632	AK296398	ZNF252	zinc finger protein 252	8153935	493.03	451.989	381.312	325.218
0.916719	1.58008	1.29118				7965721	87.6522	80.3525	138.497	113.175
0.916509	0.719443	0.644338	AY146652	DCP1B	DCP1 decapping enzyme homolog B (S. cerevisiae)	7960320	1014.54	929.835	729.904	653.707
0.915799	0.764209	0.653763	BC152446	ZFP14	zinc finger protein 14 homolog (mouse)	8036304	118.36	108.394	90.452	77.3795
0.914433	0.77979	0.662535	AF172850	LOC51152	melanoma antigen	7904478	264.321	241.704	206.115	175.122
0.914274	2.07704	1.33834				7989883	47.0889	43.0521	97.8054	63.021
0.91407	0.699869	0.655446	BC094795|L26969	PIK3R1|PIK3R1OS	phosphoinositide-3-kinase, regulatory subunit 1 (alpha) | phosphoinositide-3-kinase, regulatory subunit 1, opposite strand	8105778	1201.63	1098.37	840.984	787.603
0.913386	1.58829	1.27215	AF493978|BX537385|BC137094|BC137095|AK294558|AJ420542|BC071782|AL834442|AK094706|AB074157	NCOA7	nuclear receptor coactivator 7	8121861	1284.35	1173.1	2039.92	1633.89
0.913146	1.61434	1.13406	AK024966	GRAMD3	GRAM domain containing 3	8107673	205.46	187.615	331.683	233.004
0.913061	0.749586	0.658492	BC014647	RRP7B	ribosomal RNA processing 7 homolog B (S. cerevisiae)	8076463	96.5382	88.1453	72.3637	63.5696
0.912425	0.578705	0.519798	U92285	MIR224|GABRE	microRNA 224 | gamma-aminobutyric acid (GABA) A receptor, epsilon	8175683	77.9124	71.0892	45.0883	40.4987
0.912105	0.755361	0.661213	BC009904	RIBC2	RIB43A domain with coiled-coils 2	8073766	307.824	280.768	232.518	203.537
0.910731	1.58357	1.35227	AF147204	CXCR4	chemokine (C-X-C motif) receptor 4	8055465	106.67	97.1477	168.92	144.247
0.910423	1.526	1.34717	BC029364	ICAM4	intercellular adhesion molecule 4 (Landsteiner-Wiener blood group)	8025612	113.241	103.098	172.807	152.555
0.910162	0.660622	1.10635	AK130032			8157101	119.319	108.599	78.8244	132.008
0.908714	1.56039	1.02948				8174193	174.273	158.364	271.933	179.411
0.908177	0.662766	0.706371				8086389	76.1293	69.1389	50.4558	53.7755
0.905094	0.768761	0.624638	BC035698	C2orf44	chromosome 2 open reading frame 44	8050689	1512.11	1368.6	1162.45	944.518
0.904789	0.566636	0.621596	BC060820	ZNF281	zinc finger protein 281	7923183	2813.83	2545.93	1594.42	1749.07
0.904612	1.62116	1.0978	BC017265	RAB9A		8166098	1411.22	1276.61	2287.82	1549.23
0.90293	1.72992	1.53144	BC067779|U63830|U59863|BC003388|BT009855	TANK	TRAF family member-associated NFKB activator	8045933	1239.99	1119.62	2145.08	1898.96
0.901995	1.89045	1.80737	AK290894	HELB	helicase (DNA) B	7956894	351.429	316.987	664.358	635.163
0.901932	3.81711	1.43714	BC065743	CXCL3	chemokine (C-X-C motif) ligand 3	8100984	113.517	102.385	433.308	163.14
0.900769	0.710908	0.526676				7967452	157.077	141.49	111.667	82.7285
0.900567	0.638762	0.732716	S62539	IRS1	insulin receptor substrate 1	8059470	850.392	765.836	543.198	623.096
0.900321	1.68328	1.03456	BC002538	SERPINB9	serpin peptidase inhibitor, clade B (ovalbumin), member 9	8123609	1244.52	1120.47	2094.88	1287.53
0.899365	1.88049	1.34108				7965767	36.6359	32.949	68.8932	49.1315
0.898933	0.957966	0.61922		SNORD1A	small nucleolar RNA, C/D box 1A	8010082	87.2261	78.4105	83.5597	54.0121
0.897295	1.3518	1.51688	BX647822	FOSL2	FOS-like antigen 2	8041048	2249.53	2018.49	3040.91	3412.27
0.897241	0.78708	0.661724				8132501	94.6364	84.9116	74.4865	62.6232
0.897091	0.600583	0.604448	BX648582	SPRY2	sprouty homolog 2 (Drosophila)	7972217	427.324	383.348	256.643	258.295
0.89398	0.820601	0.664552	BC008874	SIX1	SIX homeobox 1	7979505	846.864	757.079	694.937	562.785
0.893852	0.846359	0.602415				8043502	91.3102	81.6178	77.2812	55.0066
0.8938	0.900544	0.666002	BC034049	DNAJC27	DnaJ (Hsp40) homolog, subfamily C, member 27	8050790	262.631	234.739	236.511	174.913
0.892678	0.655384	0.63109	BC039859	TMCC1	transmembrane and coiled-coil domain family 1	8090630	764.775	682.698	501.222	482.642
0.89253	1.67736	1.37301				8150580	43.2915	38.639	72.6155	59.4397
0.892001	1.91507	1.31002	BC140837|AB208912	GBP1|GBP3	guanylate binding protein 1, interferon-inducible, 67kDa | guanylate binding protein 3	7917516	152.972	136.451	292.951	200.396
0.890349	1.523	1.20875	J03143|BC005333|EF535103|BT006814|AF056979|AK297052|AK294252|AK127636	IFNGR1	interferon gamma receptor 1	8129861	1151.18	1024.95	1753.25	1391.49
0.889282	0.664897	0.627813	BC025712	OSR1	odd-skipped related 1 (Drosophila)	8050497	340.385	302.699	226.321	213.698
0.88784	1.79961	1.13731	M73780	ITGB8	integrin, beta 8	8131666	167.412	148.635	301.275	190.398
0.887044	0.614401	0.608845	AK128061	SNORA40|TAF1D	small nucleolar RNA, H/ACA box 40 | TATA box binding protein (TBP)-associated factor, RNA polymerase I, D, 41kDa	8045423	172.543	153.053	106.01	105.052
0.883051	0.791937	0.635615	BC019846	HIST2H4A|HIST2H4B	histone cluster 2, H4a | histone cluster 2, H4b	7919627	928.545	819.953	735.349	590.197
0.882484	0.791756	0.634878	BC019846	HIST2H4A|HIST2H4B	histone cluster 2, H4a | histone cluster 2, H4b	7905067	929.454	820.228	735.9	590.09
0.880377	0.768699	0.638583	BC000658	STC2	stanniocalcin 2	8115851	589.85	519.29	453.417	376.668
0.880364	1.65868	0.94944	L28175	PTGER4	prostaglandin E receptor 4 (subtype EP4)	8105067	249.001	219.212	413.013	236.412
0.880142	0.658098	0.664243	AK090824	DEPDC4	DEP domain containing 4	7965760	219.609	193.287	144.524	145.874
0.879718	2.23306	1.15032	BC008376	CXCL5	chemokine (C-X-C motif) ligand 5	8100977	2565.91	2257.28	5729.83	2951.63
0.879434	0.722077	0.63869	BC018107	RNF138	ring finger protein 138	8020814	624.475	549.185	450.919	398.846
0.879377	1.65527	1.56121	BC021672	C8orf4	chromosome 8 open reading frame 4	8146115	860.828	756.993	1424.9	1343.93
0.877932	0.80607	0.660893	AF142992	POLG2	polymerase (DNA directed), gamma 2, accessory subunit	8017621	325.233	285.533	262.161	214.944
0.876374	0.656159	0.98837				7955987	71.7643	62.8923	47.0888	70.9297
0.873609	0.582746	0.600003	BC131762|AK298230|AK294302|BC141847|AK027335|BC067817	ZNF138	zinc finger protein 138	8133057	263.456	230.158	153.528	158.074
0.873377	1.84731	1.20342	BC016936	OSR2	odd-skipped related 2 (Drosophila)	8147573	350.169	305.83	646.871	421.402
0.873058	0.601825	0.500315	BC035664	TFAP2C	transcription factor AP-2 gamma (activating enhancer binding protein 2 gamma)	8063536	713.893	623.269	429.638	357.171
0.872211	1.78367	1.50056	BC131502|AK291962|AF171928|AF535149|BC074858|BC074859|M37825|AB016517|AF355187|AK090557	FGF5	fibroblast growth factor 5	8096050	184.541	160.959	329.16	276.916
0.871896	2.93919	1.67377	AF385434	NFKBID	nuclear factor of kappa light polypeptide gene enhancer in B-cells inhibitor, delta	8036207	343.73	299.697	1010.29	575.326
0.869603	1.62678	1.3701	BC064637|AF199028|AF289028|AK294031|AF216749|AK290192|AK316143|AK316176|AB014553	ICOSLG	inducible T-cell co-stimulator ligand	8070720	198.261	172.409	322.528	271.638
0.869371	0.693809	0.665045	U74382			7967870	546.7	475.286	379.306	363.581
0.868624	0.610312	0.568246	BC014850	ZNF607	zinc finger protein 607	8036436	330.991	287.507	202.008	188.084
0.868405	0.80786	0.615004	BC022463	DUSP1	dual specificity phosphatase 1	8115831	8333.89	7237.18	6732.61	5125.37
0.86789	0.723489	0.628143	BC104874	HIST1H1D	histone cluster 1, H1d	8124430	1262.52	1095.73	913.42	793.042
0.861249	0.975369	0.584077	AK095849	SNORD27|SNHG1	small nucleolar RNA, C/D box 27 | small nucleolar RNA host gene 1 (non-protein coding)	7948906	485.868	418.454	473.901	283.785
0.859765	0.758295	0.641192	BC026210	ZNF420	zinc finger protein 420	8028219	188.317	161.908	142.8	120.747
0.859164	0.719371	0.543537				7922400	791.248	679.812	569.201	430.072
0.856378	2.52798	2.12013	BC018112	PNRC1	proline-rich nuclear receptor coactivator 1	8121076	1517.4	1299.46	3835.95	3217.07
0.855906	0.533385	0.55431	AF043897	MIR27B|C9orf3	microRNA 27b | chromosome 9 open reading frame 3	8156571	353.312	302.401	188.451	195.844
0.855387	0.784659	0.58249				8079163	152.272	130.251	119.481	88.6966
0.854054	0.762598	0.552604				8081233	303.238	258.982	231.249	167.57
0.85161	2.29972	2.10979	BC009401	IL32	interleukin 32	7992828	267.796	228.058	615.855	564.993
0.851108	0.728168	0.604627				7921031	118.621	100.959	86.3759	71.7213
0.850826	0.595179	0.66277	BX647854	TSC22D3	TSC22 domain family, member 3	8174361	795.196	676.573	473.283	527.032
0.848784	0.767551	0.645032	AK057820	CCDC29|RP11-195B21.3|LOC100289026	coiled-coil domain containing 29 | hypothetical LOC644249 | similar to hCG1744891	8161415	184.587	156.675	141.68	119.065
0.846319	0.704545	0.641839	AY554164	ZNF367	zinc finger protein 367	8162601	1110.16	939.549	782.157	712.544
0.843679	0.853602	0.64703	BC021725	PIGF	phosphatidylinositol glycan anchor biosynthesis, class F	8051993	435.504	367.425	371.747	281.784
0.842197	1.56793	1.24962	DQ904332	FBXO48	F-box protein 48	8052742	180.738	152.217	283.383	225.854
0.840376	0.763708	0.645791	BC109267	ZNF699	zinc finger protein 699	8033746	145.491	122.267	111.112	93.9565
0.839725	0.812373	0.613217	BC031085	PEX12	peroxisomal biogenesis factor 12	8014264	547.638	459.865	444.887	335.821
0.837778	0.740375	0.542145	BC022033	KBTBD7	kelch repeat and BTB (POZ) domain containing 7	7971218	394.221	330.269	291.871	213.725
0.836064	0.491761	0.802398				8055135	163.861	136.999	80.5807	131.482
0.835287	1.07693	0.534583				8019649	205.56	171.702	221.374	109.889
0.835146	1.0783	0.529461				8014664	206.512	172.468	222.681	109.34
0.834853	0.957002	0.626389				7997164	104.909	87.5839	100.398	65.7141
0.834595	0.912613	0.601102				8052231	67.0024	55.9198	61.1472	40.2752
0.834279	9.13063	5.38971	M30640|BC142677|BC142711|M24736|BC131551	SELE	selectin E	7922229	83.9865	70.0682	766.85	452.663
0.833947	0.818294	0.615859	L32179	AADAC	arylacetamide deacetylase (esterase)	8083415	579.805	483.527	474.451	357.078
0.829869	0.664895	0.571555	EU834129	C13orf34|DIS3	chromosome 13 open reading frame 34 | DIS3 mitotic control homolog (S. cerevisiae)	7969374	378.483	314.091	251.651	216.323
0.826509	0.647388	0.7967	AY956762	HSP90AA6P	heat shock protein 90kDa alpha (cytosolic), class A member 6 (pseudogene)	8103722	1767.29	1460.68	1144.12	1408
0.825511	0.573047	0.554413	BC054002|AK304220|AK125073|BC020771	C20orf177	chromosome 20 open reading frame 177	8063755	989.542	816.878	567.054	548.615
0.82434	2.11085	0.911191				7928489	100.747	83.0498	212.662	91.7998
0.823292	0.582883	0.572564	BC140819	C12orf35	chromosome 12 open reading frame 35	7954711	943.743	776.976	550.091	540.353
0.82304	0.792591	0.64702	BC038733	SNORD76|GAS5	small nucleolar RNA, C/D box 76 | growth arrest-specific 5 (non-protein coding)	7922414	3213.66	2644.97	2547.12	2079.3
0.821486	0.752381	0.656963	BC100915	TAS2R20	taste receptor, type 2, member 20	7961285	80.945	66.4951	60.9014	53.1779
0.821041	0.942578	0.634679				7972016	501.691	411.909	472.883	318.413
0.819714	1.52483	1.50759	U72649	BTG2	BTG family, member 2	7908917	359.218	294.456	547.748	541.555
0.818017	0.799294	0.657763	AK292150|BC137089	ZNF658|ZNF658B|LOC653501	zinc finger protein 658 | zinc finger protein 658B | zinc finger protein 658 pseudogene	8161346	188.669	154.334	150.802	124.099
0.817703	3.19822	1.04681	BC017276	VCAM1	vascular cell adhesion molecule 1	7903358	418.642	342.325	1338.91	438.241
0.817037	0.771795	0.621169	CR542014	HIST1H3E	histone cluster 1, H3e	8117415	230.623	188.427	177.994	143.256
0.816397	0.632351	0.734837	BC019703			8064900	129.703	105.889	82.0179	95.3107
0.81551	0.707321	0.501665				7982290	523.274	426.735	370.122	262.508
0.814749	73.3638	31.7502	BC020698	CCL20	chemokine (C-C motif) ligand 20	8048864	111.846	91.126	8205.41	3551.12
0.81436	0.953532	0.628905				8146788	115.093	93.7274	109.745	72.3828
0.814005	0.708718	0.567678		MIR32	microRNA 32	8163107	67.8599	55.2383	48.0935	38.5226
0.813696	1.6007	0.966803	AY328891	CNKSR3	CNKSR family member 3	8130422	433.125	352.433	693.304	418.747
0.813177	0.961184	0.662823				8020825	137.263	111.619	131.935	90.9809
0.811792	0.635652	0.692035				7988344	104.975	85.2182	66.7279	72.6467
0.811459	0.773382	0.612754				7979412	96.6799	78.4518	74.7704	59.241
0.810289	0.987322	0.615097	BC005047	DUSP6|LOC100131490	dual specificity phosphatase 6 | hypothetical LOC100131490	7965335	366.997	297.374	362.344	225.739
0.81014	0.665656	0.701311	BC143565	C14orf105	chromosome 14 open reading frame 105	7979378	381.783	309.298	254.137	267.749
0.809713	4.8339	4.02706	BC012423	SOD2	superoxide dismutase 2, mitochondrial	8130556	1261.25	1021.25	6096.73	5079.12
0.80887	0.832202	0.641507				8133110	270.913	219.134	225.455	173.793
0.807649	0.660126	0.829195	AK128036			7944952	173.811	140.378	114.737	144.123
0.807469	0.69687	0.538826	BC104886	ZNF566	zinc finger protein 566	8036318	948.301	765.724	660.843	510.969
0.806892	0.628138	0.481391				8022557	75.8953	61.2393	47.6727	36.5354
0.805122	0.880007	0.61037	AB101211|BC001940|AK303109|AB162218|AK301643	HJURP	Holliday junction recognition protein	8059838	4353.02	3504.71	3830.68	2656.95
0.804784	2.21199	1.46359	AF506796	DUSP16	dual specificity phosphatase 16	7961371	1079.64	868.875	2388.15	1580.15
0.802196	0.926095	0.657315	BC023594|BC023624|M36072|BC105290|BC005128|BC021979|BC071900|BC071901|BC073802|AK291123|BX641050|X06705|AK222534|BC032533	SNORD36C|SNORD36A|RPL7A	small nucleolar RNA, C/D box 36C | small nucleolar RNA, C/D box 36A | ribosomal protein L7a	8158998	855.968	686.655	792.708	562.641
0.802084	0.843966	0.635133	BC031589	RASSF9	Ras association (RalGDS/AF-6) domain family (N-terminal) member 9	7965226	114.122	91.5356	96.3153	72.4827
0.800285	0.907728	0.636199		SNORA74A	small nucleolar RNA, H/ACA box 74A	8108420	321.7	257.451	292.016	204.665
0.799922	1.5688	0.916974	U00115	BCL6	B-cell CLL/lymphoma 6	8092691	487.378	389.865	764.601	446.914
0.797124	0.66008	0.643311	BC063785	PGBD2	piggyBac transposable element derived 2	7911301	189.009	150.664	124.761	121.592
0.796232	3.06534	1.18028	AL832451			7917530	71.1539	56.6551	218.111	83.9817
0.790546	1.60633	1.24713	AF480883	PPAP2B	phosphatidic acid phosphatase type 2B	7916493	4046.07	3198.6	6499.32	5045.96
0.790335	0.769984	0.661446	BC035143	TIGD1	tigger transposable element derived 1	8059770	797.685	630.438	614.205	527.626
0.78985	0.780276	0.614747		SNORD45C	small nucleolar RNA, C/D box 45C	7902396	351.07	277.292	273.931	215.819
0.789288	0.724433	0.661847	AY458845	ZNF284	zinc finger protein 284	8029368	298.881	235.903	216.519	197.814
0.788918	0.567958	0.538169		FIGN	fidgetin	8056323	732.522	577.9	416.041	394.22
0.788717	1.91869	1.38539	AK304005|AK090453	MOBKL2C|MKNK1	MOB1, Mps One Binder kinase activator-like 2C (yeast) | MAP kinase interacting serine/threonine kinase 1	7915861	189.475	149.442	363.545	262.497
0.785304	0.766616	0.612357	BC030948	SUCNR1	succinate receptor 1	8083422	68.5542	53.8358	52.5547	41.9796
0.782789	0.827443	0.565805				8104012	75.2467	58.9024	62.2624	42.5749
0.781454	0.837473	0.530704				8144717	220.174	172.056	184.39	116.847
0.781173	0.622228	0.607704	BC037733|AF215636|AK292146|BC035893|AF226614|AF231121|CR533564|AF147322|DQ065760|DQ065764|BX537503|AF171087	SLC40A1	solute carrier family 40 (iron-regulated transporter), member 1	8057677	639.585	499.626	397.968	388.678
0.779195	0.81078	0.654036				8168990	202.626	157.885	164.285	132.524
0.77808	0.587813	0.566886	AK027572	KCTD6	potassium channel tetramerisation domain containing 6	8080804	627.974	488.614	369.131	355.99
0.775669	0.85424	0.632043		MGC16121		8175256	451.986	350.592	386.104	285.674
0.774813	0.90221	0.644368				8144226	121.441	94.0941	109.565	78.2527
0.771698	0.646553	0.664883		DUX4|LOC441056|LOC653543|LOC653544|LOC653545|LOC653548|LOC728410|FRG2C	double homeobox, 4 | double homeobox, 4-like | FSHD region gene 2 family, member C	8176572	203.832	157.297	131.788	135.524
0.769371	0.652143	0.701809	BC101070	SLITRK6	SLIT and NTRK-like family, member 6	7972239	82.1277	63.1867	53.559	57.638
0.766571	0.732764	0.587635		SNORD78	small nucleolar RNA, C/D box 78	7922408	656.21	503.031	480.847	385.611
0.764644	0.565872	0.786578				7981215	257.948	197.239	145.966	202.896
0.762213	9.62164	6.84102	BC015511|M14584|M18403|M29150|M54894|BT019748|CR450296|AK298013|AK301141|BT019749|AK298077|S56892|CR624632	IL6	interleukin 6 (interferon, beta 2)	8131803	195.775	149.222	1883.67	1339.3
0.760134	1.60954	0.971003				8121884	152.496	115.918	245.448	148.075
0.759562	0.684682	0.572988	BC038733	SNORD47|GAS5	small nucleolar RNA, C/D box 47 | growth arrest-specific 5 (non-protein coding)	7922402	1491.93	1133.21	1021.5	854.857
0.759489	0.719343	0.62936	BC003637	DDIT3	DNA-damage-inducible transcript 3	7964460	562.558	427.257	404.672	354.051
0.759115	0.475321	0.78802				8065194	122.823	93.2368	58.3804	96.787
0.757142	0.662806	0.689517		ZNF56	zinc finger protein 56	8027239	77.7199	58.845	51.5132	53.5892
0.756699	0.691772	0.52153		SNORD79	small nucleolar RNA, C/D box 79	7922406	594.138	449.583	411.008	309.861
0.755651	0.841993	0.64913		SNORD49A	small nucleolar RNA, C/D box 49A	8005202	329.267	248.811	277.24	213.737
0.753589	0.591791	0.578674	U21108	DUSP4	dual specificity phosphatase 4	8150076	1194.22	899.955	706.731	691.067
0.752997	1.08382	0.649673	AK096566	LOC100130713		8036936	463.328	348.885	502.166	301.012
0.750477	0.86477	0.642699	L17325			8145685	70.1035	52.6111	60.6235	45.0554
0.74922	1.21103	0.614208	AK098514			8149590	202.438	151.671	245.159	124.339
0.747804	0.758079	0.587757	X96643	SNORD44	small nucleolar RNA, C/D box 44	7922410	657.254	491.497	498.251	386.305
0.747192	0.700686	0.531778	BC017754	TFAP2A	transcription factor AP-2 alpha (activating enhancer binding protein 2 alpha)	8123864	1679.11	1254.62	1176.53	892.915
0.74323	0.745735	0.526615				8002342	199.809	148.504	149.004	105.222
0.741809	0.759145	0.616423				8102530	256.35	190.163	194.607	158.02
0.741452	2.765	2.2095	AK297615	PPP1R15A	protein phosphatase 1, regulatory (inhibitor) subunit 15A	8030128	1013.03	751.116	2801.04	2238.3
0.741414	0.757007	0.61939				7998115	255.529	189.453	193.437	158.272
0.741369	0.756826	0.618998				7924463	256.335	190.039	194.001	158.671
0.741081	0.756549	0.619674				7927089	256.188	189.856	193.819	158.753
0.741004	0.75789	0.615288				7911331	255.527	189.346	193.661	157.222
0.740692	0.756097	0.62111				7945347	256.073	189.672	193.616	159.05
0.740613	0.75642	0.62043				8031997	255.612	189.31	193.35	158.589
0.740565	0.930646	0.611744	AK126862	PDP1	pyruvate dehyrogenase phosphatase catalytic subunit 1	8147344	2154.89	1595.84	2005.44	1318.24
0.740171	0.758356	0.616156				8137668	255.774	189.317	193.968	157.597
0.739908	0.680291	0.589665				8142230	187.607	138.812	127.627	110.625
0.739036	0.750025	0.506256				8000649	206.123	152.332	154.597	104.351
0.738097	1.09677	0.441399				8007990	275.527	203.365	302.189	121.617
0.738066	0.8206	0.520259		SNORA75	small nucleolar RNA, H/ACA box 75	8059708	421.951	311.428	346.253	219.524
0.737051	0.749836	0.505938				8000690	206.367	152.103	154.742	104.409
0.735501	0.662	0.655241				7945942	78.3244	57.6076	51.8508	51.3214
0.73459	0.733898	0.579728				8163000	301.797	221.697	221.489	174.96
0.733211	0.619952	0.611778				7970507	104.978	76.9712	65.0815	64.2233
0.731899	0.577234	0.711191				8098163	100.113	73.2725	57.7886	71.1994
0.731549	0.634197	0.527787	BC028030	PDP2	pyruvate dehyrogenase phosphatase catalytic subunit 2	7996341	902.873	660.495	572.599	476.524
0.730836	0.74334	0.566337				8135929	439.252	321.021	326.514	248.765
0.730085	0.746681	0.562854				8132690	409.303	298.826	305.619	230.378
0.729681	0.746838	0.561435				7925523	409.204	298.588	305.609	229.741
0.729181	0.668636	0.596229	BC038733	SNORD80|GAS5	small nucleolar RNA, C/D box 80 | growth arrest-specific 5 (non-protein coding)	7922404	579.756	422.747	387.646	345.667
0.72844	0.745937	0.561555				7924551	409.042	297.963	305.12	229.7
0.726972	0.636936	0.614244	BC056264	HIST1H2BF	histone cluster 1, H2bf	8117395	215.436	156.616	137.219	132.33
0.724653	0.653892	0.629211	AK126026	SLC2A14	solute carrier family 2 (facilitated glucose transporter), member 14	7960850	618.016	447.847	404.116	388.863
0.723899	0.660332	0.643169	AK057820	CCDC29|RP11-195B21.3|LOC100289454	coiled-coil domain containing 29 | hypothetical LOC644249 | similar to coiled-coil domain containing 29	7970381	472.747	342.221	312.17	304.057
0.723158	0.8635	0.653885				8005223	128.727	93.0902	111.156	84.1729
0.719689	1.64933	1.05281	BC070080	AHR	aryl hydrocarbon receptor	8131614	3213.12	2312.45	5299.48	3382.79
0.71918	0.737385	0.533861	DQ127228	LIN28B	lin-28 homolog B (C. elegans)	8121251	350.547	252.106	258.488	187.143
0.71599	0.955977	0.606065	AK097109	LOC100131860		7991047	274.804	196.757	262.706	166.549
0.709426	0.903486	0.632377	BC034721	DNAJB4	DnaJ (Hsp40) homolog, subfamily B, member 4	7902512	934.215	662.756	844.051	590.776
0.707857	3.39151	1.63292				8088952	678.024	479.944	2299.53	1107.16
0.707833	0.529703	0.639124				8083592	117.42	83.1135	62.1975	75.0457
0.707756	1.61871	0.769352	AK054918	C6orf141	chromosome 6 open reading frame 141	8120176	621.588	439.933	1006.17	478.22
0.70242	0.908951	0.658983				7993846	122.847	86.2904	111.662	80.9542
0.699711	0.87585	0.640717	AF269286			8010963	147.271	103.047	128.987	94.359
0.699304	0.789267	0.609979	AK297308	OTX1	orthodenticle homeobox 1	8042251	640.394	447.83	505.442	390.627
0.698383	0.637792	0.680253	BC033199	ZNF616	zinc finger protein 616	8038954	104.949	73.2946	66.9357	71.3919
0.694384	0.716765	0.460387				8083445	223.355	155.094	160.093	102.83
0.69305	0.518998	0.494289	BC098415	TOB1	transducer of ERBB2, 1	8016739	4870.78	3375.7	2527.93	2407.58
0.692615	0.758009	0.617404				7915284	90.9094	62.9652	68.9101	56.1279
0.690297	0.829698	0.589515		C12orf27	chromosome 12 open reading frame 27	7967107	162.841	112.409	135.109	95.9972
0.689162	0.631407	0.496093	BC014336	HHEX	hematopoietically expressed homeobox	7929282	547.614	377.395	345.768	271.668
0.683184	2.08767	0.887903	BC063123	HTR2B	5-hydroxytryptamine (serotonin) receptor 2B	8059680	194.89	133.145	406.866	173.043
0.682657	15.8311	12.277	M59465	TNFAIP3	tumor necrosis factor, alpha-induced protein 3	8122265	444.547	303.474	7037.69	5457.7
0.679011	0.617311	0.47981				8111666	147.898	100.425	91.2992	70.9631
0.676889	0.608195	0.556198	AY359005	DKK1	dickkopf homolog 1 (Xenopus laevis)	7927631	9561.46	6472.05	5815.24	5318.07
0.676507	0.810088	0.595265				7923501	218.937	148.113	177.358	130.325
0.675109	0.634822	0.683624				8037001	111.875	75.5276	71.0205	76.4802
0.674911	0.922076	0.660163				8132413	77.3198	52.184	71.2947	51.0437
0.67158	0.820644	0.646749	EF674519	BDNF	brain-derived neurotrophic factor	7947230	330.276	221.807	271.039	213.606
0.669838	0.627572	0.743139	AF161557	HSPC072	hypothetical LOC29075	8065242	166.715	111.672	104.626	123.893
0.669378	0.559044	0.4823	AB209607	SLC2A3	solute carrier family 2 (facilitated glucose transporter), member 3	7960865	2316.11	1550.36	1294.81	1117.06
0.667044	1.4476	2.26382				7979811	59.0663	39.3998	85.5043	133.715
0.665727	0.828053	0.899811				8143038	626.149	416.845	518.484	563.416
0.66468	2.36522	1.84039	BC031405	DUSP10	dual specificity phosphatase 10	7924450	393.98	261.87	931.847	725.077
0.663617	1.02092	1.01216				8100941	102.012	67.6966	104.146	103.252
0.663164	0.648496	0.660496	AK095089|AK125821	LOC387790		7942647	251.134	166.543	162.859	165.873
0.663122	0.540429	0.407957	U31986	ALX1	ALX homeobox 1	7957452	2332.62	1546.82	1260.62	951.611
0.66179	1.08869	0.949988				7976156	96.5665	63.9068	105.131	91.737
0.661523	1.06801	0.68205				8168079	177.42	117.367	189.486	121.009
0.658951	1.03109	0.972948				8082406	126.169	83.1393	130.092	122.756
0.658831	0.744308	0.728087	D84371	PON1	paraoxonase 1	8141052	129.594	85.3807	96.458	94.3559
0.65731	2.22645	1.87911	U51869	KLF6	Kruppel-like factor 6	7931810	724.385	476.146	1612.81	1361.2
0.65535	1.45658	0.737578	BC001971	CDKN1B	cyclin-dependent kinase inhibitor 1B (p27, Kip1)	7954029	1525.1	999.476	2221.44	1124.88
0.654073	1.06891	0.828274	BC009799	AREG	amphiregulin	8095744	6792.55	4442.82	7260.6	5626.09
0.653837	0.893774	0.661414				7975987	121.327	79.3278	108.439	80.2472
0.653503	0.70875	0.681312				7962479	81.238	53.0893	57.5775	55.3484
0.653257	0.757302	0.790991				7951091	235.115	153.591	178.053	185.974
0.651331	0.816896	0.561753				7998929	201.224	131.063	164.379	113.038
0.650459	0.854865	0.741625				8089677	2195.37	1428	1876.75	1628.14
0.64923	0.760876	0.739086				7961887	332.408	215.809	252.921	245.678
0.649172	0.77025	0.53626				8172270	137.309	89.1371	105.762	73.6333
0.64812	1.60663	1.04643	D30783	EREG	epiregulin	8095728	3975.17	2576.39	6386.66	4159.74
0.647402	0.914363	0.539185				7999884	129.029	83.5334	117.979	69.5703
0.647247	0.893611	0.805519				8148461	95.9972	62.1339	85.7842	77.3276
0.645379	1.05473	0.801869	BC009799	AREG	amphiregulin	8095736	5642.87	3641.79	5951.68	4524.84
0.644416	0.891412	1.03997				7899071	210.534	135.671	187.672	218.949
0.641904	0.943689	0.616573	AF132818	KLF5	Kruppel-like factor 5 (intestinal)	7969414	1801.93	1156.66	1700.46	1111.02
0.641713	0.694503	0.715609				8096667	103.75	66.5776	72.0545	74.2442
0.641191	0.960421	0.789376				7935142	82.5754	52.9466	79.3071	65.183
0.640811	0.707293	0.636768	BC020546	BMP4	bone morphogenetic protein 4	7979241	307.063	196.769	217.183	195.528
0.634773	0.916602	0.807688		LRRFIP1	leucine rich repeat (in FLII) interacting protein 1	8049534	342.204	217.222	313.665	276.394
0.630416	11.211	5.15881	BC011976|M57731	CXCL1	chemokine (C-X-C motif) ligand 1 (melanoma growth stimulating activity, alpha)	8095697	546.468	344.502	6126.46	2819.12
0.626578	1.53367	1.13837	AK289969|L20966|BC101480|BC105040|M97515|AK290006|AK294441|EF595686|AK290206|L20971|AK127365	PDE4B	phosphodiesterase 4B, cAMP-specific (phosphodiesterase E4 dunce homolog, Drosophila)	7902104	998.475	625.622	1531.33	1136.63
0.622156	0.842621	0.448836	AF350451|BC000683|AK292109|BC007351|AJ420592|AY740520|AJ420583|AJ420591|FJ211061|AK056057	FAM46A	family with sequence similarity 46, member A	8127778	832.404	517.885	701.402	373.613
0.61442	0.496772	0.903313				8143710	258.751	158.982	128.54	233.733
0.613683	0.882824	0.93976				8019962	186.186	114.259	164.369	174.97
0.612042	2.23035	1.37101	BC060800	NFKBIZ	nuclear factor of kappa light polypeptide gene enhancer in B-cells inhibitor, zeta	8081386	450.556	275.759	1004.9	617.715
0.611608	0.667048	0.669959				7940491	232.894	142.44	155.352	156.03
0.610365	0.962405	1.04562				7948367	148.24	90.4804	142.667	155.002
0.609827	0.476987	0.422961				8042460	103.305	62.9985	49.2753	43.6942
0.608429	0.77394	0.739105				8128886	71.9944	43.8035	55.7193	53.2114
0.608279	19.8218	14.5231	M17017	IL8	interleukin 8	8095680	289.294	175.971	5734.31	4201.45
0.606008	0.924986	0.683582	BC063856	SPRY1	sprouty homolog 1, antagonist of FGF signaling (Drosophila)	8097282	419.193	254.034	387.747	286.553
0.603366	0.900508	0.770646	AL713743	FLJ42875	hypothetical LOC440556	7911793	444.708	268.322	400.463	342.713
0.603007	0.799655	0.712049	AK292266	LOC149837|LOC643406	hypothetical LOC149837 | hypothetical LOC643406	8064866	183.679	110.759	146.88	130.788
0.599101	0.888774	0.723164	AK295045	FRMD4B	FERM domain containing 4B	8088745	194.699	116.644	173.043	140.799
0.588613	0.730594	0.856101	AK303760|BC143314	ORM2|ORM1	orosomucoid 2 | orosomucoid 1	8157450	84.7259	49.8707	61.9002	72.534
0.585716	4.55816	2.80519	AF070674	BIRC3	baculoviral IAP repeat-containing 3	7943413	1174.02	687.64	5351.35	3293.34
0.575295	0.82424	0.46191	BC017114|BC107723|AK026486|AK023686|CR609297	OBFC2A	oligonucleotide/oligosaccharide-binding fold containing 2A	8047161	1357.93	781.212	1119.26	627.243
0.573375	2.2313	1.17786	BC094715	CEBPD	CCAAT/enhancer binding protein (C/EBP), delta	8150592	1435.6	823.139	3203.26	1690.94
0.571272	0.784397	0.579705		MIR221	microRNA 221	8172266	140.923	80.5055	110.54	81.6938
0.568543	0.773288	0.865406				7926706	150.426	85.5236	116.322	130.179
0.567086	1.18165	0.881118	AK292574|AF263742	GOLGA6A|GOLGA6B|GOLGA6C|GOLGA6D	golgin A6 family, member A | golgin A6 family, member B | golgi autoantigen, golgin subfamily a, 6 | golgi autoantigen, golgin subfamily a, 6B | golgin A6 family, member C | golgi autoantigen, golgin subfamily a, 6D | golgi autoantigen, golgin subfamily a, 6C	7984985	178.985	101.5	211.497	157.707
0.566484	0.60667	0.576855	CR609281			8151709	569.373	322.54	345.421	328.445
0.555373	0.776093	0.393581	EU518415	SGK1	serum/glucocorticoid regulated kinase 1	8129677	701.418	389.549	544.366	276.065
0.555055	0.88591	1.04881				8177092	81.0344	44.9786	71.7892	84.9894
0.554112	1.35056	0.929818	AY736017	FAM48B2|FAM48B1	family with sequence similarity 48, member B2 | family with sequence similarity 48, member B1	8171844	100.972	55.95	136.369	93.886
0.552829	0.845073	0.73285				8091809	191.372	105.796	161.724	140.247
0.552281	1.35359	0.932957	AY736017	FAM48B2|FAM48B1	family with sequence similarity 48, member B2 | family with sequence similarity 48, member B1	8166509	100.701	55.6152	136.308	93.9496
0.551856	1.67956	0.695167		C6orf155	chromosome 6 open reading frame 155	8127502	546.046	301.339	917.116	379.594
0.550709	0.679415	0.519682	BC110820	PHLDA1	pleckstrin homology-like domain, family A, member 1	7965040	2394.98	1318.94	1627.18	1244.63
0.548123	0.820891	0.54817	BX640843			8084630	882.158	483.531	724.155	483.572
0.544818	0.481932	0.277079				8012906	365.277	199.01	176.039	101.211
0.543203	0.671085	0.779231				8173522	99.1029	53.833	66.5065	77.224
0.538914	0.753179	0.303562				8151030	157.477	84.8664	118.608	47.8039
0.537206	2.76991	2.75066	AY151286	PTGS2	prostaglandin-endoperoxide synthase 2 (prostaglandin G/H synthase and cyclooxygenase)	7922976	4281.39	2299.99	11859.1	11776.6
0.535556	0.755801	0.745502				8121416	115.484	61.8482	87.2829	86.0936
0.530826	0.548014	0.501877				8139767	137.23	72.8452	75.204	68.8726
0.528256	0.751802	1.08625				8089873	146.257	77.2613	109.956	158.872
0.523814	0.781761	0.462634	AK095824	C9orf150	chromosome 9 open reading frame 150	8154381	1949.89	1021.38	1524.35	902.083
0.521498	0.72359	0.483333	BC015120	ARID5B	AT rich interactive domain 5B (MRF1-like)	7927732	392.885	204.889	284.288	189.895
0.520543	0.799078	0.472235	BC013923	SOX2	SRY (sex determining region Y)-box 2	8084165	485.935	252.95	388.3	229.475
0.517281	1.50119	0.787363	AF223574	PLK2	polo-like kinase 2 (Drosophila)	8112202	4096.31	2118.94	6149.35	3225.28
0.509897	1.05153	0.553041				7946328	74.7202	38.0996	78.5704	41.3233
0.502826	0.325294	0.506474				7956269	94.1912	47.3618	30.6398	47.7054
0.50139	0.643077	0.529774				7917050	139.422	69.9046	89.6589	73.8619
0.495445	0.704204	0.48227	BC004377	CITED2	Cbp/p300-interacting transactivator, with Glu/Asp-rich carboxy-terminal domain, 2	8129937	1086.61	538.356	765.195	524.039
0.491499	0.603726	0.762449				8175315	112.301	55.1957	67.7989	85.6236
0.488543	0.736205	0.683118	AB040902	FLRT3	fibronectin leucine rich transmembrane protein 3	8065071	737.301	360.203	542.805	503.664
0.458224	0.718937	0.707303				8052581	72.0457	33.0131	51.7963	50.9582
0.454374	0.483369	0.31803	BC042755	RGS2	regulator of G-protein signaling 2, 24kDa	7908409	1196.28	543.561	578.247	380.454
0.440184	0.480926	0.5382				7926979	128.654	56.6314	61.873	69.2415
0.425018	1.15481	0.489765	BC062545	DUSP5	dual specificity phosphatase 5	7930413	2595.7	1103.22	2997.55	1271.28
0.393365	1.16087	0.914459				7992893	161.446	63.5074	187.418	147.636
0.390305	6.89158	2.13707	BC015753	CXCL2	chemokine (C-X-C motif) ligand 2	8100994	378.558	147.753	2608.87	809.008
0.368317	0.45913	0.419324				8003859	100.018	36.8385	45.9215	41.9401
0.31949	0.306276	0.250827	BC040239	PDK4	pyruvate dehydrogenase kinase, isozyme 4	8141094	2639.73	843.367	808.485	662.115

## Sheet: 2h control vs TGF-beta
2h conrol vs TGF-beta : Fold change >= 1.5
Fold change					raw data
[TGF-beta 2h]/ [control 2h]	Genbank ID	Gene Symbol	Gene Description	Transcripts Cluster ID	[Control 2h]	[TGF-beta 2h]
4.61424	AF176422	HEY1	hairy/enhancer-of-split related with YRPW motif 1	8151457	146.685	676.84
4.47718	BC026356	RND1	Rho family GTPase 1	7962884	579.579	2594.88
4.40654	AB060692	ARL4D	ADP-ribosylation factor-like 4D	8007493	603.348	2658.67
3.69935	BC004250	JUNB	jun B proto-oncogene	8026047	1357.45	5021.68
3.22096	AF087853	GADD45B	growth arrest and DNA-damage-inducible, beta	8024485	527.054	1697.62
3.17581		JHDM1D	jumonji C domain containing histone demethylase 1 homolog D (S. cerevisiae)	8143341	177.612	564.062
3.12603	AY646650	KCTD11	potassium channel tetramerisation domain containing 11	8004360	294.252	919.84
3.102	AF010193	SMAD7	SMAD family member 7	8023220	297.25	922.071
3.07092	AB056477	ANGPTL4	angiopoietin-like 4	8025402	1151.8	3537.1
2.96933	BC068522	JUN	jun oncogene	7916609	536.392	1592.72
2.86776		KDM6B	lysine (K)-specific demethylase 6B	8004671	425.868	1221.29
2.75994	BC033694|AK291269|AK290377|AY428962|AY423443|AB071195|AF455755|DQ849202|AB071198|AY423442|AF032457|AB071196|AB071197|DQ849201|AF032458|AB071199|AY423441|DQ849200|AY305715|AB071200|AY305714|AF086141|AY305716|AK027160	BCL2L11	BCL2-like 11 (apoptosis facilitator)	8044375	657.611	1814.97
2.71774	BC012506	IL11	interleukin 11	8039484	852.141	2315.9
2.70387	M92843	ZFP36	zinc finger protein 36, C3H type, homolog (mouse)	8028652	603.491	1631.76
2.65538	AF125377	SNAI1	snail homolog 1 (Drosophila)	8063382	658.059	1747.39
2.62928	BC022516	ARRDC2	arrestin domain containing 2	8026915	535.951	1409.17
2.60289	AY316592	BCOR	BCL6 co-repressor	8172088	776.767	2021.84
2.5775	BC034027	NOG	noggin	8008627	103.245	266.115
2.56342	AK057845	EFNA1	ephrin-A1	7905929	278.898	714.933
2.48192	BC059386	SKIL	SKI-like oncogene	8083876	1460.64	3625.18
2.42719	BC014851	LFNG		8131143	273.975	664.989
2.34647	BC033097	HBEGF	heparin-binding EGF-like growth factor	8114572	602.316	1413.32
2.33464	U23070	BAMBI	BMP and activin membrane-bound inhibitor homolog (Xenopus laevis)	7926875	1447.6	3379.62
2.27323	BC008727	RARA	retinoic acid receptor, alpha	8007084	484.026	1100.3
2.24037	AB451309|AK292217|BC109246|AK097459	PDGFA|LOC100132080	platelet-derived growth factor alpha polypeptide | hypothetical LOC100132080	8137670	829.421	1858.21
2.21819				8009073	104.982	232.871
2.17087	BC010860	SERPINE1	serpin peptidase inhibitor, clade E (nexin, plasminogen activator inhibitor type 1), member 1	8135069	6174.18	13403.3
2.17079	BC041366|BC002955|BC002854|AF440755|AK292255|AK301805|AF079564|AK309582	USP2	ubiquitin specific peptidase 2	7952249	184.505	400.522
2.16156	AF022375|M27281|AY047581|M32977|AB021221|AF430806|AF486837|AB451322|AF091352|AF214570|AY263145|DQ229900|AF323587|AB209485|S85192|AK056914|BC011177|AK098750|CR614384	VEGFA	vascular endothelial growth factor A	8119898	1607.43	3474.55
2.10733	AK126462	CLDN4	claudin 4	8133360	122.072	257.246
2.10048	BC152462	NUAK1	NUAK family, SNF1-like kinase, 1	7966026	1149.82	2415.17
2.09864				7951701	140.782	295.45
2.09085	BC074760	HOXD10	homeobox D10	8046536	416.171	870.153
2.07854	BC032558	DLX2	distal-less homeobox 2	8056784	156.492	325.274
2.06536	BC057812	TMEM88	transmembrane protein 88	8004691	187.935	388.153
2.0646	BC012104	P2RY2	purinergic receptor P2Y, G-protein coupled, 2	7942400	604.373	1247.79
2.0566	BC038949	CSRNP1	cysteine-serine-rich nuclear protein 1	8086330	296.061	608.878
2.0392				8064216	61.1424	124.681
2.03832	BC143722	JMJD1C	jumonji domain containing 1C	7933877	1296.47	2642.63
1.9834	BC012420	ID1	inhibitor of DNA binding 1, dominant negative helix-loop-helix protein	8061564	4226	8381.87
1.9709	AF069493	SEMA7A	semaphorin 7A, GPI membrane anchor (John Milton Hagen blood group)	7990345	192.201	378.808
1.96689				7969339	63.6545	125.202
1.94669	BC087839	CTGF	connective tissue growth factor	8129562	1757.38	3421.07
1.92506				7943954	122.843	236.48
1.92182	BC006428	CXXC5	CXXC finger 5	8108447	1798.2	3455.83
1.91289	AF254260	TUFT1	tuftelin 1	7905428	949.15	1815.62
1.89981	AK289943	HEY2	hairy/enhancer-of-split related with YRPW motif 2	8121850	96.2394	182.837
1.89571	AF105036|BC030811|BC029923|U70663|AF022184|AK095134|AK095894|AK026253	KLF4	Kruppel-like factor 4 (gut)	8163002	220.232	417.496
1.87691	BC053618	NRARP	NOTCH-regulated ankyrin repeat protein	8165508	334.686	628.174
1.85723		SKI	v-ski sarcoma viral oncogene homolog (avian)	7897068	1121.14	2082.22
1.8422	AF211836	RHOU	ras homolog gene family, member U	7910387	795.546	1465.55
1.83237				8108433	35.3739	64.8179
1.80665	AB029551	RYBP	RING1 and YY1 binding protein	8088820	1240.89	2241.86
1.79715	BC109394	HOXD11	homeobox D11	8046530	252.79	454.3
1.79167				7987135	72.53	129.95
1.78022				8149275	40.1227	71.427
1.76794	BC036724|L49169|EU178111|EU178109|EU178110|EU178112|EU178114|EU178113|AK292720|EU178115|BC040197|EU178116|CR542101|AK225070|BX538117|BC051767|AK097324	FOSB	FBJ murine osteosarcoma viral oncogene homolog B	8029693	190.381	336.582
1.76785	AK091777	LONRF3	LON peptidase N-terminal domain and ring finger 3	8169603	701.191	1239.6
1.75547	BC018543|AY646650	ACAP1|KCTD11	ArfGAP with coiled-coil, ankyrin repeat and PH domains 1 | potassium channel tetramerisation domain containing 11	8004331	205.679	361.064
1.75096	BC020224	PIM1	pim-1 oncogene	8119161	1102	1929.56
1.74788				7931346	48.0134	83.9214
1.74548	AJ293866	PLK3|TCTEX1D4	polo-like kinase 3 (Drosophila) | Tctex1 domain containing 4	7901054	336.232	586.884
1.74191				7995523	42.6339	74.2644
1.73688	BC037166	EPHA2	EPH receptor A2	7912706	1538.36	2671.93
1.73301				8107857	169.889	294.42
1.72858	AF086709|AK054898	LOH3CR2A	loss of heterozygosity, 3, chromosomal region 2, gene A	8077499	183.977	318.019
1.72808	BC015711	SPSB1	splA/ryanodine receptor domain and SOCS box containing 1	7897449	1035.92	1790.16
1.72415	AB078026|AB078027|AY313926|BC006322|L19871|AY313927|AB066566|AK294296|BT006996|CR450334|AB209032|AK125255	ATF3	activating transcription factor 3	7909610	129.53	223.33
1.72093	BC039152	HES1	hairy and enhancer of split 1, (Drosophila)	8084880	909.168	1564.62
1.71671	BC070043	BMF	Bcl2 modifying factor	7987454	277.386	476.19
1.70782	AK298969	BLOC1S2	biogenesis of lysosomal organelles complex-1, subunit 2	7935746	1569.71	2680.78
1.70498	BC125184	IRAK2	interleukin-1 receptor-associated kinase 2	8077786	917.569	1564.44
1.69467	BC036205	TMC7	transmembrane channel-like 7	7993588	1284.5	2176.79
1.68878				8124057	58.5261	98.8374
1.68872				7960338	285.27	481.742
1.68314				8136471	145.073	244.177
1.6795	BC108292	C14orf4	chromosome 14 open reading frame 4	7980338	883.866	1484.45
1.67806	AK131439	RNF19B	ring finger protein 19B	7914603	747.412	1254.2
1.66956	BC012181	FURIN	furin (paired basic amino acid cleaving enzyme)	7986092	796.332	1329.53
1.66623	AK095698	FLJ38379		8049957	48.1524	80.2329
1.6656	AB004066	BHLHE40	basic helix-loop-helix family, member e40	8077441	4610.69	7679.57
1.66288	BC005010	ZFP36L2	zinc finger protein 36, C3H type-like 2	8051814	1605.73	2670.15
1.65819	AK291466	TSHZ3	teashirt zinc finger homeobox 3	8035896	332.09	550.668
1.65514				8151991	50.9973	84.4078
1.6545	BC011524	FAM105A	family with sequence similarity 105, member A	8104570	374.357	619.372
1.65089	BC101749	ITPRIPL2	inositol 1,4,5-triphosphate receptor interacting protein-like 2	7993622	509.129	840.516
1.64963	BC060832	VDR	vitamin D (1,25- dihydroxyvitamin D3) receptor	7962689	209.236	345.162
1.64195	BC017194	ELF4	E74-like factor 4 (ets domain transcription factor)	8175039	766.238	1258.13
1.63217	BC042954	ETS2	v-ets erythroblastosis virus E26 oncogene homolog 2 (avian)	8068593	3213.55	5245.06
1.62969	AY358614	NXPH4	neurexophilin 4	7956395	443.612	722.951
1.62848	BC053619	ARRDC3	arrestin domain containing 3	8113073	2853.09	4646.21
1.62339	M12783	PDGFB	platelet-derived growth factor beta polypeptide (simian sarcoma viral (v-sis) oncogene homolog)	8076195	227.557	369.414
1.62231				8053427	54.2977	88.0878
1.61851				8055596	42.9204	69.4671
1.61713	BC072432	IER2	immediate early response 2	8026163	570.898	923.215
1.61581	AF308602	NOTCH1	Notch homolog 1, translocation-associated (Drosophila)	8165217	378.526	611.625
1.6094	AF035528	SMAD6	SMAD family member 6	7984353	904.984	1456.48
1.60204	AF131839	OLFM2	olfactomedin 2	8033818	988.25	1583.22
1.60138	BC137087	FAM102A	family with sequence similarity 102, member A	8164343	1992.46	3190.69
1.60055	BC012083	SERTAD4	SERTA domain containing 4	7909503	140.572	224.994
1.59395	BC005001	ZC3H12A	zinc finger CCCH-type containing 12A	7900146	496.001	790.6
1.59119	AY768808	GPR157	G protein-coupled receptor 157	7912239	393.456	626.065
1.58209	BC026319	KLHL26	kelch-like 26 (Drosophila)	8027049	290.434	459.494
1.58053				7983771	84.3376	133.298
1.57981	AK130278	LOC100130876		8010978	173.559	274.191
1.57891	BC064989	FAM43A	family with sequence similarity 43, member A	8084891	320.694	506.347
1.57596	AK123558	FAM83G	family with sequence similarity 83, member G	8013312	380.714	599.99
1.5742				7946849	80.5311	126.772
1.57323	U43843|GQ358728|BC125152|BC125153|AK297581|AK094632|AK127198|AK308563	DPF1	D4, zinc and double PHD fingers family 1	8036460	314.453	494.707
1.56681	AK074652	SERTAD1	SERTA domain containing 1	8036902	533.849	836.442
1.5668	AB017915	CHST3	carbohydrate (chondroitin 6) sulfotransferase 3	7928291	671.276	1051.75
1.56561				8142522	44.635	69.8809
1.56553	AB095929	MEX3B	mex-3 homolog B (C. elegans)	7990873	402.337	629.872
1.56442		LOC100129150	LP5624	8144526	73.5077	114.997
1.56278				7971913	45.467	71.0548
1.56245	AK291744	ABTB2	ankyrin repeat and BTB (POZ) domain containing 2	7947462	569.242	889.414
1.56221	AY373756	ANKRD11	ankyrin repeat domain 11	8175585	287.549	449.213
1.55522	BC040321	LHX8	LIM homeobox 8	7902353	426.752	663.694
1.55489				7946426	78.6053	122.223
1.5528				8037387	95.2041	147.833
1.54999	AK097804	C20orf112	chromosome 20 open reading frame 112	8065612	416.442	645.479
1.54862	AK097079|AK095410	LOC100129884		7971965	42.2083	65.3645
1.54837				8154225	68.8648	106.628
1.54613	BC009288|AK299439|AK291456|BC066890	NR4A2	nuclear receptor subfamily 4, group A, member 2	8055952	639.153	988.213
1.54495	AK303090|AK303141|AF044896|AB050854|BC132692|BC133049|AB035482|AK094833|BC081568|CR749321	C1orf38	chromosome 1 open reading frame 38	7899394	141.975	219.344
1.53983	D86966	ZNF592	zinc finger protein 592	7985605	1889.01	2908.74
1.53743	BC063393	PRRG4	proline rich Gla (G-carboxyglutamic acid) 4 (transmembrane)	7939150	141.204	217.091
1.53153				8058496	69.2755	106.097
1.53053	BC031265|AY358703|AF124522|AK299247|AK307161	TSPAN12	tetraspanin 12	8142524	116.371	178.11
1.53005	BC057815	RRAD	Ras-related associated with diabetes	8001918	133.084	203.624
1.52934	BC020521	FRMD6	FERM domain containing 6	7974316	753.517	1152.38
1.52695	BC000312	CDKN1A	cyclin-dependent kinase inhibitor 1A (p21, Cip1)	8119088	924.321	1411.39
1.52407	BC017714	HNF1B	HNF1 homeobox B	8014591	1329.98	2026.99
1.5236	AY494951|AB053311|AY523977|AY523978|BC032486	RAPH1	Ras association (RalGDS/AF-6) and pleckstrin homology domains 1	8058390	675.597	1029.34
1.51983	BC009199	CYR61	cysteine-rich, angiogenic inducer, 61	7902687	1037.6	1576.97
1.51852	AB043702	FZD5	frizzled homolog 5 (Drosophila)	8058498	612.912	930.718
1.5167	BC068575	VASN	vasorin	7992967	309.12	468.842
1.51617	AK296972	NIPAL4	NIPA-like domain containing 4	8109563	840.09	1273.72
1.51529	BC121015	SLC30A1	solute carrier family 30 (zinc transporter), member 1	7924092	1177.49	1784.25
1.50895	BC136293	MAP3K2	mitogen-activated protein kinase kinase kinase 2	8054997	1446.95	2183.38
1.50871	BC152461	ZBTB39	zinc finger and BTB domain containing 39	7964300	1182.85	1784.58
1.50344	BC111790	DACT2	dapper, antagonist of beta-catenin, homolog 2 (Xenopus laevis)	8130859	238.308	358.282
1.50218	AK092414	MAFK|TMEM184A	v-maf musculoaponeurotic fibrosarcoma oncogene homolog K (avian) | transmembrane protein 184A	8131091	667.312	1002.42
0.665727				8143038	626.149	416.845
0.66468	BC031405	DUSP10	dual specificity phosphatase 10	7924450	393.98	261.87
0.663617				8100941	102.012	67.6966
0.663164	AK095089|AK125821	LOC387790		7942647	251.134	166.543
0.663122	U31986	ALX1	ALX homeobox 1	7957452	2332.62	1546.82
0.66179				7976156	96.5665	63.9068
0.661523				8168079	177.42	117.367
0.658951				8082406	126.169	83.1393
0.658831	D84371	PON1	paraoxonase 1	8141052	129.594	85.3807
0.65731	U51869	KLF6	Kruppel-like factor 6	7931810	724.385	476.146
0.65535	BC001971	CDKN1B	cyclin-dependent kinase inhibitor 1B (p27, Kip1)	7954029	1525.1	999.476
0.654073	BC009799	AREG	amphiregulin	8095744	6792.55	4442.82
0.653837				7975987	121.327	79.3278
0.653503				7962479	81.238	53.0893
0.653257				7951091	235.115	153.591
0.651331				7998929	201.224	131.063
0.650459				8089677	2195.37	1428
0.64923				7961887	332.408	215.809
0.649172				8172270	137.309	89.1371
0.64812	D30783	EREG	epiregulin	8095728	3975.17	2576.39
0.647402				7999884	129.029	83.5334
0.647247				8148461	95.9972	62.1339
0.645379	BC009799	AREG	amphiregulin	8095736	5642.87	3641.79
0.644416				7899071	210.534	135.671
0.641904	AF132818	KLF5	Kruppel-like factor 5 (intestinal)	7969414	1801.93	1156.66
0.641713				8096667	103.75	66.5776
0.641191				7935142	82.5754	52.9466
0.640811	BC020546	BMP4	bone morphogenetic protein 4	7979241	307.063	196.769
0.634773		LRRFIP1	leucine rich repeat (in FLII) interacting protein 1	8049534	342.204	217.222
0.630416	BC011976|M57731	CXCL1	chemokine (C-X-C motif) ligand 1 (melanoma growth stimulating activity, alpha)	8095697	546.468	344.502
0.626578	AK289969|L20966|BC101480|BC105040|M97515|AK290006|AK294441|EF595686|AK290206|L20971|AK127365	PDE4B	phosphodiesterase 4B, cAMP-specific (phosphodiesterase E4 dunce homolog, Drosophila)	7902104	998.475	625.622
0.622156	AF350451|BC000683|AK292109|BC007351|AJ420592|AY740520|AJ420583|AJ420591|FJ211061|AK056057	FAM46A	family with sequence similarity 46, member A	8127778	832.404	517.885
0.61442				8143710	258.751	158.982
0.613683				8019962	186.186	114.259
0.612042	BC060800	NFKBIZ	nuclear factor of kappa light polypeptide gene enhancer in B-cells inhibitor, zeta	8081386	450.556	275.759
0.611608				7940491	232.894	142.44
0.610365				7948367	148.24	90.4804
0.609827				8042460	103.305	62.9985
0.608429				8128886	71.9944	43.8035
0.608279	M17017	IL8	interleukin 8	8095680	289.294	175.971
0.606008	BC063856	SPRY1	sprouty homolog 1, antagonist of FGF signaling (Drosophila)	8097282	419.193	254.034
0.603366	AL713743	FLJ42875	hypothetical LOC440556	7911793	444.708	268.322
0.603007	AK292266	LOC149837|LOC643406	hypothetical LOC149837 | hypothetical LOC643406	8064866	183.679	110.759
0.599101	AK295045	FRMD4B	FERM domain containing 4B	8088745	194.699	116.644
0.588613	AK303760|BC143314	ORM2|ORM1	orosomucoid 2 | orosomucoid 1	8157450	84.7259	49.8707
0.585716	AF070674	BIRC3	baculoviral IAP repeat-containing 3	7943413	1174.02	687.64
0.575295	BC017114|BC107723|AK026486|AK023686|CR609297	OBFC2A	oligonucleotide/oligosaccharide-binding fold containing 2A	8047161	1357.93	781.212
0.573375	BC094715	CEBPD	CCAAT/enhancer binding protein (C/EBP), delta	8150592	1435.6	823.139
0.571272		MIR221	microRNA 221	8172266	140.923	80.5055
0.568543				7926706	150.426	85.5236
0.567086	AK292574|AF263742	GOLGA6A|GOLGA6B|GOLGA6C|GOLGA6D	golgin A6 family, member A | golgin A6 family, member B | golgi autoantigen, golgin subfamily a, 6 | golgi autoantigen, golgin subfamily a, 6B | golgin A6 family, member C | golgi autoantigen, golgin subfamily a, 6D | golgi autoantigen, golgin subfamily a, 6C	7984985	178.985	101.5
0.566484	CR609281			8151709	569.373	322.54
0.555373	EU518415	SGK1	serum/glucocorticoid regulated kinase 1	8129677	701.418	389.549
0.555055				8177092	81.0344	44.9786
0.554112	AY736017	FAM48B2|FAM48B1	family with sequence similarity 48, member B2 | family with sequence similarity 48, member B1	8171844	100.972	55.95
0.552829				8091809	191.372	105.796
0.552281	AY736017	FAM48B2|FAM48B1	family with sequence similarity 48, member B2 | family with sequence similarity 48, member B1	8166509	100.701	55.6152
0.551856		C6orf155	chromosome 6 open reading frame 155	8127502	546.046	301.339
0.550709	BC110820	PHLDA1	pleckstrin homology-like domain, family A, member 1	7965040	2394.98	1318.94
0.548123	BX640843			8084630	882.158	483.531
0.544818				8012906	365.277	199.01
0.543203				8173522	99.1029	53.833
0.538914				8151030	157.477	84.8664
0.537206	AY151286	PTGS2	prostaglandin-endoperoxide synthase 2 (prostaglandin G/H synthase and cyclooxygenase)	7922976	4281.39	2299.99
0.535556				8121416	115.484	61.8482
0.530826				8139767	137.23	72.8452
0.528256				8089873	146.257	77.2613
0.523814	AK095824	C9orf150	chromosome 9 open reading frame 150	8154381	1949.89	1021.38
0.521498	BC015120	ARID5B	AT rich interactive domain 5B (MRF1-like)	7927732	392.885	204.889
0.520543	BC013923	SOX2	SRY (sex determining region Y)-box 2	8084165	485.935	252.95
0.517281	AF223574	PLK2	polo-like kinase 2 (Drosophila)	8112202	4096.31	2118.94
0.509897				7946328	74.7202	38.0996
0.502826				7956269	94.1912	47.3618
0.50139				7917050	139.422	69.9046
0.495445	BC004377	CITED2	Cbp/p300-interacting transactivator, with Glu/Asp-rich carboxy-terminal domain, 2	8129937	1086.61	538.356
0.491499				8175315	112.301	55.1957
0.488543	AB040902	FLRT3	fibronectin leucine rich transmembrane protein 3	8065071	737.301	360.203
0.458224				8052581	72.0457	33.0131
0.454374	BC042755	RGS2	regulator of G-protein signaling 2, 24kDa	7908409	1196.28	543.561
0.440184				7926979	128.654	56.6314
0.425018	BC062545	DUSP5	dual specificity phosphatase 5	7930413	2595.7	1103.22
0.393365				7992893	161.446	63.5074
0.390305	BC015753	CXCL2	chemokine (C-X-C motif) ligand 2	8100994	378.558	147.753
0.368317				8003859	100.018	36.8385
0.31949	BC040239	PDK4	pyruvate dehydrogenase kinase, isozyme 4	8141094	2639.73	843.367

## Sheet: 2h control vs TNF-alpha
2h control vs TNF-alpha : Fold change >= 1.5
Fold change					raw data
[TNF-alpha 2h]/ [control 2h]	Genbank ID	Gene Symbol	Gene Description	Transcripts Cluster ID	[Control 2h]	[TNF-alpha 2h]
73.3638	BC020698	CCL20	chemokine (C-C motif) ligand 20	8048864	111.846	8205.41
31.4683	M24283	ICAM1	intercellular adhesion molecule 1	8025601	271.542	8544.95
22.633	BC039733	PTX3	pentraxin 3, long | pentraxin-related gene, rapidly induced by IL-1 beta	8083594	77.2899	1749.3
19.8218	M17017	IL8	interleukin 8	8095680	289.294	5734.31
15.8311	M59465	TNFAIP3	tumor necrosis factor, alpha-induced protein 3	8122265	444.547	7037.69
14.414	BC013142	IL1A	interleukin 1, alpha	8054712	77.8586	1122.26
13.2216	BC009483	IRF1	interferon regulatory factor 1	8114010	529.101	6995.56
11.211	BC011976|M57731	CXCL1	chemokine (C-X-C motif) ligand 1 (melanoma growth stimulating activity, alpha)	8095697	546.468	6126.46
10.9551	M21121	CCL5	chemokine (C-C motif) ligand 5	8014316	201.233	2204.53
9.62164	BC015511|M14584|M18403|M29150|M54894|BT019748|CR450296|AK298013|AK301141|BT019749|AK298077|S56892|CR624632	IL6	interleukin 6 (interferon, beta 2)	8131803	195.775	1883.67
9.17792	AB010710	OLR1	oxidized low density lipoprotein (lectin-like) receptor 1	7961142	125.577	1152.53
9.13063	M30640|BC142677|BC142711|M24736|BC131551	SELE	selectin E	7922229	83.9865	766.85
9.10817	AK057845	EFNA1	ephrin-A1	7905929	278.898	2540.25
8.54325	AK093049	SERPINA3	serpin peptidase inhibitor, clade A (alpha-1 antiproteinase, antitrypsin), member 3	7976496	327.25	2795.78
7.58347				8158684	230.739	1749.8
6.95643	BC030205	TNFAIP6	tumor necrosis factor, alpha-induced protein 6	8045688	371.871	2586.9
6.89158	BC015753	CXCL2	chemokine (C-X-C motif) ligand 2	8100994	378.558	2608.87
5.20334	J03634	INHBA	inhibin, beta A	8139207	234.415	1219.74
5.10815	M11220	CSF2	colony stimulating factor 2 (granulocyte-macrophage)	8107887	78.5227	401.105
4.99091	AK291970	BDKRB1	bradykinin receptor B1	7976567	645.04	3219.33
4.8339	BC012423	SOD2	superoxide dismutase 2, mitochondrial	8130556	1261.25	6096.73
4.6141	BC008294	TIFA	TRAF-interacting protein with forkhead-associated domain	8102362	228.807	1055.74
4.55816	AF070674	BIRC3	baculoviral IAP repeat-containing 3	7943413	1174.02	5351.35
4.3914	U29680	BCL2A1	BCL2-related protein A1	7990818	201.658	885.56
4.37034	AK090468	TRAF1	TNF receptor-associated factor 1	8163825	122.067	533.473
4.35878	L12964	TNFRSF9	tumor necrosis factor receptor superfamily, member 9	7912145	491.394	2141.88
4.28766	U66097	GCH1	GTP cyclohydrolase 1	7979269	280.438	1202.43
4.22515	BC028148	TNF		8177983	95.6144	403.985
4.21377	BC028148	TNF		8118142	95.9359	404.252
4.21063	BC028148	TNF		8179263	95.6792	402.869
4.19586	U43185	STAT5A	signal transducer and activator of transcription 5A	8007212	218.617	917.288
3.97997	BC033519	STX11	syntaxin 11	8122457	325.732	1296.4
3.97153	BC002601	NFKBIA	nuclear factor of kappa light polypeptide gene enhancer in B-cells inhibitor, alpha	7978644	3982.48	15816.5
3.94881	AK127288	LOC440896		8161526	53.4011	210.871
3.87444	U91616	NFKBIE	nuclear factor of kappa light polypeptide gene enhancer in B-cells inhibitor, epsilon	8126666	448.92	1739.31
3.85684	BC125184	IRAK2	interleukin-1 receptor-associated kinase 2	8077786	917.569	3538.92
3.81711	BC065743	CXCL3	chemokine (C-X-C motif) ligand 3	8100984	113.517	433.308
3.74336	M92843	ZFP36	zinc finger protein 36, C3H type, homolog (mouse)	8028652	603.491	2259.08
3.62047	BC030830	CD83		8116983	176.842	640.249
3.59578	BC008678	IL1B	interleukin 1, beta	8054722	77.2563	277.796
3.53133	BC009716	CCL2	chemokine (C-C motif) ligand 2	8006433	3289.85	11617.6
3.51142	AY359083	IL23A	interleukin 23, alpha subunit p19	7956251	230.482	809.319
3.39151				8088952	678.024	2299.53
3.27029	M92357	TNFAIP2	tumor necrosis factor, alpha-induced protein 2	7977046	2024.7	6621.34
3.19822	BC017276	VCAM1	vascular cell adhesion molecule 1	7903358	418.642	1338.91
3.19315	BC068522	JUN	jun oncogene	7916609	536.392	1712.78
3.08841	BC065280	PPP1R15B	protein phosphatase 1, regulatory (inhibitor) subunit 15B	7923659	2638.01	8147.28
3.08214	BC026356	RND1	Rho family GTPase 1	7962884	579.579	1786.34
3.06534	AL832451			7917530	71.1539	218.111
3.03464				8154227	81.6531	247.788
2.99968	BC073163	GBP2	guanylate binding protein 2, interferon-inducible	7917532	76.129	228.363
2.96974	BC020224	PIM1	pim-1 oncogene	8119161	1102	3272.66
2.93919	AF385434	NFKBID	nuclear factor of kappa light polypeptide gene enhancer in B-cells inhibitor, delta	8036207	343.73	1010.29
2.92509	BX640634	ETS1	v-ets erythroblastosis virus E26 oncogene homolog 1 (avian)	7952601	693.539	2028.67
2.91095	BC051765	NFKB1	nuclear factor of kappa light polypeptide gene enhancer in B-cells 1	8096635	1254.37	3651.42
2.87862	AK299316	BDKRB2	bradykinin receptor B2	7976560	431.993	1243.54
2.85465	DQ231041	HIVEP2	human immunodeficiency virus type I enhancer binding protein 2	8129953	605.831	1729.44
2.81955	AK303926	REL	v-rel reticuloendotheliosis viral oncogene homolog (avian)	8042144	1015.76	2863.99
2.76991	AY151286	PTGS2	prostaglandin-endoperoxide synthase 2 (prostaglandin G/H synthase and cyclooxygenase)	7922976	4281.39	11859.1
2.76939	AB209145	RASSF5	Ras association (RalGDS/AF-6) domain family member 5	7909214	233.062	645.44
2.765	AK297615	PPP1R15A	protein phosphatase 1, regulatory (inhibitor) subunit 15A	8030128	1013.03	2801.04
2.71465	D13292	SDC4	syndecan 4	8066513	2089.13	5671.26
2.6393	AK291744	ABTB2	ankyrin repeat and BTB (POZ) domain containing 2	7947462	569.242	1502.4
2.61865	BC028013	RELB	v-rel reticuloendotheliosis viral oncogene homolog B	8029580	459.672	1203.72
2.57005	AF183961	CCRN4L	CCR4 carbon catabolite repression 4-like (S. cerevisiae)	8097461	1150.28	2956.29
2.56188	BC009288|AK299439|AK291456|BC066890	NR4A2	nuclear receptor subfamily 4, group A, member 2	8055952	639.153	1637.43
2.55777	BC013575	PLAU|C10orf55	plasminogen activator, urokinase | chromosome 10 open reading frame 55	7928429	2449.39	6264.98
2.52798	BC018112	PNRC1	proline-rich nuclear receptor coactivator 1	8121076	1517.4	3835.95
2.49874	D90070	PMAIP1	phorbol-12-myristate-13-acetate-induced protein 1	8021470	582.393	1455.25
2.48026		KDM6B	lysine (K)-specific demethylase 6B	8004671	425.868	1056.26
2.4407	BC033097	HBEGF	heparin-binding EGF-like growth factor	8114572	602.316	1470.08
2.43858	BC013740|AK294974|AK096630|AB209108	SLC2A6	solute carrier family 2 (facilitated glucose transporter), member 6	8164918	628.096	1531.67
2.43818	BC142940|AF331038|BC150187|BC150214|BC136815|BC171775|CT841514|AB449894|AK127939|AK131086|BC022201|CR592975|AK309455|AY927421|AY927419	TBC1D10A	TBC1 domain family, member 10A	8075332	589.324	1436.88
2.42806	J02931	F3	coagulation factor III (thromboplastin, tissue factor)	7917875	228.894	555.768
2.41723	BC047569	MARCH3	membrane-associated ring finger (C3HC4) 3	8113790	441.266	1066.64
2.40651	AY358103			8140356	467.849	1125.88
2.36522	BC031405	DUSP10	dual specificity phosphatase 10	7924450	393.98	931.847
2.35636	U23070	BAMBI	BMP and activin membrane-bound inhibitor homolog (Xenopus laevis)	7926875	1447.6	3411.07
2.33423	BC140816	HIVEP1	human immunodeficiency virus type I enhancer binding protein 1	8116910	606.257	1415.14
2.29972	BC009401	IL32	interleukin 32	7992828	267.796	615.855
2.28921	BC005001	ZC3H12A	zinc finger CCCH-type containing 12A	7900146	496.001	1135.45
2.28694	BC136368	USP43	ubiquitin specific peptidase 43	8004905	284.786	651.288
2.28193	BC002844	NFKB2	nuclear factor of kappa light polypeptide gene enhancer in B-cells 2 (p49/p100)	7930074	1022.47	2333.21
2.2746	BC060832	VDR	vitamin D (1,25- dihydroxyvitamin D3) receptor	7962689	209.236	475.928
2.2722	BC016147	NR4A1	nuclear receptor subfamily 4, group A, member 1	7955589	1207.37	2743.39
2.23306	BC008376	CXCL5	chemokine (C-X-C motif) ligand 5	8100977	2565.91	5729.83
2.2313	BC094715	CEBPD	CCAAT/enhancer binding protein (C/EBP), delta	8150592	1435.6	3203.26
2.23035	BC060800	NFKBIZ	nuclear factor of kappa light polypeptide gene enhancer in B-cells inhibitor, zeta	8081386	450.556	1004.9
2.22645	U51869	KLF6	Kruppel-like factor 6	7931810	724.385	1612.81
2.21199	AF506796	DUSP16	dual specificity phosphatase 16	7961371	1079.64	2388.15
2.20605	D14497	MAP3K8	mitogen-activated protein kinase kinase kinase 8	7926900	1386.16	3057.95
2.18817				8064216	61.1424	133.79
2.18056	BX647978	BIRC2	baculoviral IAP repeat-containing 2	7943424	985.934	2149.88
2.16696				8063408	41.0922	89.0452
2.14543	AF228422	C15orf48|MIR147B	chromosome 15 open reading frame 48 | microRNA 147b	7983478	271.798	583.125
2.14453	AF081497	RHCG	Rh family, C glycoprotein	7991283	470.986	1010.04
2.13856	AF001434|AF099011|BC104799|BC104825|AK299096|AK297654|AK300326|AK302930|AK097842|AK124613|AK126581|AK096747|CR593287	EHD1	EH-domain containing 1	7949264	1009.03	2157.87
2.1342	AK074650	C20orf54	chromosome 20 open reading frame 54	8064388	170.305	363.464
2.11085				7928489	100.747	212.662
2.11037	BX647938|BC039117	OVOS|OVOS2|LOC728715	ovostatin | ovostatin 2 | similar to hCG38149	7953873	190.434	401.887
2.11014	BC048212	NINJ1	ninjurin 1	8162455	2110.96	4454.41
2.09555	L41944|L41942|U29584|AK293059|L41943|BC002793|CR541817|CR596140|DQ655960	IFNAR2|IL10RB	interferon (alpha, beta and omega) receptor 2 | interleukin 10 receptor, beta	8068238	708.188	1484.04
2.09526	AB096241	ZC3H12C	zinc finger CCCH-type containing 12C	7943715	591.625	1239.61
2.09311	BC006313	MSC	musculin | musculin (activated B-cell factor-1)	8151334	1606.22	3362
2.08767	BC063123	HTR2B	5-hydroxytryptamine (serotonin) receptor 2B	8059680	194.89	406.866
2.07704				7989883	47.0889	97.8054
2.06315		JHDM1D	jumonji C domain containing histone demethylase 1 homolog D (S. cerevisiae)	8143341	177.612	366.44
2.0609	X95701	GATA6	GATA binding protein 6	8020455	582.398	1200.27
2.05755	AY696295	CYP4Z2P	cytochrome P450, family 4, subfamily Z, polypeptide 2 pseudogene	7915896	53.6453	110.378
2.05292	BC013780|M97370|AK289871|CR456367|BT006999|AY136747|AK301420|X68486|EU036689|EU036692|EU036694|S46950|AB209022	ADORA2A|CYTSA	adenosine A2a receptor | cytospin A	8071899	244.258	501.443
2.04807	BC098390	SLC12A7	solute carrier family 12 (potassium/chloride transporters), member 7	8110755	456.715	935.386
2.04376	BC021117	CSF1	colony stimulating factor 1 (macrophage)	7903786	1422.33	2906.89
2.04282	BC014008	TNIP1	TNFAIP3 interacting protein 1	8115210	857.712	1752.15
2.04087	AB098736	YPEL2	yippee-like 2 (Drosophila)	8008819	288.368	588.523
2.03597	BC136309|M30608|BC136308|X59740|AB209892	ZFX	zinc finger protein, X-linked	8166500	2261.34	4604.03
2.03488	L40377	SERPINB8	serpin peptidase inhibitor, clade B (ovalbumin), member 8	8021653	759.801	1546.1
2.02081	U10550	GEM	GTP binding protein overexpressed in skeletal muscle	8151816	780.012	1576.26
2.019	BC121173	SAMD4A	sterile alpha motif domain containing 4A	7974425	350.482	707.622
2.01025	BC010954	CXCL10	chemokine (C-X-C motif) ligand 10	8101126	33.0965	66.5324
2.00765	BX537685	DKFZp686O24166		7938702	915.701	1838.41
2.00206	BX647938|BC039117	OVOS|OVOS2|LOC728715	ovostatin | ovostatin 2 | similar to hCG38149	7961026	206.168	412.76
1.99522	L08187	EBI3	Epstein-Barr virus induced 3	8024792	243.651	486.136
1.99292	BC029640	RARRES1	retinoic acid receptor responder (tazarotene induced) 1	8091723	392.457	782.135
1.98794	BC066644|DQ988947|AL832318|AK126182	KIAA1949		8124798	410.263	815.577
1.98741	AK292975	CYLD	cylindromatosis (turban tumor syndrome)	7995552	324.923	645.757
1.97658	BC064993|M31732|AK296180|AK309453	BCL3	B-cell CLL/lymphoma 3	8029465	2265.92	4478.76
1.96498		CXorf50B	chromosome X open reading frame 50B	8168391	109.841	215.836
1.94932	AF495725	SLC25A37	solute carrier family 25, member 37	8145291	878.751	1712.97
1.94766	U05875|BC003624|U05877|AK292246|CR618682	IFNGR2	interferon gamma receptor 2 (interferon gamma transducer 1)	8068280	1275.22	2483.69
1.94746				8045695	102.984	200.557
1.9466	BC007014	TNFAIP8	tumor necrosis factor, alpha-induced protein 8	8107520	380.679	741.029
1.94419				8154225	68.8648	133.887
1.93025	BC095403	PLAT	plasminogen activator, tissue	8150509	448.607	865.926
1.91999	BC017050	BPGM	2,3-bisphosphoglycerate mutase	8136341	1120.12	2150.62
1.91914	BC126118	AMPD3	adenosine monophosphate deaminase 3 | adenosine monophosphate deaminase (isoform E)	7938396	314.808	604.16
1.91887	AY014180	SMURF2	SMAD specific E3 ubiquitin protein ligase 2	8017651	2062.11	3956.92
1.91869	AK304005|AK090453	MOBKL2C|MKNK1	MOB1, Mps One Binder kinase activator-like 2C (yeast) | MAP kinase interacting serine/threonine kinase 1	7915861	189.475	363.545
1.91507	BC140837|AB208912	GBP1|GBP3	guanylate binding protein 1, interferon-inducible, 67kDa | guanylate binding protein 3	7917516	152.972	292.951
1.91478	BC024163	ARL5B	ADP-ribosylation factor-like 5B	7926531	2983.37	5712.5
1.90734	AF227516	SPRY4	sprouty homolog 4 (Drosophila)	8114797	406.514	775.359
1.90717	AF075292	FGF18	fibroblast growth factor 18	8109981	251.687	480.009
1.90686	BC028058	B3GNT5	UDP-GlcNAc:betaGal beta-1,3-N-acetylglucosaminyltransferase 5	8084206	763.894	1456.64
1.89623	AK131439	RNF19B	ring finger protein 19B	7914603	747.412	1417.26
1.89045	AK290894	HELB	helicase (DNA) B	7956894	351.429	664.358
1.88867	CR456449|AK309436|AK310246|AY927419|AY927421	GATSL3|TBC1D10A	GATS protein-like 3 | TBC1 domain family, member 10A	8075322	425.818	804.228
1.88554				7956908	372.038	701.494
1.88049				7965767	36.6359	68.8932
1.87932	AF232905	C1QTNF1	C1q and tumor necrosis factor related protein 1	8010287	886.433	1665.89
1.87641	AF056032|BC005297|AK291558|AK310937	KMO|OPN3	kynurenine 3-monooxygenase (kynurenine 3-hydroxylase) | opsin 3	7910950	137.73	258.439
1.86782	BC004250	JUNB	jun B proto-oncogene	8026047	1357.45	2535.47
1.85416	AF027706	RIPK2	receptor-interacting serine-threonine kinase 2	8147206	3007.02	5575.5
1.85101	BC015711	SPSB1	splA/ryanodine receptor domain and SOCS box containing 1	7897449	1035.92	1917.51
1.84779	AB016789	GFPT2	glutamine-fructose-6-phosphate transaminase 2	8116418	2277.43	4208.22
1.84731	BC016936	OSR2	odd-skipped related 2 (Drosophila)	8147573	350.169	646.871
1.84664	AJ293866	PLK3|TCTEX1D4	polo-like kinase 3 (Drosophila) | Tctex1 domain containing 4	7901054	336.232	620.899
1.84197	AF349679|S67310|BC004143|BC007990|L15702|AK304045|AK304042	CFB|C2	complement factor B | complement component 2	8179351	165.613	305.054
1.81824	BC093733	LIF|MGC20647	leukemia inhibitory factor (cholinergic differentiation factor) | hypothetical protein MGC20647	8075310	983.973	1789.1
1.80872	BC004143|BC007990|L15702|S67310|AF349679|AK304045|AK304042	CFB|C2	complement factor B | complement component 2	8178115	159.015	287.614
1.80279	AK289752	LRP12	low density lipoprotein receptor-related protein 12 | low density lipoprotein-related protein 12	8152280	1215.62	2191.51
1.80245				7983771	84.3376	152.014
1.79961	M73780	ITGB8	integrin, beta 8	8131666	167.412	301.275
1.7985	BC028424|AF434816|AK097811|AK308689	RFFL	ring finger and FYVE-like domain containing 1	8014189	1666.19	2996.63
1.79374	AY842285	ZNF641	zinc finger protein 641	7962794	414.278	743.106
1.79057				8176482	58.331	104.446
1.78631	BC004143|BC007990|L15702|S67310|AF349679|AK304045|AK304042	CFB|C2	complement factor B | complement component 2	8118345	160.09	285.971
1.78367	BC131502|AK291962|AF171928|AF535149|BC074858|BC074859|M37825|AB016517|AF355187|AK090557	FGF5	fibroblast growth factor 5	8096050	184.541	329.16
1.78165	AK095698	FLJ38379		8049957	48.1524	85.7906
1.78105	BC069192	WTAP	Wilms tumor 1 associated protein	8123129	1978.52	3523.84
1.76463	BC056420	SOX9	SRY (sex determining region Y)-box 9	8009517	665.038	1173.54
1.76089	BC034354	ARL14	ADP-ribosylation factor-like 14	8083743	58.2954	102.652
1.75526	AF132035	GCNT4	glucosaminyl (N-acetyl) transferase 4, core 2 | glucosaminyl (N-acetyl) transferase 4, core 2 (beta-1,6-N-acetylglucosaminyltransferase)	8112668	125.211	219.779
1.75362		CXorf50B	chromosome X open reading frame 50B	8168387	122.8	215.345
1.74883	BC012841|BC000938|AB076384|AB076383|M31627|AK292188|CR456611|AK093842|CR615221	XBP1	X-box binding protein 1	8075182	2037.34	3562.96
1.74779	BC021676|BC009243|AK293114|AK304625|AK027126|CR595936	ASS1	argininosuccinate synthase 1 | argininosuccinate synthetase 1	8158671	1001.68	1750.73
1.74576	BC057812	TMEM88	transmembrane protein 88	8004691	187.935	328.088
1.73973				7946426	78.6053	136.752
1.73492	AF081195	RASGRP1	RAS guanyl releasing protein 1 (calcium and DAG-regulated)	7987405	178.248	309.247
1.73128	AF095844	IFIH1	interferon induced with helicase C domain 1	8056285	64.1901	111.131
1.72992	BC067779|U63830|U59863|BC003388|BT009855	TANK	TRAF family member-associated NFKB activator	8045933	1239.99	2145.08
1.69678	BC020567|AF486838|BT007407|U72206|AK304548|AK295924|AB014551	ARHGEF2	Rho/Rac guanine nucleotide exchange factor (GEF) 2	7920877	416.002	705.863
1.69547	BC047891|BC027965|BC056419	GPR109B	G protein-coupled receptor 109B	7967322	64.2492	108.933
1.69471				8072344	244.95	415.12
1.69081	BC018435	DRAM1	DNA-damage regulated autophagy modulator 1	7958019	1727.04	2920.11
1.68967	BC017017	TRIM31	tripartite motif-containing 31	8179617	191.456	323.497
1.68584	AK127621	SOCS1	suppressor of cytokine signaling 1	7999423	183.24	308.914
1.68569	BC017017	TRIM31	tripartite motif-containing 31	8178330	194.023	327.063
1.68328	BC002538	SERPINB9	serpin peptidase inhibitor, clade B (ovalbumin), member 9	8123609	1244.52	2094.88
1.68139	AK097169	ZNF101	zinc finger protein 101	8027233	612.935	1030.58
1.68072	BC033184			7938878	83.1113	139.687
1.67956		C6orf155	chromosome 6 open reading frame 155	8127502	546.046	917.116
1.67736				8150580	43.2915	72.6155
1.67269	BC021853|AF525164	HAS3|CHTF8	hyaluronan synthase 3 | CTF8, chromosome transmission fidelity factor 8 homolog (S. cerevisiae)	7996883	608.192	1017.31
1.67027	BC150332	CLIP2	CAP-GLY domain containing linker protein 2	8133459	377.072	629.812
1.66704	BC017017	TRIM31	tripartite motif-containing 31	8124707	189.201	315.405
1.66381	AB209660	CD40		8063156	164.754	274.118
1.66377	AF247704	NKX3-1	NK3 homeobox 1	8149811	606.696	1009.41
1.66041	BC035749	C13orf31	chromosome 13 open reading frame 31	7968883	207.1	343.871
1.65877	BC068491	PPP4R4	protein phosphatase 4, regulatory subunit 4	7976451	84.4993	140.165
1.65868	L28175	PTGER4	prostaglandin E receptor 4 (subtype EP4)	8105067	249.001	413.013
1.65781	BC057815	RRAD	Ras-related associated with diabetes	8001918	133.084	220.628
1.65635	BC005839	FSTL3	follistatin-like 3 (secreted glycoprotein)	8023995	2647.98	4385.97
1.65527	BC021672	C8orf4	chromosome 8 open reading frame 4	8146115	860.828	1424.9
1.65432				7931681	57.748	95.5339
1.65371		SPDYE7P	speedy homolog E7 (Xenopus laevis), pseudogene	8139943	200.216	331.099
1.65088	BC108714|BC113606|BC113608|BC143694|BC012928	C6orf150	chromosome 6 open reading frame 150	8127534	1058.22	1746.99
1.65078	BC009694	G0S2	G0/G1switch 2	7909441	331.986	548.036
1.64933	BC070080	AHR	aryl hydrocarbon receptor	8131614	3213.12	5299.48
1.64642	BC136581|AK096227	SHB|CKAP2	Src homology 2 domain containing adaptor protein B | cytoskeleton associated protein 2	8161255	1266.46	2085.13
1.64563	BC060788	ITPKC	inositol 1,4,5-trisphosphate 3-kinase C	8028908	340.436	560.233
1.63719				7925444	49.6298	81.2535
1.63284	AF251059	STYK1	serine/threonine/tyrosine kinase 1	7961215	87.6227	143.074
1.62678	BC064637|AF199028|AF289028|AK294031|AF216749|AK290192|AK316143|AK316176|AB014553	ICOSLG	inducible T-cell co-stimulator ligand	8070720	198.261	322.528
1.62116	BC017265	RAB9A		8166098	1411.22	2287.82
1.61947	AY032628	SLC25A37	solute carrier family 25, member 37	8145281	1448.44	2345.69
1.61871	AK054918	C6orf141	chromosome 6 open reading frame 141	8120176	621.588	1006.17
1.61459				8016213	90.9737	146.885
1.61434	AK024966	GRAMD3	GRAM domain containing 3	8107673	205.46	331.683
1.61319	BC006403	NCK1	NCK adaptor protein 1	8082911	1353.5	2183.45
1.61182	AK093838	MAP2K3	mitogen-activated protein kinase kinase 3	8005707	1220.67	1967.51
1.61075	S56892	IL6	interleukin 6 (interferon, beta 2)	8138542	69.2846	111.6
1.60963	BC082990|BC032747	MREG	melanoregulin	8058824	212.625	342.247
1.60954				8121884	152.496	245.448
1.60663	D30783	EREG	epiregulin	8095728	3975.17	6386.66
1.60633	AF480883	PPAP2B	phosphatidic acid phosphatase type 2B	7916493	4046.07	6499.32
1.60633				8013529	67.8931	109.059
1.6007	AY328891	CNKSR3	CNKSR family member 3	8130422	433.125	693.304
1.59727	AK303577	NUAK2	NUAK family, SNF1-like kinase, 2	7923753	1328.32	2121.69
1.59616				7965675	111.234	177.548
1.58863	BC127098|AK056913	ZBTB10	zinc finger and BTB domain containing 10	8147040	466.808	741.583
1.58856				8097541	53.9916	85.7686
1.58829	AF493978|BX537385|BC137094|BC137095|AK294558|AJ420542|BC071782|AL834442|AK094706|AB074157	NCOA7	nuclear receptor coactivator 7	8121861	1284.35	2039.92
1.58357	AF147204	CXCR4	chemokine (C-X-C motif) receptor 4	8055465	106.67	168.92
1.58254				8163271	116.396	184.202
1.58115	AF534403	DENND4A	DENN/MADD domain containing 4A	7989849	924.284	1461.43
1.58057	BC036435	LOC100132147		7912804	790.492	1249.43
1.58008				7965721	87.6522	138.497
1.57841	BC005080|BC000844|AF039067|AF083421|BT006703	IER3	immediate early response 3	8179704	3894.64	6147.34
1.57839	BC005080|BC000844|AF039067|AF083421|BT006703	IER3	immediate early response 3	8124848	3893.47	6145.42
1.57572	AB044385	THSD1	thrombospondin, type I, domain containing 1	7971813	341.005	537.329
1.57506	D82880	RASA2	RAS p21 protein activator 2	8083094	491.249	773.745
1.57085	BC033694|AK291269|AK290377|AY428962|AY423443|AB071195|AF455755|DQ849202|AB071198|AY423442|AF032457|AB071196|AB071197|DQ849201|AF032458|AB071199|AY423441|DQ849200|AY305715|AB071200|AY305714|AF086141|AY305716|AK027160	BCL2L11	BCL2-like 11 (apoptosis facilitator)	8044375	657.611	1033.01
1.5688	U00115	BCL6	B-cell CLL/lymphoma 6	8092691	487.378	764.601
1.56793	DQ904332	FBXO48	F-box protein 48	8052742	180.738	283.383
1.56344	BC064989	FAM43A	family with sequence similarity 43, member A	8084891	320.694	501.385
1.56039				8174193	174.273	271.933
1.55541	BC033204	SIX5	SIX homeobox 5	8037651	514.852	800.805
1.55493	AY484516	PSORS1C3	psoriasis susceptibility 1 candidate 3 (non-protein coding)	8124897	97.1891	151.122
1.5521				8126950	47.3631	73.5122
1.55142	AY484516	PSORS1C3	psoriasis susceptibility 1 candidate 3 (non-protein coding)	8179727	97.8534	151.811
1.55031				8101061	128.714	199.546
1.54731	AK001057	MGC16384	hypothetical LOC114130	7967636	138.148	213.757
1.54319		LOC340268		8131512	105.935	163.478
1.53891				8139128	94.1393	144.872
1.53483	BC094792	ELOVL7	ELOVL family member 7, elongation of long chain fatty acids (yeast)	8112274	1522.88	2337.36
1.53367	AK289969|L20966|BC101480|BC105040|M97515|AK290006|AK294441|EF595686|AK290206|L20971|AK127365	PDE4B	phosphodiesterase 4B, cAMP-specific (phosphodiesterase E4 dunce homolog, Drosophila)	7902104	998.475	1531.33
1.53153				7959012	60.7424	93.0287
1.53105				8058496	69.2755	106.064
1.52639				8018906	615.695	939.788
1.526	BC029364	ICAM4	intercellular adhesion molecule 4 (Landsteiner-Wiener blood group)	8025612	113.241	172.807
1.52483	U72649	BTG2	BTG family, member 2	7908917	359.218	547.748
1.523	J03143|BC005333|EF535103|BT006814|AF056979|AK297052|AK294252|AK127636	IFNGR1	interferon gamma receptor 1	8129861	1151.18	1753.25
1.51827	AY494951|AB053311|AY523977|AY523978|BC032486	RAPH1	Ras association (RalGDS/AF-6) and pleckstrin homology domains 1	8058390	675.597	1025.74
1.51765	BC014081|AY523971|AY523970|L21204|L21205|L21206|L21207|L21208|AB012644|AK302340|BX648013|AK130176|AK123494|AK093980	TAP1	transporter 1, ATP-binding cassette, sub-family B (MDR/TAP)	8125512	945.403	1434.79
1.51729	BC014081|AY523971|AY523970|L21204|L21205|L21206|L21207|L21208|AB012644|AK302340|BX648013|AK130176|AK123494|AK093980	TAP1	transporter 1, ATP-binding cassette, sub-family B (MDR/TAP)	8180061	945.722	1434.93
1.51728	BC038394	CCNL1	cyclin L1	8091658	586.388	889.713
1.51671	BC014081|AY523971|AY523970|L21204|L21205|L21206|L21207|L21208|AB012644|AK302340|BX648013|AK130176|AK123494|AK093980	TAP1	transporter 1, ATP-binding cassette, sub-family B (MDR/TAP)	8178867	945.897	1434.65
1.51638	BC075838	LAMB3	laminin, beta 3	7924029	225.225	341.527
1.51627	BC005080|BC000844|AF039067|AF083421|BT006703	IER3	immediate early response 3	8178435	4957.99	7517.65
1.51423	AY358845	C12orf59	chromosome 12 open reading frame 59	7953936	110.723	167.661
1.51371	AK131247	FLJ16171		8115871	210.082	318.002
1.51358				8020491	79.7558	120.717
1.51119				7997498	62.3119	94.1653
1.50693				8053427	54.2977	81.8226
1.50675				8169634	1266.25	1907.92
1.50434	BX647228	HINT3	histidine triad nucleotide binding protein 3	8121886	421.61	634.245
1.50383	AY672111	IGFL1	IGF-like family member 1	8029779	200.34	301.277
1.5036	AF016266	TNFRSF10B	tumor necrosis factor receptor superfamily, member 10b	8149733	4062.28	6108.06
1.50277	BC066121	GPR116	G protein-coupled receptor 116	8161418	106.44	159.954
1.50167	AY082589	STARD13	StAR-related lipid transfer (START) domain containing 13	7970924	166.093	249.417
1.50119	AF223574	PLK2	polo-like kinase 2 (Drosophila)	8112202	4096.31	6149.35
0.665656	BC143565	C14orf105	chromosome 14 open reading frame 105	7979378	381.783	254.137
0.665131	BC015961	ADM	adrenomedullin	7938390	2043.98	1359.51
0.664897	BC025712	OSR1	odd-skipped related 1 (Drosophila)	8050497	340.385	226.321
0.664895	EU834129	C13orf34|DIS3	chromosome 13 open reading frame 34 | DIS3 mitotic control homolog (S. cerevisiae)	7969374	378.483	251.651
0.664529	BC109376|EF025586|BC126434|BC130415|AF110224|AF258555|AK092206	LBH	limb bud and heart development homolog (mouse)	8041206	1867.97	1241.32
0.663949	BC019270|AF164118|AF104857|BT007190|AF094521	CDC42EP3	CDC42 effector protein (Rho GTPase binding) 3	8051573	1453.15	964.819
0.662806		ZNF56	zinc finger protein 56	8027239	77.7199	51.5132
0.662766				8086389	76.1293	50.4558
0.662				7945942	78.3244	51.8508
0.660724	AB060692	ARL4D	ADP-ribosylation factor-like 4D	8007493	603.348	398.646
0.660622	AK130032			8157101	119.319	78.8244
0.660332	AK057820	CCDC29|RP11-195B21.3|LOC100289454	coiled-coil domain containing 29 | hypothetical LOC644249 | similar to coiled-coil domain containing 29	7970381	472.747	312.17
0.660126	AK128036			7944952	173.811	114.737
0.66008	BC063785	PGBD2	piggyBac transposable element derived 2	7911301	189.009	124.761
0.659093	AK301230	ZNF724P	zinc finger protein 724 (pseudogene)	8035838	601.762	396.617
0.658396	AK304815	PHF17	PHD finger protein 17	8097417	1195	786.784
0.658098	AK090824	DEPDC4	DEP domain containing 4	7965760	219.609	144.524
0.656159				7955987	71.7643	47.0888
0.655384	BC039859	TMCC1	transmembrane and coiled-coil domain family 1	8090630	764.775	501.222
0.653892	AK126026	SLC2A14	solute carrier family 2 (facilitated glucose transporter), member 14	7960850	618.016	404.116
0.652143	BC101070	SLITRK6	SLIT and NTRK-like family, member 6	7972239	82.1277	53.559
0.648496	AK095089|AK125821	LOC387790		7942647	251.134	162.859
0.647388	AY956762	HSP90AA6P	heat shock protein 90kDa alpha (cytosolic), class A member 6 (pseudogene)	8103722	1767.29	1144.12
0.646553		DUX4|LOC441056|LOC653543|LOC653544|LOC653545|LOC653548|LOC728410|FRG2C	double homeobox, 4 | double homeobox, 4-like | FSHD region gene 2 family, member C	8176572	203.832	131.788
0.64324	U43148	PTCH1	patched homolog 1 (Drosophila)	8162533	573.814	369.1
0.643077				7917050	139.422	89.6589
0.641296	BC041087	ZFP30	zinc finger protein 30 homolog (mouse)	8036420	515.187	330.387
0.638762	S62539	IRS1	insulin receptor substrate 1	8059470	850.392	543.198
0.637792	BC033199	ZNF616	zinc finger protein 616	8038954	104.949	66.9357
0.636936	BC056264	HIST1H2BF	histone cluster 1, H2bf	8117395	215.436	137.219
0.635652				7988344	104.975	66.7279
0.634983	BC043388	PPP1R3B	protein phosphatase 1, regulatory (inhibitor) subunit 3B	8149264	370.677	235.374
0.634822				8037001	111.875	71.0205
0.634197	BC028030	PDP2	pyruvate dehyrogenase phosphatase catalytic subunit 2	7996341	902.873	572.599
0.632351	BC019703			8064900	129.703	82.0179
0.631407	BC014336	HHEX	hematopoietically expressed homeobox	7929282	547.614	345.768
0.629495	BC003107	ID3	inhibitor of DNA binding 3, dominant negative helix-loop-helix protein	7913655	2431.49	1530.61
0.628763	AK127847	FLJ45950		7952673	174.346	109.622
0.628138				8022557	75.8953	47.6727
0.627572	AF161557	HSPC072	hypothetical LOC29075	8065242	166.715	104.626
0.622228	BC037733|AF215636|AK292146|BC035893|AF226614|AF231121|CR533564|AF147322|DQ065760|DQ065764|BX537503|AF171087	SLC40A1	solute carrier family 40 (iron-regulated transporter), member 1	8057677	639.585	397.968
0.619952				7970507	104.978	65.0815
0.617683	BC026337	GABRE	gamma-aminobutyric acid (GABA) A receptor, epsilon	8175666	699.947	432.346
0.617311				8111666	147.898	91.2992
0.616533	BC094778	MIDN	midnolin	8024228	1017.27	627.181
0.614401	AK128061	SNORA40|TAF1D	small nucleolar RNA, H/ACA box 40 | TATA box binding protein (TBP)-associated factor, RNA polymerase I, D, 41kDa	8045423	172.543	106.01
0.610588	BX537399	PPP1R3C	protein phosphatase 1, regulatory (inhibitor) subunit 3C	7934997	493.168	301.122
0.610364	AF192529	SERTAD3	SERTA domain containing 3	8036908	982.989	599.981
0.610312	BC014850	ZNF607	zinc finger protein 607	8036436	330.991	202.008
0.609141	AY044432	ZNF675	zinc finger protein 675	8035847	646.623	393.885
0.608195	AY359005	DKK1	dickkopf homolog 1 (Xenopus laevis)	7927631	9561.46	5815.24
0.60667	CR609281			8151709	569.373	345.421
0.603726				8175315	112.301	67.7989
0.603314	BC032547	HOXA1	homeobox A1	8138708	332.824	200.798
0.603072	BC011625|AK024492	ZNF503|C10orf41	zinc finger protein 503 | chromosome 10 open reading frame 41	7934553	669.601	403.818
0.601825	BC035664	TFAP2C	transcription factor AP-2 gamma (activating enhancer binding protein 2 gamma)	8063536	713.893	429.638
0.600583	BX648582	SPRY2	sprouty homolog 2 (Drosophila)	7972217	427.324	256.643
0.598004				7904166	74.5201	44.5633
0.596455	BC038504	SIK1	salt-inducible kinase 1	8070665	2888.07	1722.6
0.595179	BX647854	TSC22D3	TSC22 domain family, member 3	8174361	795.196	473.283
0.591791	U21108	DUSP4	dual specificity phosphatase 4	8150076	1194.22	706.731
0.587813	AK027572	KCTD6	potassium channel tetramerisation domain containing 6	8080804	627.974	369.131
0.584423				8009073	104.982	61.3542
0.582883	BC140819	C12orf35	chromosome 12 open reading frame 35	7954711	943.743	550.091
0.582746	BC131762|AK298230|AK294302|BC141847|AK027335|BC067817	ZNF138	zinc finger protein 138	8133057	263.456	153.528
0.578705	U92285	MIR224|GABRE	microRNA 224 | gamma-aminobutyric acid (GABA) A receptor, epsilon	8175683	77.9124	45.0883
0.577234				8098163	100.113	57.7886
0.574788				8099240	174.641	100.382
0.573047	BC054002|AK304220|AK125073|BC020771	C20orf177	chromosome 20 open reading frame 177	8063755	989.542	567.054
0.567958		FIGN	fidgetin	8056323	732.522	416.041
0.566636	BC060820	ZNF281	zinc finger protein 281	7923183	2813.83	1594.42
0.565872				7981215	257.948	145.966
0.559044	AB209607	SLC2A3	solute carrier family 2 (facilitated glucose transporter), member 3	7960865	2316.11	1294.81
0.555208	BC119002	PRICKLE2	prickle homolog 2 (Drosophila)	8088550	984.481	546.592
0.548014				8139767	137.23	75.204
0.540429	U31986	ALX1	ALX homeobox 1	7957452	2332.62	1260.62
0.538603	AF144755	C7orf68	chromosome 7 open reading frame 68	8135915	1038.1	559.124
0.533385	AF043897	MIR27B|C9orf3	microRNA 27b | chromosome 9 open reading frame 3	8156571	353.312	188.451
0.529703				8083592	117.42	62.1975
0.518998	BC098415	TOB1	transducer of ERBB2, 1	8016739	4870.78	2527.93
0.496772				8143710	258.751	128.54
0.496482	BC125068	ZNF114	zinc finger protein 114	8030002	517.305	256.832
0.491761				8055135	163.861	80.5807
0.483369	BC042755	RGS2	regulator of G-protein signaling 2, 24kDa	7908409	1196.28	578.247
0.481932				8012906	365.277	176.039
0.480926				7926979	128.654	61.873
0.476987				8042460	103.305	49.2753
0.47621		LOC100129150	LP5624	8144526	73.5077	35.0051
0.475321				8065194	122.823	58.3804
0.45913				8003859	100.018	45.9215
0.448821	BC030639	ID2	inhibitor of DNA binding 2, dominant negative helix-loop-helix protein	8040103	3351.4	1504.18
0.440873	AF125377	SNAI1	snail homolog 1 (Drosophila)	8063382	658.059	290.12
0.418566	BC039152	HES1	hairy and enhancer of split 1, (Drosophila)	8084880	909.168	380.547
0.418396	BC009199	CYR61	cysteine-rich, angiogenic inducer, 61	7902687	1037.6	434.126
0.325294				7956269	94.1912	30.6398
0.306276	BC040239	PDK4	pyruvate dehydrogenase kinase, isozyme 4	8141094	2639.73	808.485
0.268082	BC012420	ID1	inhibitor of DNA binding 1, dominant negative helix-loop-helix protein	8061564	4226	1132.92

## Sheet: 2h control vs TGF-b+TNF-a
2h conrol vs TGF-b+TNF-a : Fold change >= 1.5
Fold change					raw data
[TGF-beta+TNF-alpha 2h]/ [control 2h]	Genbank ID	Gene Symbol	Gene Description	Transcripts Cluster ID	[Control 2h]	[TGF-beta+TNF-alpha 2h]
31.7502	BC020698	CCL20	chemokine (C-C motif) ligand 20	8048864	111.846	3551.12
26.9497	M24283	ICAM1	intercellular adhesion molecule 1	8025601	271.542	7317.97
14.5231	M17017	IL8	interleukin 8	8095680	289.294	4201.45
12.277	M59465	TNFAIP3	tumor necrosis factor, alpha-induced protein 3	8122265	444.547	5457.7
12.1098	BC009483	IRF1	interferon regulatory factor 1	8114010	529.101	6407.3
12.0557	BC013142	IL1A	interleukin 1, alpha	8054712	77.8586	938.644
9.77747	BC026356	RND1	Rho family GTPase 1	7962884	579.579	5666.82
9.10759	AK093049	SERPINA3	serpin peptidase inhibitor, clade A (alpha-1 antiproteinase, antitrypsin), member 3	7976496	327.25	2980.46
9.05127	AK057845	EFNA1	ephrin-A1	7905929	278.898	2524.38
6.84102	BC015511|M14584|M18403|M29150|M54894|BT019748|CR450296|AK298013|AK301141|BT019749|AK298077|S56892|CR624632	IL6	interleukin 6 (interferon, beta 2)	8131803	195.775	1339.3
6.05642	BC033097	HBEGF	heparin-binding EGF-like growth factor	8114572	602.316	3647.88
5.8223	M21121	CCL5	chemokine (C-C motif) ligand 5	8014316	201.233	1171.64
5.38971	M30640|BC142677|BC142711|M24736|BC131551	SELE	selectin E	7922229	83.9865	452.663
5.36018		KDM6B	lysine (K)-specific demethylase 6B	8004671	425.868	2282.73
5.15881	BC011976|M57731	CXCL1	chemokine (C-X-C motif) ligand 1 (melanoma growth stimulating activity, alpha)	8095697	546.468	2819.12
5.04635	AB010710	OLR1	oxidized low density lipoprotein (lectin-like) receptor 1	7961142	125.577	633.704
4.66754	BC028148	TNF		8177983	95.6144	446.284
4.66024	BC028148	TNF		8118142	95.9359	447.085
4.65289	U43185	STAT5A	signal transducer and activator of transcription 5A	8007212	218.617	1017.2
4.65108	BC028148	TNF		8179263	95.6792	445.011
4.5933	BC008294	TIFA	TRAF-interacting protein with forkhead-associated domain	8102362	228.807	1050.98
4.53638	AF132035	GCNT4	glucosaminyl (N-acetyl) transferase 4, core 2 | glucosaminyl (N-acetyl) transferase 4, core 2 (beta-1,6-N-acetylglucosaminyltransferase)	8112668	125.211	568.007
4.51198	AK291970	BDKRB1	bradykinin receptor B1	7976567	645.04	2910.4
4.41515	BC068522	JUN	jun oncogene	7916609	536.392	2368.25
4.33138	BC033519	STX11	syntaxin 11	8122457	325.732	1410.87
4.29538	BC002601	NFKBIA	nuclear factor of kappa light polypeptide gene enhancer in B-cells inhibitor, alpha	7978644	3982.48	17106.3
4.26763		JHDM1D	jumonji C domain containing histone demethylase 1 homolog D (S. cerevisiae)	8143341	177.612	757.982
4.23275				8158684	230.739	976.66
4.16675	AK090468	TRAF1	TNF receptor-associated factor 1	8163825	122.067	508.622
4.02706	BC012423	SOD2	superoxide dismutase 2, mitochondrial	8130556	1261.25	5079.12
3.94286	BC125184	IRAK2	interleukin-1 receptor-associated kinase 2	8077786	917.569	3617.85
3.86463	BC057812	TMEM88	transmembrane protein 88	8004691	187.935	726.298
3.80964	BC004250	JUNB	jun B proto-oncogene	8026047	1357.45	5171.41
3.79515	BC009716	CCL2	chemokine (C-C motif) ligand 2	8006433	3289.85	12485.5
3.62702	U66097	GCH1	GTP cyclohydrolase 1	7979269	280.438	1017.15
3.62106	BC039733	PTX3	pentraxin 3, long | pentraxin-related gene, rapidly induced by IL-1 beta	8083594	77.2899	279.872
3.57644	L12964	TNFRSF9	tumor necrosis factor receptor superfamily, member 9	7912145	491.394	1757.44
3.55467	J03634	INHBA	inhibin, beta A	8139207	234.415	833.269
3.532	U91616	NFKBIE	nuclear factor of kappa light polypeptide gene enhancer in B-cells inhibitor, epsilon	8126666	448.92	1585.59
3.44221	BC051765	NFKB1	nuclear factor of kappa light polypeptide gene enhancer in B-cells 1	8096635	1254.37	4317.81
3.43161	BC030205	TNFAIP6	tumor necrosis factor, alpha-induced protein 6	8045688	371.871	1276.12
3.42071	BC060832	VDR	vitamin D (1,25- dihydroxyvitamin D3) receptor	7962689	209.236	715.735
3.39272	AY646650	KCTD11	potassium channel tetramerisation domain containing 11	8004360	294.252	998.315
3.31995	M92843	ZFP36	zinc finger protein 36, C3H type, homolog (mouse)	8028652	603.491	2003.56
3.28188	U23070	BAMBI	BMP and activin membrane-bound inhibitor homolog (Xenopus laevis)	7926875	1447.6	4750.86
3.25455	AF069493	SEMA7A	semaphorin 7A, GPI membrane anchor (John Milton Hagen blood group)	7990345	192.201	625.527
3.2128	M92357	TNFAIP2	tumor necrosis factor, alpha-induced protein 2	7977046	2024.7	6504.96
3.17488	BC047569	MARCH3	membrane-associated ring finger (C3HC4) 3	8113790	441.266	1400.97
3.17253	AK291744	ABTB2	ankyrin repeat and BTB (POZ) domain containing 2	7947462	569.242	1805.94
3.16858	BC030830	CD83		8116983	176.842	560.337
3.15457	AK131439	RNF19B	ring finger protein 19B	7914603	747.412	2357.76
3.06031	M11220	CSF2	colony stimulating factor 2 (granulocyte-macrophage)	8107887	78.5227	240.304
3.03951	U10550	GEM	GTP binding protein overexpressed in skeletal muscle	8151816	780.012	2370.85
3.00035	BC057815	RRAD	Ras-related associated with diabetes	8001918	133.084	399.298
2.98204	DQ231041	HIVEP2	human immunodeficiency virus type I enhancer binding protein 2	8129953	605.831	1806.61
2.9499	AF183961	CCRN4L	CCR4 carbon catabolite repression 4-like (S. cerevisiae)	8097461	1150.28	3393.22
2.94277	BC033694|AK291269|AK290377|AY428962|AY423443|AB071195|AF455755|DQ849202|AB071198|AY423442|AF032457|AB071196|AB071197|DQ849201|AF032458|AB071199|AY423441|DQ849200|AY305715|AB071200|AY305714|AF086141|AY305716|AK027160	BCL2L11	BCL2-like 11 (apoptosis facilitator)	8044375	657.611	1935.2
2.92937	AF075292	FGF18	fibroblast growth factor 18	8109981	251.687	737.283
2.89442	BC140816	HIVEP1	human immunodeficiency virus type I enhancer binding protein 1	8116910	606.257	1754.76
2.87788				8064216	61.1424	175.961
2.87332	D13292	SDC4	syndecan 4	8066513	2089.13	6002.74
2.87274	AY316592	BCOR	BCL6 co-repressor	8172088	776.767	2231.45
2.8531	AB056477	ANGPTL4	angiopoietin-like 4	8025402	1151.8	3286.2
2.83241	AK303926	REL	v-rel reticuloendotheliosis viral oncogene homolog (avian)	8042144	1015.76	2877.04
2.80519	AF070674	BIRC3	baculoviral IAP repeat-containing 3	7943413	1174.02	3293.34
2.76964	AF131839	OLFM2	olfactomedin 2	8033818	988.25	2737.1
2.76534	BC036724|L49169|EU178111|EU178109|EU178110|EU178112|EU178114|EU178113|AK292720|EU178115|BC040197|EU178116|CR542101|AK225070|BX538117|BC051767|AK097324	FOSB	FBJ murine osteosarcoma viral oncogene homolog B	8029693	190.381	526.469
2.75066	AY151286	PTGS2	prostaglandin-endoperoxide synthase 2 (prostaglandin G/H synthase and cyclooxygenase)	7922976	4281.39	11776.6
2.70041	BC065280	PPP1R15B	protein phosphatase 1, regulatory (inhibitor) subunit 15B	7923659	2638.01	7123.72
2.68819	BC014439	SPHK1	sphingosine kinase 1	8010061	555.073	1492.14
2.68628	BC012506	IL11	interleukin 11	8039484	852.141	2289.09
2.65175	AF022375|M27281|AY047581|M32977|AB021221|AF430806|AF486837|AB451322|AF091352|AF214570|AY263145|DQ229900|AF323587|AB209485|S85192|AK056914|BC011177|AK098750|CR614384	VEGFA	vascular endothelial growth factor A	8119898	1607.43	4262.49
2.64327	BC152462	NUAK1	NUAK family, SNF1-like kinase, 1	7966026	1149.82	3039.28
2.63165	BC038949	CSRNP1	cysteine-serine-rich nuclear protein 1	8086330	296.061	779.127
2.63094	AK299316	BDKRB2	bradykinin receptor B2	7976560	431.993	1136.54
2.58548	D90070	PMAIP1	phorbol-12-myristate-13-acetate-induced protein 1	8021470	582.393	1505.77
2.55167	BC008786	ITGA5	integrin, alpha 5 (fibronectin receptor, alpha polypeptide)	7963786	1649.34	4208.57
2.5453	BC005001	ZC3H12A	zinc finger CCCH-type containing 12A	7900146	496.001	1262.47
2.53271	BC013575	PLAU|C10orf55	plasminogen activator, urokinase | chromosome 10 open reading frame 55	7928429	2449.39	6203.6
2.50497	BX537685	DKFZp686O24166		7938702	915.701	2293.81
2.46702	U29680	BCL2A1	BCL2-related protein A1	7990818	201.658	497.493
2.44343	BC064993|M31732|AK296180|AK309453	BCL3	B-cell CLL/lymphoma 3	8029465	2265.92	5536.61
2.43655	AF495725	SLC25A37	solute carrier family 25, member 37	8145291	878.751	2141.12
2.41598	BC059386	SKIL	SKI-like oncogene	8083876	1460.64	3528.87
2.41202	BC098390	SLC12A7	solute carrier family 12 (potassium/chloride transporters), member 7	8110755	456.715	1101.61
2.40995	BC002774	CDC42EP4	CDC42 effector protein (Rho GTPase binding) 4	8018107	861.682	2076.61
2.40576	BC005080|BC000844|AF039067|AF083421|BT006703	IER3	immediate early response 3	8124848	3893.47	9366.74
2.40576	BC005080|BC000844|AF039067|AF083421|BT006703	IER3	immediate early response 3	8179704	3894.64	9369.56
2.39406	AF087853	GADD45B	growth arrest and DNA-damage-inducible, beta	8024485	527.054	1261.8
2.39157	BC064989	FAM43A	family with sequence similarity 43, member A	8084891	320.694	766.962
2.37057	BC022516	ARRDC2	arrestin domain containing 2	8026915	535.951	1270.51
2.36899	AY358103			8140356	467.849	1108.33
2.35759	BC053618	NRARP	NOTCH-regulated ankyrin repeat protein	8165508	334.686	789.053
2.34718	BC009288|AK299439|AK291456|BC066890	NR4A2	nuclear receptor subfamily 4, group A, member 2	8055952	639.153	1500.2
2.34175	BC037166	EPHA2	EPH receptor A2	7912706	1538.36	3602.45
2.33981		SPDYE7P	speedy homolog E7 (Xenopus laevis), pseudogene	8139943	200.216	468.469
2.3381	BC142940|AF331038|BC150187|BC150214|BC136815|BC171775|CT841514|AB449894|AK127939|AK131086|BC022201|CR592975|AK309455|AY927421|AY927419	TBC1D10A	TBC1 domain family, member 10A	8075332	589.324	1377.9
2.32589	AJ293866	PLK3|TCTEX1D4	polo-like kinase 3 (Drosophila) | Tctex1 domain containing 4	7901054	336.232	782.039
2.32093	BX640634	ETS1	v-ets erythroblastosis virus E26 oncogene homolog 1 (avian)	7952601	693.539	1609.65
2.3157	AK296972	NIPAL4	NIPA-like domain containing 4	8109563	840.09	1945.39
2.31118	AF010193	SMAD7	SMAD family member 7	8023220	297.25	686.999
2.30936	L40377	SERPINB8	serpin peptidase inhibitor, clade B (ovalbumin), member 8	8021653	759.801	1754.65
2.29	BC095403	PLAT	plasminogen activator, tissue	8150509	448.607	1027.31
2.26795	J02931	F3	coagulation factor III (thromboplastin, tissue factor)	7917875	228.894	519.12
2.26382				7979811	59.0663	133.715
2.25931	BC032558	DLX2	distal-less homeobox 2	8056784	156.492	353.563
2.25459	BC010860	SERPINE1	serpin peptidase inhibitor, clade E (nexin, plasminogen activator inhibitor type 1), member 1	8135069	6174.18	13920.2
2.25252	AK226108|AF524261	NR4A3|EWSR1	nuclear receptor subfamily 4, group A, member 3 | Ewing sarcoma breakpoint region 1	8156848	535.993	1207.33
2.25024	AF001434|AF099011|BC104799|BC104825|AK299096|AK297654|AK300326|AK302930|AK097842|AK124613|AK126581|AK096747|CR593287	EHD1	EH-domain containing 1	7949264	1009.03	2270.56
2.23317	BC108714|BC113606|BC113608|BC143694|BC012928	C6orf150	chromosome 6 open reading frame 150	8127534	1058.22	2363.18
2.23153	BC016147	NR4A1	nuclear receptor subfamily 4, group A, member 1	7955589	1207.37	2694.29
2.21826	BC005010	ZFP36L2	zinc finger protein 36, C3H type-like 2	8051814	1605.73	3561.93
2.2177	AB044385	THSD1	thrombospondin, type I, domain containing 1	7971813	341.005	756.249
2.2095	AK297615	PPP1R15A	protein phosphatase 1, regulatory (inhibitor) subunit 15A	8030128	1013.03	2238.3
2.19609	AF228422	C15orf48|MIR147B	chromosome 15 open reading frame 48 | microRNA 147b	7983478	271.798	596.895
2.1934	BC028013	RELB	v-rel reticuloendotheliosis viral oncogene homolog B	8029580	459.672	1008.24
2.19136	BC005080|BC000844|AF039067|AF083421|BT006703	IER3	immediate early response 3	8178435	4957.99	10864.7
2.18247	X95701	GATA6	GATA binding protein 6	8020455	582.398	1271.07
2.18094	BC015711	SPSB1	splA/ryanodine receptor domain and SOCS box containing 1	7897449	1035.92	2259.29
2.17055	BC014851	LFNG		8131143	273.975	594.677
2.13707	BC015753	CXCL2	chemokine (C-X-C motif) ligand 2	8100994	378.558	809.008
2.1305	BC002844	NFKB2	nuclear factor of kappa light polypeptide gene enhancer in B-cells 2 (p49/p100)	7930074	1022.47	2178.38
2.12755	D14497	MAP3K8	mitogen-activated protein kinase kinase kinase 8	7926900	1386.16	2949.13
2.12013	BC018112	PNRC1	proline-rich nuclear receptor coactivator 1	8121076	1517.4	3217.07
2.11675	U05875|BC003624|U05877|AK292246|CR618682	IFNGR2	interferon gamma receptor 2 (interferon gamma transducer 1)	8068280	1275.22	2699.32
2.10979	BC009401	IL32	interleukin 32	7992828	267.796	564.993
2.1097	M12783	PDGFB	platelet-derived growth factor beta polypeptide (simian sarcoma viral (v-sis) oncogene homolog)	8076195	227.557	480.078
2.10967	BC020224	PIM1	pim-1 oncogene	8119161	1102	2324.85
2.10448	BC136368	USP43	ubiquitin specific peptidase 43	8004905	284.786	599.325
2.09267	AB451309|AK292217|BC109246|AK097459	PDGFA|LOC100132080	platelet-derived growth factor alpha polypeptide | hypothetical LOC100132080	8137670	829.421	1735.71
2.07281	BC072432	IER2	immediate early response 2	8026163	570.898	1183.36
2.03847	AK126462	CLDN4	claudin 4	8133360	122.072	248.841
2.03648	BC065931	NAB2	NGFI-A binding protein 2 (EGR1 binding protein 2)	7956287	445.971	908.209
2.02994	AF232905	C1QTNF1	C1q and tumor necrosis factor related protein 1	8010287	886.433	1799.41
2.01855	BC040321	LHX8	LIM homeobox 8	7902353	426.752	861.42
2.01605	BC020614	GPR84	G protein-coupled receptor 84	7963770	75.4765	152.165
2.01562	BC093733	LIF|MGC20647	leukemia inhibitory factor (cholinergic differentiation factor) | hypothetical protein MGC20647	8075310	983.973	1983.31
2.00162	BC013780|M97370|AK289871|CR456367|BT006999|AY136747|AK301420|X68486|EU036689|EU036692|EU036694|S46950|AB209022	ADORA2A|CYTSA	adenosine A2a receptor | cytospin A	8071899	244.258	488.912
1.9818	AF205075	SLCO5A1	solute carrier organic anion transporter family, member 5A1	8151223	117.484	232.829
1.97796	AB078026|AB078027|AY313926|BC006322|L19871|AY313927|AB066566|AK294296|BT006996|CR450334|AB209032|AK125255	ATF3	activating transcription factor 3	7909610	129.53	256.206
1.97464	BC014008	TNIP1	TNFAIP3 interacting protein 1	8115210	857.712	1693.67
1.97209	BC110352	CXCR5	chemokine (C-X-C motif) receptor 5	7944335	93.0542	183.511
1.96937	BC126118	AMPD3	adenosine monophosphate deaminase 3 | adenosine monophosphate deaminase (isoform E)	7938396	314.808	619.973
1.96401	BC028058	B3GNT5	UDP-GlcNAc:betaGal beta-1,3-N-acetylglucosaminyltransferase 5	8084206	763.894	1500.3
1.96161	BX647978	BIRC2	baculoviral IAP repeat-containing 2	7943424	985.934	1934.01
1.95842	BC006428	CXXC5	CXXC finger 5	8108447	1798.2	3521.63
1.94725	AY359083	IL23A	interleukin 23, alpha subunit p19	7956251	230.482	448.807
1.94688	BC005839	FSTL3	follistatin-like 3 (secreted glycoprotein)	8023995	2647.98	5155.29
1.94486	BC013740|AK294974|AK096630|AB209108	SLC2A6	solute carrier family 2 (facilitated glucose transporter), member 6	8164918	628.096	1221.56
1.93447	AF081195	RASGRP1	RAS guanyl releasing protein 1 (calcium and DAG-regulated)	7987405	178.248	344.816
1.9315	BC075838	LAMB3	laminin, beta 3	7924029	225.225	435.023
1.92996	BC070108	ITPRIP	inositol 1,4,5-triphosphate receptor interacting protein	7936242	927.399	1789.84
1.92813	BC012939	CLCF1	cardiotrophin-like cytokine factor 1	7949754	1186.49	2287.72
1.92652	AK093838	MAP2K3	mitogen-activated protein kinase kinase 3	8005707	1220.67	2351.65
1.91664	AK289943	HEY2	hairy/enhancer-of-split related with YRPW motif 2	8121850	96.2394	184.457
1.91617	BC021676|BC009243|AK293114|AK304625|AK027126|CR595936	ASS1	argininosuccinate synthase 1 | argininosuccinate synthetase 1	8158671	1001.68	1919.39
1.90997	BC002788	PLAUR	plasminogen activator, urokinase receptor	8037374	1596.97	3050.17
1.89891	L41944|L41942|U29584|AK293059|L41943|BC002793|CR541817|CR596140|DQ655960	IFNAR2|IL10RB	interferon (alpha, beta and omega) receptor 2 | interleukin 10 receptor, beta	8068238	708.188	1344.78
1.89452				8083320	61.701	116.894
1.88973	BC066644|DQ988947|AL832318|AK126182	KIAA1949		8124798	410.263	775.288
1.88837	BC048212	NINJ1	ninjurin 1	8162455	2110.96	3986.26
1.88351	BC070043	BMF	Bcl2 modifying factor	7987454	277.386	522.458
1.88138	BC056420	SOX9	SRY (sex determining region Y)-box 9	8009517	665.038	1251.19
1.87961				7994265	92.2034	173.306
1.87911	U51869	KLF6	Kruppel-like factor 6	7931810	724.385	1361.2
1.87439	AY032628	SLC25A37	solute carrier family 25, member 37	8145281	1448.44	2714.93
1.87032	BC018543|AY646650	ACAP1|KCTD11	ArfGAP with coiled-coil, ankyrin repeat and PH domains 1 | potassium channel tetramerisation domain containing 11	8004331	205.679	384.686
1.86547	BC006313	MSC	musculin | musculin (activated B-cell factor-1)	8151334	1606.22	2996.36
1.85823	BC020521	FRMD6	FERM domain containing 6	7974316	753.517	1400.21
1.85772	AK095713	CAMK1G	calcium/calmodulin-dependent protein kinase IG	7909425	90.9262	168.915
1.85742	EU432126|BC067292	MRGPRX3	MAS-related GPR, member X3	7938741	71.6134	133.016
1.85414	BC129953	PLEKHG3	pleckstrin homology domain containing, family G (with RhoGef domain) member 3	7975095	446.52	827.911
1.85124	BC012841|BC000938|AB076384|AB076383|M31627|AK292188|CR456611|AK093842|CR615221	XBP1	X-box binding protein 1	8075182	2037.34	3771.59
1.84914	AY842285	ZNF641	zinc finger protein 641	7962794	414.278	766.06
1.84039	BC031405	DUSP10	dual specificity phosphatase 10	7924450	393.98	725.077
1.83451	AF124249	SH2D3A	SH2 domain containing 3A	8033319	233.11	427.644
1.83187	CR456449|AK309436|AK310246|AY927419|AY927421	GATSL3|TBC1D10A	GATS protein-like 3 | TBC1 domain family, member 10A	8075322	425.818	780.043
1.83064	AF163840	CDC42EP2	CDC42 effector protein (Rho GTPase binding) 2	7941236	582.371	1066.11
1.82886	BC031549|AK297804	CLK1|PPIL3	CDC-like kinase 1 | peptidylprolyl isomerase (cyclophilin)-like 3	8058127	768.969	1406.34
1.82785	AB016789	GFPT2	glutamine-fructose-6-phosphate transaminase 2	8116418	2277.43	4162.8
1.82309	BC098396	MXD1	MAX dimerization protein 1	8042503	593.751	1082.46
1.82109	BC017371	ELK3		7957665	1556.58	2834.67
1.81657	AF247704	NKX3-1	NK3 homeobox 1	8149811	606.696	1102.1
1.80737	AK290894	HELB	helicase (DNA) B	7956894	351.429	635.163
1.80662	AB098736	YPEL2	yippee-like 2 (Drosophila)	8008819	288.368	520.972
1.80583	AB096241	ZC3H12C	zinc finger CCCH-type containing 12C	7943715	591.625	1068.37
1.8058	AK289752	LRP12	low density lipoprotein receptor-related protein 12 | low density lipoprotein-related protein 12	8152280	1215.62	2195.17
1.79527				7956908	372.038	667.908
1.79467	AY494951|AB053311|AY523977|AY523978|BC032486	RAPH1	Ras association (RalGDS/AF-6) and pleckstrin homology domains 1	8058390	675.597	1212.47
1.79304	AY014180	SMURF2	SMAD specific E3 ubiquitin protein ligase 2	8017651	2062.11	3697.45
1.78878	AF176422	HEY1	hairy/enhancer-of-split related with YRPW motif 1	8151457	146.685	262.388
1.78782	BC066954	RHOB	ras homolog gene family, member B	8040473	1607.07	2873.15
1.787	AB029551	RYBP	RING1 and YY1 binding protein	8088820	1240.89	2217.48
1.78485	AF502289	TRIP10	thyroid hormone receptor interactor 10	8025058	2312.82	4128.04
1.78447	AK095698	FLJ38379		8049957	48.1524	85.9267
1.7813	AB209145	RASSF5	Ras association (RalGDS/AF-6) domain family member 5	7909214	233.062	415.155
1.77925	AF211836	RHOU	ras homolog gene family, member U	7910387	795.546	1415.47
1.77649	AB060692	ARL4D	ADP-ribosylation factor-like 4D	8007493	603.348	1071.84
1.76018	AK303577	NUAK2	NUAK family, SNF1-like kinase, 2	7923753	1328.32	2338.08
1.75577	BC021117	CSF1	colony stimulating factor 1 (macrophage)	7903786	1422.33	2497.28
1.75453	BC012104	P2RY2	purinergic receptor P2Y, G-protein coupled, 2	7942400	604.373	1060.39
1.75225	BC074760	HOXD10	homeobox D10	8046536	416.171	729.234
1.75215				7943954	122.843	215.239
1.74927	AF254260	TUFT1	tuftelin 1	7905428	949.15	1660.32
1.74648	BC007714	DDIT4	DNA-damage-inducible transcript 4	7928308	3288.5	5743.29
1.7459				8176482	58.331	101.84
1.73979	AK127288	LOC440896		8161526	53.4011	92.9067
1.73136	BC009694	G0S2	G0/G1switch 2	7909441	331.986	574.787
1.7251	BC056676	C16orf87	chromosome 16 open reading frame 87	8001178	750.632	1294.92
1.71983				8037387	95.2041	163.735
1.71163	BC007538	CEBPB	CCAAT/enhancer binding protein (C/EBP), beta	8063386	2330.55	3989.04
1.71117	BC136309|M30608|BC136308|X59740|AB209892	ZFX	zinc finger protein, X-linked	8166500	2261.34	3869.53
1.71058	AK127621	SOCS1	suppressor of cytokine signaling 1	7999423	183.24	313.448
1.70982	AK292975	CYLD	cylindromatosis (turban tumor syndrome)	7995552	324.923	555.561
1.70415	BC029640	RARRES1	retinoic acid receptor responder (tazarotene induced) 1	8091723	392.457	668.807
1.70017	BC136581|AK096227	SHB|CKAP2	Src homology 2 domain containing adaptor protein B | cytoskeleton associated protein 2	8161255	1266.46	2153.2
1.69528	BC050540	CHST15	carbohydrate (N-acetylgalactosamine 4-sulfate 6-O) sulfotransferase 15	7936856	514.23	871.767
1.69486	BC018435	DRAM1	DNA-damage regulated autophagy modulator 1	7958019	1727.04	2927.1
1.6938	AB004066	BHLHE40	basic helix-loop-helix family, member e40	8077441	4610.69	7809.6
1.69061				8022277	173.648	293.572
1.68925	L29555	ST3GAL1	ST3 beta-galactoside alpha-2,3-sialyltransferase 1	8153021	499.606	843.961
1.68923	BC109394	HOXD11	homeobox D11	8046530	252.79	427.02
1.67922	AB090811	CSGALNACT2	chondroitin sulfate N-acetylgalactosaminyltransferase 2	7927146	906.271	1521.83
1.67849	BX537890|BC012919|AB015132|AK297312|CR542112|AK027371|AK314439	KLF7	Kruppel-like factor 7 (ubiquitous)	8058477	4813.22	8078.94
1.6755	AY198414	PRDM1	PR domain containing 1, with ZNF domain	8121257	669.188	1121.22
1.67377	AF385434	NFKBID	nuclear factor of kappa light polypeptide gene enhancer in B-cells inhibitor, delta	8036207	343.73	575.326
1.66798	AK292464	EGR3	early growth response 3	8149720	161.268	268.992
1.66668	BC008727	RARA	retinoic acid receptor, alpha	8007084	484.026	806.719
1.66225	AK092414	MAFK|TMEM184A	v-maf musculoaponeurotic fibrosarcoma oncogene homolog K (avian) | transmembrane protein 184A	8131091	667.312	1109.24
1.66132				7959012	60.7424	100.912
1.65878				7917468	85.8127	142.345
1.65738				8009073	104.982	173.995
1.65341	AF213467	BAZ1A	bromodomain adjacent to zinc finger domain, 1A	7978595	2528.03	4179.86
1.64993	L08187	EBI3	Epstein-Barr virus induced 3	8024792	243.651	402.007
1.64398	BC063393	PRRG4	proline rich Gla (G-carboxyglutamic acid) 4 (transmembrane)	7939150	141.204	232.137
1.64284	BC143722	JMJD1C	jumonji domain containing 1C	7933877	1296.47	2129.9
1.64272	BC035576|AK097219	MAP3K14|LOC100133991	mitogen-activated protein kinase kinase kinase 14 | similar to hCG1995169	8016194	954.754	1568.39
1.64143	AY043487	SELM	selenoprotein M	8075462	1830.97	3005.4
1.63906	U43843|GQ358728|BC125152|BC125153|AK297581|AK094632|AK127198|AK308563	DPF1	D4, zinc and double PHD fingers family 1	8036460	314.453	515.407
1.63855	AF319553	RELT		7942439	359.309	588.744
1.63687				7969339	63.6545	104.194
1.63602	BC060788	ITPKC	inositol 1,4,5-trisphosphate 3-kinase C	8028908	340.436	556.961
1.63509	BC033204	SIX5	SIX homeobox 5	8037651	514.852	841.828
1.63489	BC133023|BC144226|AK131505|AK091556|AK123283|AK125506|AK058001|BC110827	DENND3	DENN/MADD domain containing 3	8148476	355.485	581.177
1.6337	AF087847	GABARAPL1	GABA(A) receptor-associated protein like 1	7953943	1931.14	3154.91
1.63292				8088952	678.024	1107.16
1.62889	BC021853|AF525164	HAS3|CHTF8	hyaluronan synthase 3 | CTF8, chromosome transmission fidelity factor 8 homolog (S. cerevisiae)	7996883	608.192	990.678
1.62767	AF227516	SPRY4	sprouty homolog 4 (Drosophila)	8114797	406.514	661.67
1.62571	BC000312	CDKN1A	cyclin-dependent kinase inhibitor 1A (p21, Cip1)	8119088	924.321	1502.68
1.61944	BC094697|BC110513|BC110514|CR600688|AK311155	PKDCC|SGK493	protein kinase domain containing, cytoplasmic homolog (mouse) | protein kinase-like protein SgK493	8041582	515.348	834.576
1.61873	AF385435	PPTC7	PTC7 protein phosphatase homolog (S. cerevisiae)	7966345	1321.5	2139.14
1.61713	BC108292	C14orf4	chromosome 14 open reading frame 4	7980338	883.866	1429.33
1.61392	BC146762|AF367051|AY032952|AK096391|AK124609|BC040911|AK096378	DAB2IP	DAB2 interacting protein	8157610	330.592	533.551
1.60942	BC073163	GBP2	guanylate binding protein 2, interferon-inducible	7917532	76.129	122.524
1.6084	BC043350	PRKCD	protein kinase C, delta	8080487	711.596	1144.53
1.60627	AK024202	ZFP36L1	zinc finger protein 36, C3H type-like 1	7979813	4224.02	6784.94
1.60379		OR10G4	olfactory receptor, family 10, subfamily G, member 4	7944797	135.113	216.693
1.60268	BC121173	SAMD4A	sterile alpha motif domain containing 4A	7974425	350.482	561.711
1.60212				8072344	244.95	392.44
1.60065	AK298969	BLOC1S2	biogenesis of lysosomal organelles complex-1, subunit 2	7935746	1569.71	2512.56
1.59652	AK123558	FAM83G	family with sequence similarity 83, member G	8013312	380.714	607.817
1.59467	AF447879			8132248	90.4321	144.209
1.59404	AK024925			7904693	78.3534	124.899
1.5927	BC024163	ARL5B	ADP-ribosylation factor-like 5B	7926531	2983.37	4751.6
1.59026	AY048757	ABCG1	ATP-binding cassette, sub-family G (WHITE), member 1	8068761	148.793	236.62
1.58947	BC021715	SFRS13B|SRrp35	splicing factor, arginine/serine-rich 13B | serine-arginine repressor protein (35 kDa)	8128079	282.826	449.543
1.58728	BC006535	GRB7	growth factor receptor-bound protein 7	8006940	227.982	361.871
1.58638	BC137087	FAM102A	family with sequence similarity 102, member A	8164343	1992.46	3160.81
1.5836	AY839725	RASL11B	RAS-like, family 11, member B	8095043	104.011	164.711
1.58188	AK055069	C18orf16	chromosome 18 open reading frame 16	8020717	44.3717	70.1906
1.5817	AY358228	IGSF9B	immunoglobulin superfamily, member 9B	7952810	110.339	174.524
1.58058	Z22576	CD69		7961075	45.6409	72.1391
1.57987				8102004	81.9488	129.468
1.57205	AF016266	TNFRSF10B	tumor necrosis factor receptor superfamily, member 10b	8149733	4062.28	6386.1
1.56783	AF239923	RHOF	ras homolog gene family, member F (in filopodia)	7967202	3295.77	5167.22
1.56634	BC049374|AK298560	C10orf55|PLAU	chromosome 10 open reading frame 55 | plasminogen activator, urokinase	7934505	106.377	166.623
1.56605	DQ217660	CASZ1	castor zinc finger 1	7912347	105.997	165.997
1.56564	AY830714	C3orf52	chromosome 3 open reading frame 52	8081645	287.592	450.268
1.5639	AF509504	DOT1L	DOT1-like, histone H3 methyltransferase (S. cerevisiae)	8024391	497.527	778.083
1.56346	BC011957	BTG3	BTG family, member 3	8069565	568.354	888.6
1.56321	AL832206	SLC25A30	solute carrier family 25, member 30	7971388	433.33	677.386
1.56261	AF095844	IFIH1	interferon induced with helicase C domain 1	8056285	64.1901	100.304
1.56121	BC021672	C8orf4	chromosome 8 open reading frame 4	8146115	860.828	1343.93
1.55952	BC094779|BC132731|AK292957|AK295133|BC058002	MORC3|DOPEY2	MORC family CW-type zinc finger 3 | dopey family member 2	8068460	641.459	1000.37
1.55816	X00474	TFF1	trefoil factor 1	8070579	216.521	337.375
1.55701	AB019210	PGM2L1	phosphoglucomutase 2-like 1	7950391	1280.19	1993.27
1.55152	BC033005	CDK17|PCTK2	cyclin-dependent kinase 17 | PCTAIRE protein kinase 2	7965652	1061.7	1647.26
1.5511	BC043247	TLE3	transducin-like enhancer of split 3 (E(sp1) homolog, Drosophila)	7990033	672.604	1043.28
1.5507	BC012116	ZNF821	zinc finger protein 821	8002618	160.077	248.233
1.54929	BC007014	TNFAIP8	tumor necrosis factor, alpha-induced protein 8	8107520	380.679	589.783
1.54857	AB007938	KLHL21	kelch-like 21 (Drosophila)	7912102	270.558	418.977
1.54774	BC071596	DENND5A	DENN/MADD domain containing 5A	7946478	1306.03	2021.39
1.54298				8163271	116.396	179.597
1.54278	AF281046	TRIM8	tripartite motif-containing 8	7930139	972.432	1500.25
1.54202	AK300310	ELL2	elongation factor, RNA polymerase II, 2	7921344	1111.55	1714.03
1.54085				8045535	47.7358	73.5535
1.5394	U46023	MAMLD1	mastermind-like domain containing 1	8170420	518.872	798.751
1.53868				8129069	67.4977	103.857
1.53618	BC030286|BC016766	KIAA0125|FAM30A	KIAA0125 | family with sequence similarity 30, member A	7977440	166.002	255.009
1.53526	AJ223366	MYEOV	myeloma overexpressed (in a subset of t(11;14) positive multiple myelomas)	7942118	1524.31	2340.21
1.53367	BC017246	WDR91	WD repeat domain 91	8143070	393.335	603.248
1.53191	AK125059	RGS3	regulator of G-protein signaling 3	8157324	389.211	596.238
1.53186	J03580	PTHLH	parathyroid hormone-like hormone	7962000	400.205	613.06
1.53144	BC067779|U63830|U59863|BC003388|BT009855	TANK	TRAF family member-associated NFKB activator	8045933	1239.99	1898.96
1.5304	BC067751	MAFF	v-maf musculoaponeurotic fibrosarcoma oncogene homolog F (avian)	8073007	255.314	390.732
1.52796	AF055581	SH2B3	SH2B adaptor protein 3	7958749	555.826	849.278
1.52541	AF354654	BBC3	BCL2 binding component 3	8037872	340.055	518.722
1.52434	BC015542	PVR	poliovirus receptor	8029437	4140.46	6311.48
1.52164	BC020567|AF486838|BT007407|U72206|AK304548|AK295924|AB014551	ARHGEF2	Rho/Rac guanine nucleotide exchange factor (GEF) 2	7920877	416.002	633.004
1.51688	BX647822	FOSL2	FOS-like antigen 2	8041048	2249.53	3412.27
1.51607	BC042954	ETS2	v-ets erythroblastosis virus E26 oncogene homolog 2 (avian)	8068593	3213.55	4871.97
1.51457	BC108929	CA8	carbonic anhydrase VIII	8150978	1045.08	1582.85
1.51409	BC101749	ITPRIPL2	inositol 1,4,5-triphosphate receptor interacting protein-like 2	7993622	509.129	770.869
1.51392	AF027706	RIPK2	receptor-interacting serine-threonine kinase 2	8147206	3007.02	4552.4
1.51383		CXorf50B	chromosome X open reading frame 50B	8168391	109.841	166.281
1.51305	AF412027|BC047594|AK302217|BC100973	SPDYE7P|SPDYE5|SPDYE1|SPDYE2|SPDYE2L|SPDYE3|SPDYE8P|LOC729545|LOC442609	speedy homolog E7 (Xenopus laevis), pseudogene | speedy homolog E5 (Xenopus laevis) | speedy homolog E1 (Xenopus laevis) | speedy homolog E2 (Xenopus laevis) | WBSCR19-like protein 3 | speedy homolog E3 (Xenopus laevis) | speedy homolog E8 (Xenopus laevis), pseudogene | WBSCR19-like protein 5-like | similar to speedy homolog A	8133209	158.32	239.545
1.51068	AF039291	LOX	lysyl oxidase	8113709	95.2722	143.926
1.51022	BC060802	HRH1	histamine receptor H1	8077851	236.687	357.45
1.50992	D82880	RASA2	RAS p21 protein activator 2	8083094	491.249	741.747
1.50881				8149809	113.218	170.824
1.50759	U72649	BTG2	BTG family, member 2	7908917	359.218	541.555
1.50429	BC036122	LRRC8C	leucine rich repeat containing 8 family, member C	7902874	931.952	1401.92
1.50303	BC130418	ARID4B	AT rich interactive domain 4B (RBP1-like)	7925201	462.166	694.65
1.50208	AB043584	BCL11B	B-cell CLL/lymphoma 11B (zinc finger protein)	7981242	196.898	295.756
1.50158	AK024680			8047763	1904.72	2860.09
1.50144	BC002760	PLLP	plasma membrane proteolipid (plasmolipin)	8001547	484.166	726.946
1.50056	BC131502|AK291962|AF171928|AF535149|BC074858|BC074859|M37825|AB016517|AF355187|AK090557	FGF5	fibroblast growth factor 5	8096050	184.541	276.916
0.666002	BC034049	DNAJC27	DnaJ (Hsp40) homolog, subfamily C, member 27	8050790	262.631	174.913
0.665045	U74382			7967870	546.7	363.581
0.664883		DUX4|LOC441056|LOC653543|LOC653544|LOC653545|LOC653548|LOC728410|FRG2C	double homeobox, 4 | double homeobox, 4-like | FSHD region gene 2 family, member C	8176572	203.832	135.524
0.664698	BC040506	ZNF431	zinc finger protein 431	8027292	260.494	173.15
0.664552	BC008874	SIX1	SIX homeobox 1	7979505	846.864	562.785
0.664243	AK090824	DEPDC4	DEP domain containing 4	7965760	219.609	145.874
0.663271	AK294003	ZNF860	zinc finger protein 860	8078380	136.543	90.5648
0.662823				8020825	137.263	90.9809
0.66277	BX647854	TSC22D3	TSC22 domain family, member 3	8174361	795.196	527.032
0.662535	AF172850	LOC51152	melanoma antigen	7904478	264.321	175.122
0.661847	AY458845	ZNF284	zinc finger protein 284	8029368	298.881	197.814
0.661724				8132501	94.6364	62.6232
0.661446	BC035143	TIGD1	tigger transposable element derived 1	8059770	797.685	527.626
0.661414				7975987	121.327	80.2472
0.66134	BC031242	CCDC112	coiled-coil domain containing 112	8113602	257.332	170.184
0.661213	BC009904	RIBC2	RIB43A domain with coiled-coils 2	8073766	307.824	203.537
0.660893	AF142992	POLG2	polymerase (DNA directed), gamma 2, accessory subunit	8017621	325.233	214.944
0.660496	AK095089|AK125821	LOC387790		7942647	251.134	165.873
0.660163				8132413	77.3198	51.0437
0.659632	AK296398	ZNF252	zinc finger protein 252	8153935	493.03	325.218
0.658983				7993846	122.847	80.9542
0.658492	BC014647	RRP7B	ribosomal RNA processing 7 homolog B (S. cerevisiae)	8076463	96.5382	63.5696
0.658221		ZNF678	zinc finger protein 678	7910198	196.039	129.037
0.657763	AK292150|BC137089	ZNF658|ZNF658B|LOC653501	zinc finger protein 658 | zinc finger protein 658B | zinc finger protein 658 pseudogene	8161346	188.669	124.099
0.657554		LOC100134868		8065537	422.2	277.62
0.657463	EF534355	ZNF57	zinc finger protein 57	8024532	563.408	370.42
0.657315	BC023594|BC023624|M36072|BC105290|BC005128|BC021979|BC071900|BC071901|BC073802|AK291123|BX641050|X06705|AK222534|BC032533	SNORD36C|SNORD36A|RPL7A	small nucleolar RNA, C/D box 36C | small nucleolar RNA, C/D box 36A | ribosomal protein L7a	8158998	855.968	562.641
0.656963	BC100915	TAS2R20	taste receptor, type 2, member 20	7961285	80.945	53.1779
0.656899	AF430147	TET1	tet oncogene 1	7927876	181.525	119.244
0.656522	AK127847	FLJ45950		7952673	174.346	114.462
0.65594	AK301230	ZNF724P	zinc finger protein 724 (pseudogene)	8035838	601.762	394.72
0.655446	BC094795|L26969	PIK3R1|PIK3R1OS	phosphoinositide-3-kinase, regulatory subunit 1 (alpha) | phosphoinositide-3-kinase, regulatory subunit 1, opposite strand	8105778	1201.63	787.603
0.655241				7945942	78.3244	51.3214
0.654036				8168990	202.626	132.524
0.653885				8005223	128.727	84.1729
0.653763	BC152446	ZFP14	zinc finger protein 14 homolog (mouse)	8036304	118.36	77.3795
0.651518	S73885	TFAP4	transcription factor AP-4 (activating enhancer binding protein 4)	7999102	642.237	418.429
0.651406	AK294189	SGK494|FLJ25006	uncharacterized serine/threonine-protein kinase SgK494	8013622	223.743	145.747
0.651344				8020347	88.0145	57.3278
0.650984	BC015961	ADM	adrenomedullin	7938390	2043.98	1330.6
0.650953				8111201	66.0651	43.0053
0.650463	AK001108			8105144	207.86	135.205
0.649892	BC028713	PDIK1L	PDLIM1 interacting kinase 1 like	7899087	335.532	218.06
0.64978	AK095678|AK056084	LOC151009|LOC440894	hypothetical LOC151009 | hypothetical protein LOC440894	8054517	4292.44	2789.14
0.649673	AK096566	LOC100130713		8036936	463.328	301.012
0.649577	BC042482|AK127790	KCTD7|RABGEF1	potassium channel tetramerisation domain containing 7 | RAB guanine nucleotide exchange factor (GEF) 1	8133167	634.777	412.337
0.64913		SNORD49A	small nucleolar RNA, C/D box 49A	8005202	329.267	213.737
0.648763	AB209177	PAX6	paired box 6	7947338	148.638	96.431
0.64703	BC021725	PIGF	phosphatidylinositol glycan anchor biosynthesis, class F	8051993	435.504	281.784
0.64702	BC038733	SNORD76|GAS5	small nucleolar RNA, C/D box 76 | growth arrest-specific 5 (non-protein coding)	7922414	3213.66	2079.3
0.646749	EF674519	BDNF	brain-derived neurotrophic factor	7947230	330.276	213.606
0.646686	AY358288	LRIG3	leucine-rich repeats and immunoglobulin-like domains 3	7964602	543.239	351.305
0.645791	BC109267	ZNF699	zinc finger protein 699	8033746	145.491	93.9565
0.645032	AK057820	CCDC29|RP11-195B21.3|LOC100289026	coiled-coil domain containing 29 | hypothetical LOC644249 | similar to hCG1744891	8161415	184.587	119.065
0.644759	BC119002	PRICKLE2	prickle homolog 2 (Drosophila)	8088550	984.481	634.753
0.644635	BC012349	CCNF	cyclin F	7992594	634.413	408.965
0.644368				8144226	121.441	78.2527
0.644338	AY146652	DCP1B	DCP1 decapping enzyme homolog B (S. cerevisiae)	7960320	1014.54	653.707
0.644084				8029615	115.376	74.3118
0.643432	AK300483|AK293445|U71363	ZNF814|ZNF552|ZNF587|LOC100288322	zinc finger protein 814 | zinc finger protein 552 | zinc finger protein 587 | similar to zinc finger protein 587	8039692	537.99	346.16
0.643311	BC063785	PGBD2	piggyBac transposable element derived 2	7911301	189.009	121.592
0.643169	AK057820	CCDC29|RP11-195B21.3|LOC100289454	coiled-coil domain containing 29 | hypothetical LOC644249 | similar to coiled-coil domain containing 29	7970381	472.747	304.057
0.642768	AF192529	SERTAD3	SERTA domain containing 3	8036908	982.989	631.834
0.642699	L17325			8145685	70.1035	45.0554
0.642415	BC030639	ID2	inhibitor of DNA binding 2, dominant negative helix-loop-helix protein	8040103	3351.4	2152.99
0.641839	AY554164	ZNF367	zinc finger protein 367	8162601	1110.16	712.544
0.641507				8133110	270.913	173.793
0.641192	BC026210	ZNF420	zinc finger protein 420	8028219	188.317	120.747
0.640717	AF269286			8010963	147.271	94.359
0.640609	BC040591	ZNF571	zinc finger protein 571	8036406	117.141	75.0414
0.639124				8083592	117.42	75.0457
0.63869	BC018107	RNF138	ring finger protein 138	8020814	624.475	398.846
0.638583	BC000658	STC2	stanniocalcin 2	8115851	589.85	376.668
0.637529				8101673	81.4314	51.9149
0.636768	BC020546	BMP4	bone morphogenetic protein 4	7979241	307.063	195.528
0.636199		SNORA74A	small nucleolar RNA, H/ACA box 74A	8108420	321.7	204.665
0.635615	BC019846	HIST2H4A|HIST2H4B	histone cluster 2, H4a | histone cluster 2, H4b	7919627	928.545	590.197
0.635133	BC031589	RASSF9	Ras association (RalGDS/AF-6) domain family (N-terminal) member 9	7965226	114.122	72.4827
0.634969				8013529	67.8931	43.1101
0.634878	BC019846	HIST2H4A|HIST2H4B	histone cluster 2, H4a | histone cluster 2, H4b	7905067	929.454	590.09
0.634679				7972016	501.691	318.413
0.634669	BC035353	ANKMY2	ankyrin repeat and MYND domain containing 2	8138370	741.079	470.34
0.634038	BC041087	ZFP30	zinc finger protein 30 homolog (mouse)	8036420	515.187	326.648
0.632377	BC034721	DNAJB4	DnaJ (Hsp40) homolog, subfamily B, member 4	7902512	934.215	590.776
0.632043		MGC16121		8175256	451.986	285.674
0.63109	BC039859	TMCC1	transmembrane and coiled-coil domain family 1	8090630	764.775	482.642
0.631074	AY159379	TRIM59	tripartite motif-containing 59	8091757	1398.1	882.305
0.629381	AK130448			8133623	117.603	74.0172
0.62936	BC003637	DDIT3	DNA-damage-inducible transcript 3	7964460	562.558	354.051
0.629211	AK126026	SLC2A14	solute carrier family 2 (facilitated glucose transporter), member 14	7960850	618.016	388.863
0.629016				8060835	88.6538	55.7647
0.628905				8146788	115.093	72.3828
0.628756	AK130448			8139975	118.204	74.3218
0.628303	AK299080	ANKRD32	ankyrin repeat domain 32	8113124	138.315	86.9038
0.628143	BC104874	HIST1H1D	histone cluster 1, H1d	8124430	1262.52	793.042
0.627813	BC025712	OSR1	odd-skipped related 1 (Drosophila)	8050497	340.385	213.698
0.627207				8027429	156.098	97.906
0.626389				7997164	104.909	65.7141
0.625137	AY044432	ZNF675	zinc finger protein 675	8035847	646.623	404.228
0.624638	BC035698	C2orf44	chromosome 2 open reading frame 44	8050689	1512.11	944.518
0.623298	BC005235	C1D		7934729	1059.43	660.343
0.621596	BC060820	ZNF281	zinc finger protein 281	7923183	2813.83	1749.07
0.621169	CR542014	HIST1H3E	histone cluster 1, H3e	8117415	230.623	143.256
0.62111				7945347	256.073	159.05
0.62098	BC030700	ZNF680	zinc finger protein 680	8139820	315.19	195.727
0.62043				8031997	255.612	158.589
0.619674				7927089	256.188	158.753
0.61939				7998115	255.529	158.272
0.61922		SNORD1A	small nucleolar RNA, C/D box 1A	8010082	87.2261	54.0121
0.618998				7924463	256.335	158.671
0.617404				7915284	90.9094	56.1279
0.616573	AF132818	KLF5	Kruppel-like factor 5 (intestinal)	7969414	1801.93	1111.02
0.616423				8102530	256.35	158.02
0.616156				8137668	255.774	157.597
0.615859	L32179	AADAC	arylacetamide deacetylase (esterase)	8083415	579.805	357.078
0.615288				7911331	255.527	157.222
0.615097	BC005047	DUSP6|LOC100131490	dual specificity phosphatase 6 | hypothetical LOC100131490	7965335	366.997	225.739
0.615004	BC022463	DUSP1	dual specificity phosphatase 1	8115831	8333.89	5125.37
0.614747		SNORD45C	small nucleolar RNA, C/D box 45C	7902396	351.07	215.819
0.614494	BC032547	HOXA1	homeobox A1	8138708	332.824	204.519
0.614244	BC056264	HIST1H2BF	histone cluster 1, H2bf	8117395	215.436	132.33
0.614208	AK098514			8149590	202.438	124.339
0.613217	BC031085	PEX12	peroxisomal biogenesis factor 12	8014264	547.638	335.821
0.612754				7979412	96.6799	59.241
0.61258	BC068044			7905077	155.197	95.0707
0.612357	BC030948	SUCNR1	succinate receptor 1	8083422	68.5542	41.9796
0.611778				7970507	104.978	64.2233
0.611744	AK126862	PDP1	pyruvate dehyrogenase phosphatase catalytic subunit 1	8147344	2154.89	1318.24
0.611732	BC014651	HOXB6	homeobox B6	8016463	337.82	206.655
0.61037	AB101211|BC001940|AK303109|AB162218|AK301643	HJURP	Holliday junction recognition protein	8059838	4353.02	2656.95
0.609979	AK297308	OTX1	orthodenticle homeobox 1	8042251	640.394	390.627
0.608884				8041170	514.565	313.31
0.608845	AK128061	SNORA40|TAF1D	small nucleolar RNA, H/ACA box 40 | TATA box binding protein (TBP)-associated factor, RNA polymerase I, D, 41kDa	8045423	172.543	105.052
0.607704	BC037733|AF215636|AK292146|BC035893|AF226614|AF231121|CR533564|AF147322|DQ065760|DQ065764|BX537503|AF171087	SLC40A1	solute carrier family 40 (iron-regulated transporter), member 1	8057677	639.585	388.678
0.606065	AK097109	LOC100131860		7991047	274.804	166.549
0.604627				7921031	118.621	71.7213
0.604448	BX648582	SPRY2	sprouty homolog 2 (Drosophila)	7972217	427.324	258.295
0.602415				8043502	91.3102	55.0066
0.601102				8052231	67.0024	40.2752
0.600003	BC131762|AK298230|AK294302|BC141847|AK027335|BC067817	ZNF138	zinc finger protein 138	8133057	263.456	158.074
0.599962		LOC400590		8006237	184.247	110.541
0.596229	BC038733	SNORD80|GAS5	small nucleolar RNA, C/D box 80 | growth arrest-specific 5 (non-protein coding)	7922404	579.756	345.667
0.595265				7923501	218.937	130.325
0.589665				8142230	187.607	110.625
0.589515		C12orf27	chromosome 12 open reading frame 27	7967107	162.841	95.9972
0.587757	X96643	SNORD44	small nucleolar RNA, C/D box 44	7922410	657.254	386.305
0.587635		SNORD78	small nucleolar RNA, C/D box 78	7922408	656.21	385.611
0.585412	AF144755	C7orf68	chromosome 7 open reading frame 68	8135915	1038.1	607.716
0.584077	AK095849	SNORD27|SNHG1	small nucleolar RNA, C/D box 27 | small nucleolar RNA host gene 1 (non-protein coding)	7948906	485.868	283.785
0.58249				8079163	152.272	88.6966
0.581015	BC026337	GABRE	gamma-aminobutyric acid (GABA) A receptor, epsilon	8175666	699.947	406.68
0.579728				8163000	301.797	174.96
0.579705		MIR221	microRNA 221	8172266	140.923	81.6938
0.578674	U21108	DUSP4	dual specificity phosphatase 4	8150076	1194.22	691.067
0.576855	CR609281			8151709	569.373	328.445
0.575098				7905481	185.874	106.896
0.574465	BC125068	ZNF114	zinc finger protein 114	8030002	517.305	297.173
0.572988	BC038733	SNORD47|GAS5	small nucleolar RNA, C/D box 47 | growth arrest-specific 5 (non-protein coding)	7922402	1491.93	854.857
0.572564	BC140819	C12orf35	chromosome 12 open reading frame 35	7954711	943.743	540.353
0.571555	EU834129	C13orf34|DIS3	chromosome 13 open reading frame 34 | DIS3 mitotic control homolog (S. cerevisiae)	7969374	378.483	216.323
0.568246	BC014850	ZNF607	zinc finger protein 607	8036436	330.991	188.084
0.567678		MIR32	microRNA 32	8163107	67.8599	38.5226
0.566886	AK027572	KCTD6	potassium channel tetramerisation domain containing 6	8080804	627.974	355.99
0.566337				8135929	439.252	248.765
0.565805				8104012	75.2467	42.5749
0.565328	BX537399	PPP1R3C	protein phosphatase 1, regulatory (inhibitor) subunit 3C	7934997	493.168	278.802
0.562854				8132690	409.303	230.378
0.561753				7998929	201.224	113.038
0.561555				7924551	409.042	229.7
0.561435				7925523	409.204	229.741
0.556198	AY359005	DKK1	dickkopf homolog 1 (Xenopus laevis)	7927631	9561.46	5318.07
0.554413	BC054002|AK304220|AK125073|BC020771	C20orf177	chromosome 20 open reading frame 177	8063755	989.542	548.615
0.55431	AF043897	MIR27B|C9orf3	microRNA 27b | chromosome 9 open reading frame 3	8156571	353.312	195.844
0.553041				7946328	74.7202	41.3233
0.552604				8081233	303.238	167.57
0.54817	BX640843			8084630	882.158	483.572
0.543537				7922400	791.248	430.072
0.542145	BC022033	KBTBD7	kelch repeat and BTB (POZ) domain containing 7	7971218	394.221	213.725
0.539185				7999884	129.029	69.5703
0.538826	BC104886	ZNF566	zinc finger protein 566	8036318	948.301	510.969
0.5382				7926979	128.654	69.2415
0.538169		FIGN	fidgetin	8056323	732.522	394.22
0.53626				8172270	137.309	73.6333
0.534583				8019649	205.56	109.889
0.534197	BC009199	CYR61	cysteine-rich, angiogenic inducer, 61	7902687	1037.6	554.281
0.533861	DQ127228	LIN28B	lin-28 homolog B (C. elegans)	8121251	350.547	187.143
0.531778	BC017754	TFAP2A	transcription factor AP-2 alpha (activating enhancer binding protein 2 alpha)	8123864	1679.11	892.915
0.530704				8144717	220.174	116.847
0.529774				7917050	139.422	73.8619
0.529461				8014664	206.512	109.34
0.527787	BC028030	PDP2	pyruvate dehyrogenase phosphatase catalytic subunit 2	7996341	902.873	476.524
0.526676				7967452	157.077	82.7285
0.526615				8002342	199.809	105.222
0.52153		SNORD79	small nucleolar RNA, C/D box 79	7922406	594.138	309.861
0.520259		SNORA75	small nucleolar RNA, H/ACA box 75	8059708	421.951	219.524
0.519798	U92285	MIR224|GABRE	microRNA 224 | gamma-aminobutyric acid (GABA) A receptor, epsilon	8175683	77.9124	40.4987
0.519682	BC110820	PHLDA1	pleckstrin homology-like domain, family A, member 1	7965040	2394.98	1244.63
0.506474				7956269	94.1912	47.7054
0.506256				8000649	206.123	104.351
0.505938				8000690	206.367	104.409
0.501877				8139767	137.23	68.8726
0.501665				7982290	523.274	262.508
0.500315	BC035664	TFAP2C	transcription factor AP-2 gamma (activating enhancer binding protein 2 gamma)	8063536	713.893	357.171
0.496093	BC014336	HHEX	hematopoietically expressed homeobox	7929282	547.614	271.668
0.494289	BC098415	TOB1	transducer of ERBB2, 1	8016739	4870.78	2407.58
0.489765	BC062545	DUSP5	dual specificity phosphatase 5	7930413	2595.7	1271.28
0.485535				8115443	68.8726	33.44
0.483333	BC015120	ARID5B	AT rich interactive domain 5B (MRF1-like)	7927732	392.885	189.895
0.4823	AB209607	SLC2A3	solute carrier family 2 (facilitated glucose transporter), member 3	7960865	2316.11	1117.06
0.48227	BC004377	CITED2	Cbp/p300-interacting transactivator, with Glu/Asp-rich carboxy-terminal domain, 2	8129937	1086.61	524.039
0.481391				8022557	75.8953	36.5354
0.47981				8111666	147.898	70.9631
0.472235	BC013923	SOX2	SRY (sex determining region Y)-box 2	8084165	485.935	229.475
0.462634	AK095824	C9orf150	chromosome 9 open reading frame 150	8154381	1949.89	902.083
0.46191	BC017114|BC107723|AK026486|AK023686|CR609297	OBFC2A	oligonucleotide/oligosaccharide-binding fold containing 2A	8047161	1357.93	627.243
0.460387				8083445	223.355	102.83
0.448836	AF350451|BC000683|AK292109|BC007351|AJ420592|AY740520|AJ420583|AJ420591|FJ211061|AK056057	FAM46A	family with sequence similarity 46, member A	8127778	832.404	373.613
0.441399				8007990	275.527	121.617
0.422961				8042460	103.305	43.6942
0.419324				8003859	100.018	41.9401
0.407957	U31986	ALX1	ALX homeobox 1	7957452	2332.62	951.611
0.393581	EU518415	SGK1	serum/glucocorticoid regulated kinase 1	8129677	701.418	276.065
0.31803	BC042755	RGS2	regulator of G-protein signaling 2, 24kDa	7908409	1196.28	380.454
0.303562				8151030	157.477	47.8039
0.277079				8012906	365.277	101.211
0.250827	BC040239	PDK4	pyruvate dehydrogenase kinase, isozyme 4	8141094	2639.73	662.115
