# Supplementary material for: An Integrated Expression Profiling Reveals Target Genes of TGF-β and TNF-α Possibly Mediated by MicroRNAs in Lung Cancer Cells
Source: PLoS One. 2013 Feb 20;8(2):e56587. doi: 10.1371/journal.pone.0056587 (PMC3577886; doi:10.1371/journal.pone.0056587)
Supplement: File S2 — The transcripts at 24 h induced >1.5-fold or repressed <0.67-fold, including those not annotated. (XLSX) [file pone.0056587.s005.xlsx]

## Sheet: 24h up and down_FC >= 1.5
24h up and down Fold change >= 1.5
Fold change							raw data
[TGF-beta 24h]/ [control 24h]	[TNF-alpha 24h]/ [control 24h]	[TGF-beta+TNF-alpha 24h]/ [control 24h]	Genbank ID	Gene Symbol	Gene Description	Transcripts Cluster ID	[Control 24h]	[TGF-beta 24h]	[TNF-alpha 24h]	[TGF-beta+TNF-alpha 24h]
15.5027	0.644005	5.88805	BC094685	SLN	sarcolipin	7951479	132.224	2049.82	85.1527	778.54
9.21827	1.87178	7.19299	BC030205	TNFAIP6	tumor necrosis factor, alpha-induced protein 6	8045688	278.566	2567.9	521.414	2003.72
7.9316	1.80678	9.67984	AF228603	PLEK2	pleckstrin 2	7979710	807.018	6400.94	1458.1	7811.8
7.39387	2.01338	5.7149	BC098448	MARCH4	membrane-associated ring finger (C3HC4) 4	8058849	442.061	3268.54	890.037	2526.33
6.29439	1.6675	16.5535	BC027849|AK292983	RASGRP3	RAS guanyl releasing protein 3 (calcium and DAG-regulated)	8041422	136.275	857.771	227.239	2255.83
6.20672	1.04204	3.4731	BC107048	R3HDML	R3H domain containing-like	8062813	143.108	888.229	149.124	497.027
5.92225	2.38053	8.61642	AB056477	ANGPTL4	angiopoietin-like 4	8025402	864.57	5120.2	2058.14	7449.5
5.6261	2.38804	5.67965	BC010860	SERPINE1	serpin peptidase inhibitor, clade E (nexin, plasminogen activator inhibitor type 1), member 1	8135069	2862.75	16106.1	6836.37	16259.4
5.42192	1.22041	3.71717	AK296972	NIPAL4	NIPA-like domain containing 4	8109563	508.454	2756.8	620.521	1890.01
5.34711	1.60367	5.67124	BC012506	IL11	interleukin 11	8039484	548.76	2934.28	880.028	3112.14
5.17435	5.39564	20.4062	AK296944	LAMC2	laminin, gamma 2	7908072	326.833	1691.15	1763.48	6669.43
5.08595	1.38071	5.53729	BC113549	CHRNA9	cholinergic receptor, nicotinic, alpha 9	8094751	92.2722	469.292	127.401	510.938
4.90362	1.66151	5.11395	AF231124	SPOCK1	sparc/osteonectin, cwcv and kazal-like domains proteoglycan (testican) 1	8114287	794.598	3896.4	1320.23	4063.54
4.84282	1.0581	6.29274	BC002576	MMP2	matrix metallopeptidase 2 (gelatinase A, 72kDa gelatinase, 72kDa type IV collagenase)	7995681	583.259	2824.61	617.145	3670.29
4.61226	1.03202	4.05794	AF211836	RHOU	ras homolog gene family, member U	7910387	777.133	3584.34	802.018	3153.56
4.45329	2.49118	5.29714	BC068522	JUN	jun oncogene	7916609	320.488	1427.23	798.394	1697.67
4.41882	1.89844	4.74665	U97519	PODXL	podocalyxin-like	8142981	960.449	4244.05	1823.35	4558.91
4.39524	1.12731	3.94354	BC087839	CTGF	connective tissue growth factor	8129562	1118.71	4917	1261.14	4411.69
4.15173	2.05385	5.84801	BC126112	RASGRF2	Ras protein-specific guanine nucleotide-releasing factor 2	8106660	489.016	2030.27	1004.37	2859.77
4.08505	2.1181	6.80399	AY358654	CDH19	cadherin 19, type 2	8023710	88.6848	362.282	187.843	603.411
4.08051	1.56153	4.46925	AF311317|Y13786|AK091464|AF134707|AF326918	ADAM19	ADAM metallopeptidase domain 19 (meltrin beta)	8115490	973.888	3973.96	1520.76	4352.54
4.06208	1.40043	4.35184	U61849	NPTX1	neuronal pentraxin I	8019074	1480.27	6012.99	2073.02	6441.92
4.04965	1.50451	4.02117	BC074760	HOXD10	homeobox D10	8046536	337.826	1368.08	508.261	1358.46
4.04097	0.632586	1.54556	AY548106	CCDC80	coiled-coil domain containing 80	8089544	1104.75	4464.27	698.852	1707.47
3.99024	0.809529	1.54895	AF109681	ITGA11	integrin, alpha 11	7989985	273.88	1092.85	221.714	424.227
3.89758	1.716	3.43413	BC151220	COL4A1	collagen, type IV, alpha 1	7972750	554.85	2162.57	952.123	1905.42
3.86049	2.18519	4.12935	BC062320	HAPLN3	hyaluronan and proteoglycan link protein 3	7991224	520.546	2009.56	1137.49	2149.52
3.73723	0.765587	1.47253	BC004927	TAGLN|PCSK7	transgelin | proprotein convertase subtilisin/kexin type 7	7944082	238.344	890.744	182.473	350.969
3.69686	1.59564	4.02825	BC020521	FRMD6	FERM domain containing 6	7974316	490.073	1811.73	781.98	1974.14
3.69331	1.0703	2.19567	BC104900	DOCK2	dedicator of cytokinesis 2	8109843	101.023	373.107	108.125	221.812
3.67551	6.91024	15.7475	AF228422	C15orf48|MIR147B	chromosome 15 open reading frame 48 | microRNA 147b	7983478	167.405	615.299	1156.81	2636.21
3.60903	1.30232	4.38881	BC127733	GXYLT2|GLT8D4	glucoside xylosyltransferase 2 | glycosyltransferase 8 domain containing 4	8080964	520.846	1879.75	678.306	2285.89
3.57828	1.61484	3.0374				8072344	182.664	653.624	294.974	554.826
3.55562	1.65246	4.64489	BC012104	P2RY2	purinergic receptor P2Y, G-protein coupled, 2	7942400	482.851	1716.83	797.891	2242.79
3.53793	1.51865	4.15303	BC065937	NT5E	5'-nucleotidase, ecto (CD73)	8120967	796.253	2817.09	1209.23	3306.86
3.5158	1.383	3.74785	AK124395	C11orf41	chromosome 11 open reading frame 41	7939215	446.763	1570.73	617.872	1674.4
3.47331	1.97474	5.33865	AK225769	ABLIM3	actin binding LIM protein family, member 3	8109093	362.568	1259.31	715.979	1935.62
3.45112	1.04655	1.84141	AK290300|AK304203|M35198|BC121178|AK026736|AL831998|AK308325	ITGB6	integrin, beta 6	8056184	174.099	600.836	182.204	320.587
3.38614	1.19622	2.25971	BC018538	ALOX5AP	arachidonate 5-lipoxygenase-activating protein	7968344	183.181	620.277	219.125	413.937
3.38339	1.00813	1.88589	AF322916	UACA	uveal autoantigen with coiled-coil domains and ankyrin repeats	7990054	532.536	1801.78	536.866	1004.31
3.38113	1.56992	3.20291	BC101651	CDH4	cadherin 4, type 1, R-cadherin (retinal)	8063796	522.642	1767.12	820.507	1673.98
3.36749	1.57637	3.72918	BC058915|CR456571|AK296540|AK303751|BC048337|AK056163|AK092576|AY927431|AY927437|AY927440|AY927442|AY927433	SEC14L2|MTP18	SEC14-like 2 (S. cerevisiae) | mitochondrial protein 18 kDa	8072328	340.186	1145.57	536.258	1268.62
3.32249	0.958837	2.97654	BC109376|EF025586|BC126434|BC130415|AF110224|AF258555|AK092206	LBH	limb bud and heart development homolog (mouse)	8041206	1278.69	4248.41	1226.05	3806.06
3.31134	1.33044	1.86911	AF039291	LOX	lysyl oxidase	8113709	122.691	406.272	163.233	229.323
3.27343	0.756688	2.00081	AY764180	MYOCD	myocardin	8005048	767.151	2511.21	580.493	1534.92
3.26586	1.13059	2.35054	BC140942|BC116188|BC116187|BC051304|BC071905|AF225896|AK001785|AK310169|AK309785	TNS1	tensin 1	8058869	369.656	1207.25	417.93	868.89
3.25042	1.08672	1.7976	BX537399	PPP1R3C	protein phosphatase 1, regulatory (inhibitor) subunit 3C	7934997	487.591	1584.87	529.875	876.492
3.22185	0.992213	2.09342	BC029917	PIK3AP1	phosphoinositide-3-kinase adaptor protein 1	7935337	241.255	777.286	239.376	505.049
3.15223	1.5408	3.14425	BC004250	JUNB	jun B proto-oncogene	8026047	1218.68	3841.57	1877.75	3831.85
3.14343	1.81449	3.06804	AF081195	RASGRP1	RAS guanyl releasing protein 1 (calcium and DAG-regulated)	7987405	153.077	481.188	277.757	469.648
3.12704	1.23569	3.66539	BC126249	FLRT2	fibronectin leucine rich transmembrane protein 2	7976073	251.426	786.221	310.684	921.575
3.11484	0.916837	2.06781	BC008770	GPR56	G protein-coupled receptor 56	7996081	2682.43	8355.33	2459.35	5546.76
3.10462	0.970141	2.17266	BC006290|BC030994|BC106059	CGB5|CGB8|CGB7|CGB1	chorionic gonadotropin, beta polypeptide 5 | chorionic gonadotropin, beta polypeptide 8 | chorionic gonadotropin, beta polypeptide 7 | chorionic gonadotropin, beta polypeptide 1	8038292	250.569	777.921	243.088	544.401
3.0793	1.34826	2.46684	AY189281|AY358382|BC016868|AF361746|AK301160|AK092429|AK091023	ESAM	endothelial cell adhesion molecule	7952436	174.085	536.06	234.711	429.439
3.0389	2.10675	3.36735	BC117689|BC117688|AY233380|BC117694|AK294722|AK294820|AK095906|AK098050|AK309605|CR622980	DOCK4	dedicator of cytokinesis 4	8142345	771.014	2343.03	1624.34	2596.27
3.02032	0.766834	1.56588	AK297931	C10orf72	chromosome 10 open reading frame 72	7933488	231.616	699.555	177.611	362.683
3.01308	0.781421	1.1137	AF126162	HHLA2	HERV-H LTR-associating 2	8081488	75.7014	228.094	59.1546	84.309
3.00449	1.44661	2.57129	AL833602	SLC2A12	solute carrier family 2 (facilitated glucose transporter), member 12	8129666	255.306	767.067	369.328	656.466
2.93945	3.33589	20.8572	M13509	MMP1	matrix metallopeptidase 1 (interstitial collagenase)	7951271	79.971	235.07	266.774	1667.97
2.93904	0.83539	1.54386	AF078742	KCNH1	potassium voltage-gated channel, subfamily H (eag-related), member 1	7924071	235.714	692.772	196.913	363.91
2.89582	0.969795	2.12689	BC006290|BC106059|BC030994	CGB5|CGB8|CGB7|CGB1|LHB	chorionic gonadotropin, beta polypeptide 5 | chorionic gonadotropin, beta polypeptide 8 | chorionic gonadotropin, beta polypeptide 7 | chorionic gonadotropin, beta polypeptide 1 | luteinizing hormone beta polypeptide	8030187	249.226	721.715	241.699	530.076
2.88861	0.917305	2.00859	Z74615	COL1A1	collagen, type I, alpha 1	8016646	458.055	1323.14	420.176	920.043
2.85326	1.21083	2.17996	AF478693|AK090677|AK126965|AK091149	MDGA1	MAM domain containing glycosylphosphatidylinositol anchor 1	8126102	155.216	442.871	187.94	338.364
2.84334	1.29862	2.95148	AF022375|M27281|AY047581|M32977|AB021221|AF430806|AF486837|AB451322|AF091352|AF214570|AY263145|DQ229900|AF323587|AB209485|S85192|AK056914|BC011177|AK098750|CR614384	VEGFA	vascular endothelial growth factor A	8119898	1315.44	3740.25	1708.27	3882.51
2.84148	0.995834	2.09233		RPL27A	ribosomal protein L27a	7938295	414.228	1177.02	412.502	866.703
2.82414	1.61027	2.54988	AK294920	COL4A2	collagen, type IV, alpha 2	7970033	843.862	2383.19	1358.85	2151.75
2.80141	3.60427	6.54009	BC060832	VDR	vitamin D (1,25- dihydroxyvitamin D3) receptor	7962689	153.343	429.576	552.689	1002.87
2.79572	0.978149	2.06786	BC006290|BC106059|BC030994	CGB|CGB5|CGB8|CGB7|CGB2|LHB|CGB1	chorionic gonadotropin, beta polypeptide | chorionic gonadotropin, beta polypeptide 5 | chorionic gonadotropin, beta polypeptide 8 | chorionic gonadotropin, beta polypeptide 7 | chorionic gonadotropin, beta polypeptide 2 | luteinizing hormone beta polypeptide | chorionic gonadotropin, beta polypeptide 1	8038280	239.922	670.754	234.679	496.125
2.78445	0.841796	1.1482	BC030948	SUCNR1	succinate receptor 1	8083422	83.8357	233.436	70.5725	96.2599
2.77998	1.63992	5.12958	U95204	ITGB3	integrin, beta 3 (platelet glycoprotein IIIa, antigen CD61)	8007931	1094.17	3041.77	1794.34	5612.62
2.77643	1.39558	3.1916	BC071181	TGFBR1	transforming growth factor, beta receptor 1	8156826	2438.13	6769.29	3402.6	7781.55
2.76388	1.03171	1.80899	BC006290|BC106059|BC030994|BC069367|BC107144	CGB1|CGB5|CGB8|CGB2	chorionic gonadotropin, beta polypeptide 1 | chorionic gonadotropin, beta polypeptide 5 | chorionic gonadotropin, beta polypeptide 8 | chorionic gonadotropin, beta polypeptide 2	8038288	236.736	654.309	244.243	428.253
2.7612	1.16857	2.48069	BC022485	GNG4	guanine nucleotide binding protein (G protein), gamma 4	7925250	597.036	1648.54	697.675	1481.06
2.74488	1.40779	2.706	AY313448	P4HA3	prolyl 4-hydroxylase, alpha polypeptide III	7950374	917.516	2518.48	1291.67	2482.8
2.73771	1.55038	2.55154	AF305616	PMEPA1	prostate transmembrane protein, androgen induced 1	8067233	3723.72	10194.5	5773.17	9501.2
2.71808	1.93995	3.48491	BC042628|BC015663|AK297588|AK295564|BX647459	SERPINE2	serpin peptidase inhibitor, clade E (nexin, plasminogen activator inhibitor type 1), member 2	8059376	1579.53	4293.28	3064.2	5504.5
2.71545	1.12654	2.82855	AF254260	TUFT1	tuftelin 1	7905428	608.255	1651.68	685.226	1720.48
2.70049	0.952461	1.69071	AY236871	RBMS3	RNA binding motif, single stranded interacting protein 3	8078330	250.558	676.63	238.647	423.622
2.65481	1.25922	2.52842	AK021886	TANC2	tetratricopeptide repeat, ankyrin repeat and coiled-coil containing 2	8009075	1255.46	3333	1580.9	3174.33
2.65163	0.977052	2.83521	BC015484	CALB2	calbindin 2	7997139	201.944	535.479	197.31	572.552
2.64593	1.51868	5.47501	BC131502|AK291962|AF171928|AF535149|BC074858|BC074859|M37825|AB016517|AF355187|AK090557	FGF5	fibroblast growth factor 5	8096050	116.284	307.678	176.597	636.653
2.64159	1.2235	2.30912	BC040445	TIMP2	TIMP metallopeptidase inhibitor 2	8018966	4350.9	11493.3	5323.33	10046.7
2.63927	1.12056	2.69561	BC094780	VGLL3	vestigial like 3 (Drosophila)	8088979	1088.81	2873.67	1220.08	2935.01
2.63546	1.77196	2.96212	M60315	BMP6	bone morphogenetic protein 6	8116818	1082.65	2853.27	1918.4	3206.93
2.61098	1.24231	2.48361	BC078659	LTBP2	latent transforming growth factor beta binding protein 2	7980152	375.122	979.437	466.019	931.655
2.59837	1.11384	2.61159		BEAN	brain expressed, associated with Nedd4	7996281	334.992	870.434	373.127	874.86
2.5704	1.04033	2.97044	BC008922	PRR5L	proline rich 5 like	7939383	313.617	806.122	326.266	931.58
2.56862	1.51487	4.6015	BC150290	NAV2	neuron navigator 2	7938834	491.282	1261.92	744.231	2260.64
2.55872	1.82603	3.3238	BC013575	PLAU|C10orf55	plasminogen activator, urokinase | chromosome 10 open reading frame 55	7928429	1770.37	4529.9	3232.76	5884.38
2.54676	1.43883	2.73808	BC038428	DAAM1	dishevelled associated activator of morphogenesis 1	7974697	310.372	790.444	446.573	849.824
2.54426	0.924902	1.44089	AY101176|AY358461|BC110539|BC020962|AB033073|BC090952|AK126452|AK308829	SULF2	sulfatase 2	8066822	759.795	1933.12	702.736	1094.78
2.51871	1.22773	2.66467	BC023991	FAM89B	family with sequence similarity 89, member B	7941302	1398.67	3522.83	1717.18	3726.98
2.51839	1.59821	2.73335	AK095973	DCBLD1	discoidin, CUB and LCCL domain containing 1	8121685	1528.48	3849.32	2442.84	4177.89
2.51704	1.20987	17.7065	AB048288	LCE3D	late cornified envelope 3D	7920185	117.404	295.51	142.043	2078.82
2.5055	1.16445	3.06396	BC063291	DSC2	desmocollin 2	8022711	508.395	1273.78	591.998	1557.7
2.50454	1.37104	2.28328	L41939	EPHB2	EPH receptor B2	7898809	1370.02	3431.26	1878.35	3128.13
2.49995	11.8998	54.2928	AB010710	OLR1	oxidized low density lipoprotein (lectin-like) receptor 1	7961142	104.151	260.372	1239.37	5654.65
2.48911	1.7798	4.24501	BC024285|AK289511|AF001534|AF000017|AB000731|U69276|U66065|U34355|AJ271366|D86962|BX649028|AF000018	GRB10	growth factor receptor-bound protein 10	8139656	1129.66	2811.86	2010.57	4795.43
2.48579	1.63621	2.42932	BC030666	RNF182	ring finger protein 182	8116980	228.82	568.8	374.398	555.877
2.48318	1.33001	2.86981	BC036122	LRRC8C	leucine rich repeat containing 8 family, member C	7902874	735.464	1826.29	978.173	2110.64
2.47979	1.22646	2.05066	BC021675|AF054839	TSPAN2	tetraspanin 2	7918857	162.845	403.82	199.722	333.939
2.47884	1.20694	1.57538				8098287	79.7814	197.765	96.2912	125.686
2.43761	1.07026	2.11926	BC009408	CTPS	CTP synthase	7900510	1915.14	4668.37	2049.7	4058.68
2.43602	1.75924	4.03363	BC008786	ITGA5	integrin, alpha 5 (fibronectin receptor, alpha polypeptide)	7963786	1618.34	3942.31	2847.05	6527.78
2.43267	1.16941	2.25798	AK291009	SYT13	synaptotagmin XIII	7947590	232.543	565.701	271.938	525.078
2.4231	1.02879	1.96911	BC009199	CYR61	cysteine-rich, angiogenic inducer, 61	7902687	634.113	1536.52	652.368	1248.64
2.41398	1.46019	5.31434	AB105105	FERMT1	fermitin family homolog 1 (Drosophila)	8064904	815.698	1969.08	1191.08	4334.9
2.40953	0.78874	1.39015	BC042954	ETS2	v-ets erythroblastosis virus E26 oncogene homolog 2 (avian)	8068593	1926.23	4641.32	1519.29	2677.74
2.39829	1.1742	2.06352	AF131839	OLFM2	olfactomedin 2	8033818	1001.01	2400.71	1175.39	2065.61
2.39608	0.992155	1.70625	AF135960	LTBP3	latent transforming growth factor beta binding protein 3	7949412	1066.51	2555.44	1058.14	1819.73
2.39098	1.42438	2.92451	AF045458	ULK1	unc-51-like kinase 1 (C. elegans)	7959957	914.243	2185.94	1302.23	2673.71
2.38974	1.05905	2.26651	AB017915	CHST3	carbohydrate (chondroitin 6) sulfotransferase 3	7928291	620.165	1482.03	656.784	1405.61
2.38391	0.748106	1.20671	BC136469	THBS1	thrombospondin 1	7982597	3043.61	7255.68	2276.94	3672.77
2.38352	1.03119	1.74297	BC103970|BC103969|AK291552|AK297906|AK125108|BC030994|BC106059	CGB7|CGB5|CGB2|CGB8|LHB|NTF4|CGB1	chorionic gonadotropin, beta polypeptide 7 | chorionic gonadotropin, beta polypeptide 5 | chorionic gonadotropin, beta polypeptide 2 | chorionic gonadotropin, beta polypeptide 8 | luteinizing hormone beta polypeptide | neurotrophin 4 | chorionic gonadotropin, beta polypeptide 1	8038299	254.494	606.592	262.432	443.574
2.38144	1.26396	1.78546	BC031573|AK300953|AK298315|AK297390|AK293203|BC073962	NGEF	neuronal guanine nucleotide exchange factor	8059783	263.449	627.389	332.989	470.377
2.37986	1.14124	2.23631	BC012181	FURIN	furin (paired basic amino acid cleaving enzyme)	7986092	910.57	2167.03	1039.18	2036.32
2.37067	3.78566	35.7262	BC013142	IL1A	interleukin 1, alpha	8054712	45.8562	108.71	173.596	1638.27
2.36961	1.38377	3.19532	AY830714	C3orf52	chromosome 3 open reading frame 52	8081645	206.953	490.397	286.375	661.279
2.3649	1.62601	1.89915	BC110490|AY499341|AY499342|AY499339|AF486620|AY358117|AY358740|AF106913|AK297938|AY499340	IL31RA	interleukin 31 receptor A	8105411	219.321	518.672	356.617	416.523
2.36382	1.90106	3.47187	AB084087	FHOD3	formin homology 2 domain containing 3	8020973	392	926.615	745.217	1360.97
2.3616	1.11383	2.84587	BC006114	CHRNA3	cholinergic receptor, nicotinic, alpha 3	7990714	138.047	326.013	153.761	392.864
2.35885	1.04197	2.2884		C11orf41	chromosome 11 open reading frame 41	7939237	168.433	397.307	175.502	385.441
2.35709	2.73563	4.64499		ITGA2	integrin, alpha 2 (CD49B, alpha 2 subunit of VLA-2 receptor)	8105267	2028.82	4782.1	5550.09	9423.82
2.35595	1.88243	2.97593	AY358347	CCBE1	collagen and calcium binding EGF domains 1	8023575	231.397	545.159	435.589	688.622
2.35488	0.985621	1.65187	BC006290|BC128603|BC069526|BC069367|BC107144	CGB2|CGB5|CGB8|CGB1	chorionic gonadotropin, beta polypeptide 2 | chorionic gonadotropin, beta polypeptide 5 | chorionic gonadotropin, beta polypeptide 8 | chorionic gonadotropin, beta polypeptide 1	8030181	258.703	609.215	254.983	427.344
2.34454	0.864174	1.27833	AB036704|BC114431|BC112393|AB038041|AF281865|AK294076|AJ251509|BX649056	PDE11A	phosphodiesterase 11A	8057004	179.364	420.528	155.002	229.286
2.34285	1.44548	2.81567	BC112163	ARHGAP31|CDGAP	Rho GTPase activating protein 31 | Cdc42 GTPase-activating protein	8081838	414.561	971.253	599.238	1167.27
2.33513	0.936396	1.68931	AB284127	KANK4	KN motif and ankyrin repeat domains 4	7916654	128.071	299.064	119.925	216.353
2.32381	1.47378	2.71712	BC036470|M34064|AK302831|BX648579	CDH2	cadherin 2, type 1, N-cadherin (neuronal)	8022674	2213.33	5143.37	3261.97	6013.88
2.31789	1.36684	2.59827	AB019210	PGM2L1	phosphoglucomutase 2-like 1	7950391	1466.68	3399.62	2004.73	3810.84
2.316	1.41053	2.56171	BC053647|AK290013|AK090572|AK123018|BC043486	FRMD5	FERM domain containing 5	7988260	558.843	1294.28	788.265	1431.6
2.31513	1.0176	1.99914	BC132787	PPAPDC1A	phosphatidic acid phosphatase type 2 domain containing 1A	7930980	165.252	382.58	168.161	330.363
2.30708	1.44755	3.47718	BC063295	CNNM4	cyclin M4	8043657	748.664	1727.23	1083.73	2603.24
2.30288	1.12847	1.94732	AF010193	SMAD7	SMAD family member 7	8023220	220.555	507.913	248.89	429.492
2.30265	1.22672	2.96767	AF205075	SLCO5A1	solute carrier organic anion transporter family, member 5A1	8151223	104.174	239.875	127.792	309.153
2.28119	1.15824	2.70805	BC140775|BC144512|BC144513|L77886|AF533875|AK295028|BC063596	PTPRK	protein tyrosine phosphatase, receptor type, K	8129418	1139.35	2599.06	1319.63	3085.41
2.27356	1.15435	2.2406	BC010096	PACS1	phosphofurin acidic cluster sorting protein 1	7941537	2197.35	4995.8	2536.51	4923.38
2.27006	0.992287	1.8348	AB371583	COL5A1	collagen, type V, alpha 1	8159142	390.624	886.742	387.611	716.717
2.26909	1.41032	3.74346	BC014439	SPHK1	sphingosine kinase 1	8010061	529.652	1201.83	746.981	1982.73
2.26806	1.81007	2.23765		FAM26E	family with sequence similarity 26, member E	8121601	218.098	494.66	394.773	488.026
2.26516	1.29889	2.18573	BC151841	MLXIP	MLX interacting protein	7959361	1425.5	3228.99	1851.57	3115.75
2.26031	0.951314	1.35665	BC130446	FITM2	fat storage-inducing transmembrane protein 2	8066407	1041.96	2355.15	991.229	1413.57
2.2474	1.10095	2.19431	AK223382	TP53I3	tumor protein p53 inducible protein 3	8050702	2436.18	5475.07	2682.11	5345.75
2.24053	1.24127	2.59992	M22324	ANPEP	alanyl (membrane) aminopeptidase	7991335	647.604	1450.98	803.851	1683.72
2.23933	1.27246	2.23223	AB042326	CHST11	carbohydrate (chondroitin 4) sulfotransferase 11	7958202	2383.56	5337.57	3032.98	5320.66
2.23394	1.15456	1.79479	AF065389	TSPAN5	tetraspanin 5	8101828	726.026	1621.9	838.244	1303.06
2.23389	1.45049	2.48546	BC017371	ELK3		7957665	1380.75	3084.44	2002.76	3431.8
2.23187	1.1055	1.84657	AL834152|BC113382|BC113408|BC107737|BC065713|BC043645	STXBP5	syntaxin binding protein 5 (tomosyn)	8122600	786.57	1755.53	869.554	1452.46
2.23081	5.779	7.08519	AF081497	RHCG	Rh family, C glycoprotein	7991283	319.474	712.685	1846.24	2263.54
2.22229	1.31203	1.82794	BC077721|AK127453	ARHGEF18|LOC100128573	Rho/Rac guanine nucleotide exchange factor (GEF) 18 | hypothetical LOC100128573	8025142	654.546	1454.59	858.783	1196.47
2.2214	1.34338	2.0366	BC005839	FSTL3	follistatin-like 3 (secreted glycoprotein)	8023995	2132.45	4737.01	2864.68	4342.94
2.21994	1.12446	1.63661	BC013051	LIMK2	LIM domain kinase 2	8072461	231.868	514.733	260.726	379.477
2.21975	1.13792	1.96561	BC110918	INPP4B	inositol polyphosphate-4-phosphatase, type II, 105kDa	8102950	865.048	1920.19	984.353	1700.34
2.21376	1.56827	2.11733	AK001109	SNORD114-3	small nucleolar RNA, C/D box 114-3	7976816	703.611	1557.63	1103.45	1489.78
2.21157	0.966075	1.37663	BC152466	KIAA1024		7985248	259.89	574.767	251.074	357.773
2.21091	0.742341	1.57352	U16306|U26555|D32039|BC050524|AK296285|BX641036	VCAN	versican	8106743	1975.29	4367.18	1466.34	3108.15
2.21049	1.32264	2.42892	AL832572	MOBKL2B	MOB1, Mps One Binder kinase activator-like 2B (yeast)	8160521	1081.65	2390.97	1430.63	2627.24
2.2052	1.80932	2.71447	BC070040	SLC6A15	solute carrier family 6 (neutral amino acid transporter), member 15	7965206	415.273	915.759	751.361	1127.24
2.19719	1.50846	2.55415	BC002788	PLAUR	plasminogen activator, urokinase receptor	8037374	1558.47	3424.26	2350.88	3980.56
2.19353	1.10126	1.67923	M11433	RBP1	retinol binding protein 1, cellular	8091078	151.219	331.703	166.531	253.931
2.19319	0.775248	1.01118	AF223225	HSD17B6	hydroxysteroid (17-beta) dehydrogenase 6 homolog (mouse)	7956271	143.295	314.273	111.089	144.897
2.19224	1.21326	1.74418	U18918	NDST1	N-deacetylase/N-sulfotransferase (heparan glucosaminyl) 1	8109283	2427.94	5322.61	2945.73	4234.77
2.18819	1.22734	2.54255	BC077077	DPYSL3	dihydropyrimidinase-like 3	8114920	914.293	2000.64	1122.15	2324.63
2.17597	1.263	2.14183	AF091395	TRIO	triple functional domain (PTPRF interacting)	8104506	1268.61	2760.47	1602.26	2717.15
2.17581	0.927991	1.96663	AY043013|BC007523|AB032977|BX648460|AK056158|AK022631|AB033039|BC117683|AL133664|CR936811	NAV1	neuron navigator 1	7908694	658.523	1432.82	611.104	1295.07
2.17527	1.36035	2.29168	AY232290	GREM1	gremlin 1, cysteine knot superfamily, homolog (Xenopus laevis)	7982377	2480.15	5395	3373.87	5683.72
2.17353	1.09394	1.75527	U60802	CLTCL1	clathrin, heavy chain-like 1	8074399	511.548	1111.87	559.6	897.907
2.16885	1.00465	1.90927	AB448735	ARSI	arylsulfatase family, member I	8115144	527.808	1144.73	530.26	1007.73
2.16768	1.16118	2.15287	BC046246	JARID2	jumonji, AT rich interactive domain 2	8116998	824.925	1788.17	957.886	1775.95
2.16706	1.42337	2.3139	BC000055	FSTL1|MIR198	follistatin-like 1 | microRNA 198	8089835	1815.99	3935.37	2584.83	4202.01
2.16548	1.12788	1.80619	BC137275	TIAM2	T-cell lymphoma invasion and metastasis 2	8122933	148.062	320.625	166.996	267.428
2.16443	1.06499	1.56666	AF063608	KIF5A	kinesin family member 5A	7956522	187.499	405.828	199.685	293.747
2.15892	2.24956	5.97764	BC033097	HBEGF	heparin-binding EGF-like growth factor	8114572	430.227	928.824	967.822	2571.74
2.15764	1.51984	1.95365	BC045606	NID1	nidogen 1	7925320	427.956	923.372	650.425	836.076
2.15602	1.33025	2.29871	AF200348	PXDN	peroxidasin homolog (Drosophila)	8050007	471.305	1016.14	626.953	1083.39
2.15292	1.23573	1.88576	BC007433|M19713|AK299387|AK301319|AY640414|AY640415|DQ424903|AK298625|M19267|AB209041|AK131384|AK092051|M19714|AK092573|AF474156|X12369|AK055197|AK309170	TPM1	tropomyosin 1 (alpha)	7984079	2633.58	5669.87	3254.4	4966.31
2.15118	1.34761	2.46885	AF479813	CMTM3	CKLF-like MARVEL transmembrane domain containing 3	7996318	2241.11	4821.05	3020.14	5532.96
2.14949	1.32116	2.22201	BC044577|AK294845|BX538021|AK302893|AB110785|AB110786|AK302580|AF052170|AK127301|AK122821|AK125785|BC015755	MICAL2	microtubule associated monoxygenase, calponin and LIM domain containing 2	7938485	856.984	1842.08	1132.22	1904.23
2.14516	0.848692	1.37637	AF073515	CRLF1	cytokine receptor-like factor 1	8035506	620.803	1331.72	526.87	854.454
2.14113	1.31696	3.25728		KDM6B	lysine (K)-specific demethylase 6B	8004671	397.395	850.876	523.353	1294.43
2.13969	1.34661	2.33435	BC002718	TNFRSF12A	tumor necrosis factor receptor superfamily, member 12A	7992789	3407.15	7290.26	4588.09	7953.49
2.13812	1.49822	2.68551	AY198414	PRDM1	PR domain containing 1, with ZNF domain	8121257	702.249	1501.49	1052.12	1885.9
2.13087	1.22251	2.12257	BC034237|AY061971|AF064238|AY061972|AK295418|AK304084|AK293681|AK303424|AK301289|AK300854|AK300064|AK096953|AK128627|AK128719|AB209643|AK095930|AK092684	SMTN	smoothelin	8072413	507.25	1080.89	620.118	1076.67
2.12992	1.05584	2.48438	BC040321	LHX8	LIM homeobox 8	7902353	467.237	995.175	493.326	1160.79
2.12937	8.28089	15.6913	BC015511|M14584|M18403|M29150|M54894|BT019748|CR450296|AK298013|AK301141|BT019749|AK298077|S56892|CR624632	IL6	interleukin 6 (interferon, beta 2)	8131803	140.825	299.868	1166.15	2209.72
2.12672	1.01787	2.09547		MIR24-2	microRNA 24-2	8034694	92.1111	195.894	93.7572	193.016
2.12572	1.14094	2.56547	AK304247	APBB2	amyloid beta (A4) precursor protein-binding, family B, member 2	8099982	1219.21	2591.69	1391.05	3127.84
2.12478	1.37001	1.64851	BC036194	C3orf59	chromosome 3 open reading frame 59	8092765	748.004	1589.35	1024.78	1233.09
2.12471	1.11777	2.10073	AB209590	BMP1	bone morphogenetic protein 1	8145055	978.042	2078.05	1093.23	2054.6
2.12107	1.01236	1.20812	BC072457	SPARC	secreted protein, acidic, cysteine-rich (osteonectin)	8115327	1585.9	3363.82	1605.51	1915.97
2.11879	1.01491	1.95134	AK096826	PDLIM7	PDZ and LIM domain 7 (enigma)	8116070	656.523	1391.04	666.314	1281.1
2.11333	1.13737	2.04839	J04513	FGF2|NUDT6	fibroblast growth factor 2 (basic) | nudix (nucleoside diphosphate linked moiety X)-type motif 6	8097256	1866.93	3945.45	2123.4	3824.2
2.11323	1.70318	2.83256	U11058|AB113575|BC137115|BC137137|BC144496|AB113382|U13913|AF025999|AY040849|U11717|U23767|AF118141|BC062659|BX648925|U02632|U09384|AK128392|AK098326|AK310379|BC009695|CR627384	KCNMA1	potassium large conductance calcium-activated channel, subfamily M, alpha member 1	7934570	678.219	1433.23	1155.13	1921.09
2.10225	1.26913	2.06472	DQ086814|AB007295|AB007296|AB007298|AB007297|BC111410|D14827|D14828|AK300071|DQ004397|DQ004398	GLI2	GLI family zinc finger 2	8044933	493.035	1036.48	625.726	1017.98
2.09677	1.32773	2.48057	AK289982	SLC6A17	solute carrier family 6, member 17	7903854	299.193	627.34	397.247	742.17
2.09354	1.38508	2.48199	BC028603	STK38L	serine/threonine kinase 38 like	7954511	2761.29	5780.89	3824.61	6853.5
2.09262	1.26291	2.14444	AY461712	ATP13A2	ATPase type 13A2	7912898	682.99	1429.24	862.558	1464.63
2.09086	1.22148	2.20843	AF250920|AF146696|BC005055|BC071893|BC080521|BC054815|AK297649|AB052767|BT006643|CR457164|DQ845346|AF146698|AK122710|AK092383|AK074321|AK027264|AK074569|BX647682|AF146697|BC054505	FOXP1	forkhead box P1	8088776	972.311	2032.97	1187.66	2147.28
2.08857	1.48421	4.50857	BC021225	CST1	cystatin SN	8065412	121.348	253.444	180.106	547.105
2.08128	1.32442	2.50292	BC017201	IGFBP7|POLR2B	insulin-like growth factor binding protein 7 | polymerase (RNA) II (DNA directed) polypeptide B, 140kDa	8100541	2692.83	5604.54	3566.45	6739.92
2.07892	1.14174	1.92538	BC086874	COL5A2	collagen, type V, alpha 2	8057620	707.176	1470.16	807.412	1361.58
2.07866	1.22795	1.96352		MIR31	microRNA 31	8160439	157.432	327.248	193.318	309.121
2.07549	1.13059	2.01675	BC059386	SKIL	SKI-like oncogene	8083876	1581.87	3283.16	1788.46	3190.25
2.07526	1.14114	1.85394	BC028725	ELMOD1	ELMO/CED-12 domain containing 1	7943562	76.1572	158.046	86.9063	141.191
2.06631	0.933336	1.4275	AB094090	PHLDB1	pleckstrin homology-like domain, family B, member 1	7944302	298.188	616.149	278.31	425.664
2.05653	1.74352	2.90817	BC146763	MYO1D	myosin ID	8014115	209.364	430.564	365.031	608.868
2.0563	1.13529	1.92163	AF464873	PALLD	palladin, cytoskeletal associated protein	8098263	1787.32	3675.26	2029.12	3434.57
2.05088	0.988033	1.74174	AY358455|AK301269|AK293387|AK074036|AK092871	NBEAL2	neurobeachin-like 2	8079462	725.08	1487.05	716.403	1262.9
2.05072	1.24096	1.87894	BC136825	CLN8	ceroid-lipofuscinosis, neuronal 8 (epilepsy, progressive with mental retardation)	8144279	482.165	988.786	598.347	905.96
2.04196	1.54307	2.69833	AB058770	KIRREL3	kin of IRRE like 3 (Drosophila)	7952577	446.726	912.197	689.329	1205.41
2.04183	0.919799	1.42251	AF022797	KCNN4	potassium intermediate/small conductance calcium-activated channel, subfamily N, member 4	8037408	398.775	814.232	366.793	567.262
2.0415	1.30759	2.34624	BC130594	C10orf114	chromosome 10 open reading frame 114	7932495	460.777	940.675	602.509	1081.09
2.03956	1.95396	3.77013	BC028058	B3GNT5	UDP-GlcNAc:betaGal beta-1,3-N-acetylglucosaminyltransferase 5	8084206	601.8	1227.4	1175.89	2268.86
2.03806	1.40002	1.95317	AJ413186	MEG3	maternally expressed 3 (non-protein coding)	7976795	206.449	420.756	289.033	403.23
2.03502	1.66079	3.35473	BC095403	PLAT	plasminogen activator, tissue	8150509	402.435	818.961	668.358	1350.06
2.03434	1.23551	1.90081	AY672113	IGFL3	IGF-like family member 3	8037755	198.938	404.707	245.79	378.144
2.0328	1.67319	2.68981	D13292	SDC4	syndecan 4	8066513	1419.22	2884.99	2374.62	3817.43
2.0274	6.62004	9.31673	BC125184	IRAK2	interleukin-1 receptor-associated kinase 2	8077786	545.206	1105.35	3609.28	5079.53
2.02336	0.801945	1.46944	AB060692	ARL4D	ADP-ribosylation factor-like 4D	8007493	573.526	1160.45	459.937	842.76
2.02153	0.854759	1.36765	BC010553	TIMP4	TIMP metallopeptidase inhibitor 4	8085360	1368.35	2766.16	1169.61	1871.42
2.02101	1.36105	1.83793	BC036205	TMC7	transmembrane channel-like 7	7993588	1555.52	3143.73	2117.15	2858.94
2.01758	1.12837	1.92942	BC052985	BMPR2	bone morphogenetic protein receptor, type II (serine/threonine kinase)	8047538	3505.69	7072.99	3955.7	6763.95
2.01351	1.0575	1.97842	DQ642016	DIXDC1	DIX domain containing 1	7943803	384.795	774.787	406.919	761.284
2.01221	1.21176	1.80419	BC152462	NUAK1	NUAK family, SNF1-like kinase, 1	7966026	1115.7	2245.02	1351.96	2012.93
2.01035	1.36598	2.59519	AF251079	DACT1	dapper, antagonist of beta-catenin, homolog 1 (Xenopus laevis)	7974689	167.271	336.273	228.488	434.1
2.01023	7.77656	13.061	AK057845	EFNA1	ephrin-A1	7905929	226.367	455.05	1760.36	2956.57
2.00909	0.956597	1.54726	AB031548	GPR87	G protein-coupled receptor 87	8091515	53.7826	108.054	51.4483	83.2157
1.99616	1.15372	2.14773	BC109394	HOXD11	homeobox D11	8046530	255.481	509.98	294.754	548.705
1.99533	1.27391	1.69583	AK124954	MRAS	muscle RAS oncogene homolog	8082965	531.857	1061.23	677.539	901.941
1.99331	1.33241	2.40991	BC146871	MBOAT2	membrane bound O-acyltransferase domain containing 2	8050160	1547.6	3084.85	2062.03	3729.57
1.9867	1.22105	1.68519	AB023430	SIRPA	signal-regulatory protein alpha	8060418	777.185	1544.03	948.981	1309.71
1.98608	1.17045	2.24039	BC063308	ASAP2	ArfGAP with SH3 domain, ankyrin repeat and PH domain 2	8040113	1110.26	2205.06	1299.5	2487.41
1.98081	1.41612	2.88152	AY646650	KCTD11	potassium channel tetramerisation domain containing 11	8004360	254.969	505.045	361.067	734.699
1.98006	0.963839	1.46935	M92843	ZFP36	zinc finger protein 36, C3H type, homolog (mouse)	8028652	625.722	1238.97	603.095	919.404
1.9787	1.08381	1.83753	AB081726	CAMK1D	calcium/calmodulin-dependent protein kinase ID	7926223	599.713	1186.65	649.977	1101.99
1.97825	1.85683	1.868	BC047321	TNFRSF19	tumor necrosis factor receptor superfamily, member 19	7968015	295.469	584.51	548.636	551.935
1.97747	1.67952	2.23478	U25997	STC1	stanniocalcin 1	8149825	1981.35	3918.06	3327.72	4427.88
1.97743	1.03115	2.10322	BC030241	GAL	galanin prepropeptide	7942064	357.221	706.382	368.349	751.316
1.97673	1.12723	2.23122	BC096080	CHRNB4	cholinergic receptor, nicotinic, beta 4	7990729	285.146	563.655	321.426	636.222
1.97518	1.81205	2.29862	BC028313	SLC22A4	solute carrier family 22 (organic cation/ergothioneine transporter), member 4	8107909	289.74	572.287	525.023	666.001
1.9739	1.40557	2.08085	AY699265	MIR21	microRNA 21	8008885	378.801	747.716	532.432	788.228
1.97095	0.994539	1.45034	EU236710|AK293879|AK293847|BC015018|AF250396|AB014594	DOCK10	dedicator of cytokinesis 10	8059413	2435.9	4801.03	2422.6	3532.88
1.96993	1.27279	1.98015	BC016985	ANKRD44	ankyrin repeat domain 44	8057990	184.23	362.921	234.487	364.803
1.96874	1.12035	1.71315	BC065518	EEPD1	endonuclease/exonuclease/phosphatase family domain containing 1	8132305	488.998	962.707	547.846	837.727
1.96219	1.27513	2.00846	AB451309|AK292217|BC109246|AK097459	PDGFA|LOC100132080	platelet-derived growth factor alpha polypeptide | hypothetical LOC100132080	8137670	845.382	1658.8	1077.97	1697.91
1.96184	1.65718	3.93171	AY059629	FBXO32	F-box protein 32	8152703	375.565	736.797	622.38	1476.61
1.95848	2.29862	3.99018	M34353	ROS1	c-ros oncogene 1 , receptor tyrosine kinase	8129134	71.2993	139.638	163.89	284.497
1.95639	1.23835	1.89498	BC049384|AK095190|AB023170	EFR3B	EFR3 homolog B (S. cerevisiae)	8040587	1087.62	2127.8	1346.85	2061.01
1.95617	0.757068	1.21132	AY680697|AY680696|AY680698|BC137539|BC137540|AB307703|Z49825|X87872|FJ608822|AK096973	HNF4A	hepatocyte nuclear factor 4, alpha	8062823	975.067	1907.4	738.192	1181.12
1.95398	1.04323	0.987533	X53587	ITGB4	integrin, beta 4	8009951	494.431	966.109	515.806	488.267
1.95358	1.4965	2.22361	BC117256	ECE1	endothelin converting enzyme 1	7913357	2942.49	5748.38	4403.42	6542.95
1.95176	0.967257	1.32325	AK074614	IGF2|INS-IGF2	insulin-like growth factor 2 (somatomedin A) | INS-IGF2 readthrough transcript	7937772	182.048	355.314	176.087	240.894
1.94835	1.33194	1.83755	AF245356|AF245357|BC001451|AK291802|AK300546|AK299104|AK309324|AK310995	TES	testis derived transcript (3 LIM domains)	8135576	1805.64	3518.02	2405	3317.95
1.94678	1.39341	2.3746	BC039540|BC037906	RELL1|C4orf19	RELT-like 1 | chromosome 4 open reading frame 19	8099797	1628.04	3169.44	2268.53	3865.95
1.94523	1.59697	11.8927	J03634	INHBA	inhibin, beta A	8139207	238.961	464.834	381.612	2841.89
1.94465	1.07303	1.41922	AB020718	CLSTN1	calsyntenin 1	7912257	1000.36	1945.36	1073.43	1419.74
1.94431	0.662861	0.588559	BC152458	SEMA3E	sema domain, immunoglobulin domain (Ig), short basic domain, secreted, (semaphorin) 3E	8140650	198.994	386.907	131.905	117.12
1.94173	1.13008	1.57411	BC132671	TARSL2	threonyl-tRNA synthetase-like 2	7991640	388.156	753.696	438.647	611.001
1.93999	0.9502	1.18267	AF075575	DYSF	dysferlin, limb girdle muscular dystrophy 2B (autosomal recessive)	8042637	132.362	256.781	125.771	156.541
1.93977	1.36055	2.13098	U51869	KLF6	Kruppel-like factor 6	7931810	612.364	1187.84	833.152	1304.94
1.93967	1.6823	3.6084	BC011049	PIK3IP1	phosphoinositide-3-kinase interacting protein 1	8075483	138.033	267.738	232.212	498.078
1.9367	1.74197	2.51647	AF098066	DSE	dermatan sulfate epimerase	8121588	865.509	1676.23	1507.69	2178.02
1.92356	1.13696	1.93901	U80457	SIM2	single-minded homolog 2 (Drosophila)	8068496	701.246	1348.89	797.29	1359.72
1.92348	1.78985	2.53427	AK024680			8047763	2311.52	4446.17	4137.28	5858.01
1.9162	1.10448	2.8422	BC000646|AF169284|AF216709|AK293849|AK300803|AK294455|AK074448	LMCD1	LIM and cysteine-rich domains 1	8077490	1259.8	2414.04	1391.43	3580.62
1.91504	1.34341	2.06201	BC032726	DCLK2	doublecortin-like kinase 2	8097753	442.418	847.248	594.348	912.268
1.91449	1.0402	1.58827	BC095850	PYGL	phosphorylase, glycogen, liver	7979085	2948.14	5644.18	3066.66	4682.46
1.91432	0.994691	1.61159	BC063872	TRIM9	tripartite motif-containing 9	7979108	440.208	842.698	437.871	709.436
1.91314	1.28743	1.25565	BC011524	FAM105A	family with sequence similarity 105, member A	8104570	288.755	552.428	371.752	362.576
1.90992	2.0044	3.75167		JHDM1D	jumonji C domain containing histone demethylase 1 homolog D (S. cerevisiae)	8143341	229.997	439.276	461.007	862.874
1.9097	1.15293	1.72192	BC132965|BC132967	VAV2	vav 2 guanine nucleotide exchange factor	8164967	673.469	1286.12	776.462	1159.66
1.90794	1.13102	1.3137	AB017169	SLIT3	slit homolog 3 (Drosophila)	8115691	1077.34	2055.51	1218.5	1415.31
1.90408	1.21742	1.87719	AK122975	TGFB1I1	transforming growth factor beta 1 induced transcript 1	7995206	1116.45	2125.8	1359.18	2095.78
1.90142	0.978907	1.53748	BC017249	ENO3	enolase 3 (beta, muscle)	8004043	512.277	974.053	501.471	787.617
1.89693	1.01281	2.17444	AK298969	BLOC1S2	biogenesis of lysosomal organelles complex-1, subunit 2	7935746	1376.57	2611.25	1394.2	2993.27
1.89543	1.90948	3.37967	AY032628	SLC25A37	solute carrier family 25, member 37	8145281	1157.56	2194.07	2210.33	3912.17
1.89519	2.08783	4.06715	AF495725	SLC25A37	solute carrier family 25, member 37	8145291	778.321	1475.07	1625	3165.54
1.89506	1.17176	1.96123	AK291466	TSHZ3	teashirt zinc finger homeobox 3	8035896	306.582	580.99	359.24	601.277
1.89269	1.18852	1.13269				8174195	91.6509	173.466	108.929	103.812
1.89224	0.852855	1.72524	U14394	TIMP3	TIMP metallopeptidase inhibitor 3	8072626	150.247	284.304	128.139	259.212
1.88079	1.76958	3.00592	BC004376|BC008813	ANXA8L1|ANXA8L2	annexin A8-like 1 | annexin A8 | annexin A8-like 2	7933312	682.152	1282.99	1207.12	2050.49
1.87967	1.10511	1.46684	BC014851	LFNG		8131143	225.638	424.124	249.355	330.976
1.87955	1.61441	1.84135	AF445355	SAMD9	sterile alpha motif domain containing 9	8140967	419.356	788.203	677.011	772.183
1.87677	1.06854	1.59226	M74719	TCF4	transcription factor 4	8023415	443.112	831.618	473.483	705.551
1.87423	1.06062	1.89619	BC046629|AK290689|AF033383|BC006367|AK128721	KCNG1	potassium voltage-gated channel, subfamily G, member 1	8067029	358.403	671.728	380.131	679.601
1.87225	1.40274	2.3953	BC001606	NCF2	neutrophil cytosolic factor 2	7922773	134.85	252.473	189.159	323.006
1.87037	1.14588	1.78697	BC063303	SLC7A1	solute carrier family 7 (cationic amino acid transporter, y+ system), member 1	7970810	1350.01	2525.02	1546.96	2412.42
1.86573	1.07554	1.225	BC106753	FBXL21	F-box and leucine-rich repeat protein 21 (gene/pseudogene)	8108205	154.246	287.782	165.898	188.952
1.86374	1.56412	1.63068		SNORD113-4	small nucleolar RNA, C/D box 113-4	7976812	239.117	445.652	374.007	389.923
1.86353	1.0978	1.66802	BC032131	MT1X	metallothionein 1X	7995838	4284.92	7985.07	4703.99	7147.31
1.86155	0.887749	1.12835	AK057217	TIMP2	TIMP metallopeptidase inhibitor 2	8018972	141.608	263.611	125.713	159.785
1.86103	0.886333	1.51593	BX648504	ACTBL2	actin, beta-like 2	8112198	58.8629	109.546	52.1722	89.232
1.86029	1.06409	1.49724	AY358204	TMEM92	transmembrane protein 92	8008289	869.563	1617.64	925.296	1301.95
1.85878	0.950015	1.09216	FJ809917|BC018128|BC015035|M60485|M34185|M34186|BC091494|M37722|M34641|AK292470|AK291754|M63888|M63887|FJ809916|M63889|M34188|M34187|EU826597|EU826596|BX649167|AK130555|X57118|AK024388|AF173898	FGFR1	fibroblast growth factor receptor 1	8150318	1385.11	2574.62	1315.87	1512.76
1.85819	0.959905	1.79486	BC026335	CORO2B	coronin, actin binding protein, 2B	7984475	169.977	315.849	163.162	305.086
1.85731	1.35549	1.89069		SNORD114-26	small nucleolar RNA, C/D box 114-26	7976826	202.17	375.491	274.039	382.24
1.85251	1.17235	2.08993	AL833283	DNMBP	dynamin binding protein	7935660	1445.96	2678.65	1695.17	3021.96
1.85249	1.15569	2.01335	BC004406|AB040972|AK022837|AK021622	KIAA1539		8160981	451.222	835.885	521.474	908.469
1.84794	1.32978	0.823636				8084878	45.8229	84.6778	60.9343	37.7414
1.84571	1.00892	1.44163	BC024314	AFAP1L2	actin filament associated protein 1-like 2	7936439	318.539	587.931	321.381	459.215
1.84406	1.67454	3.46274	BC093053	SCG5	secretogranin V (7B2 protein)	7982366	111.473	205.563	186.666	386.002
1.84303	1.34772	2.8002	AY050632|AY050631|BC112937|BC117472|BC143883|AK292898|AK309937	LRCH1	leucine-rich repeats and calponin homology (CH) domain containing 1	7968976	659.457	1215.4	888.763	1846.61
1.83769	0.605017	1.32271	AF125377	SNAI1	snail homolog 1 (Drosophila)	8063382	588.004	1080.57	355.752	777.757
1.83695	1.92103	2.3904	BC006313	MSC	musculin | musculin (activated B-cell factor-1)	8151334	1061.8	1950.48	2039.75	2538.13
1.83328	2.21429	3.79458	AB016789	GFPT2	glutamine-fructose-6-phosphate transaminase 2	8116418	1622.77	2975.01	3593.29	6157.74
1.83218	0.886245	1.17053	BC109114	ADAMTS15	ADAM metallopeptidase with thrombospondin type 1 motif, 15	7945232	433.555	794.35	384.236	507.491
1.83094	1.28513	1.71815	BC068439	C19orf28	chromosome 19 open reading frame 28	8032608	901.072	1649.81	1158	1548.18
1.83048	1.58611	3.46983	AF087847	GABARAPL1	GABA(A) receptor-associated protein like 1	7953943	2569.74	4703.86	4075.9	8916.58
1.83042	1.86608	5.56196	BC026356	RND1	Rho family GTPase 1	7962884	737.084	1349.17	1375.46	4099.63
1.82725	1.44896	1.86711	BC000124	SFXN3	sideroflexin 3	7929919	781.96	1428.83	1133.03	1460
1.82677	1.09888	1.43206	AK090581|AK021777	FLJ38109	hypothetical LOC386627	8109426	167.39	305.783	183.941	239.713
1.82233	0.946115	1.67528	BC066365	SSBP3	single stranded DNA binding protein 3	7916403	950.964	1732.97	899.721	1593.13
1.82137	0.984561	1.4737	AY069961	RAET1E	retinoic acid early transcript 1E	8130151	103.228	188.017	101.634	152.127
1.8198	0.903856	1.17082	BC031341	FAM101B	family with sequence similarity 101, member B	8010915	4059.96	7388.33	3669.62	4753.5
1.81852	1.35878	2.15905	AF035621|BC130423|BC092406|BC132783|BC144223|BC042486|AF018164|AK293738|AB290173|AK315324|BC018932	KIF3C	kinesin family member 3C	8050894	1632.2	2968.18	2217.79	3524
1.81794	1.16055	1.95048	AK092790	USP31	ubiquitin specific peptidase 31	8000244	1421.73	2584.63	1649.99	2773.06
1.81383	1.20868	2.19959	BC016638	FNIP2	folliculin interacting protein 2	8098103	417.346	756.997	504.438	917.989
1.81251	1.30945	1.92153	AF010233	REPS2	RALBP1 associated Eps domain containing 2	8166243	238.934	433.069	312.871	459.118
1.81014	1.17581	3.6871	M12783	PDGFB	platelet-derived growth factor beta polypeptide (simian sarcoma viral (v-sis) oncogene homolog)	8076195	215.953	390.906	253.92	796.241
1.80941	1.1317	1.1258		SNORD113-3	small nucleolar RNA, C/D box 113-3	7976810	44.505	80.5277	50.3663	50.1038
1.80688	1.20068	1.80333	AB000220	SEMA3C	sema domain, immunoglobulin domain (Ig), short basic domain, secreted, (semaphorin) 3C	8140534	2969.41	5365.35	3565.3	5354.81
1.80432	1.2842	1.67126	AK025569	OTUB2	OTU domain, ubiquitin aldehyde binding 2	7976425	378.589	683.097	486.186	632.721
1.80206	0.916561	1.68674	AF205218|BC067739|AK292431|DQ443528|AK023123|BX648273|AK092912|BX649183	IVNS1ABP	influenza virus NS1A binding protein	7922889	1236.88	2228.93	1133.68	2086.3
1.80184	1.07285	2.02386	U59832	FOXD1	forkhead box D1	8112592	410.043	738.832	439.914	829.871
1.80105	1.64781	2.01057	BC041812|AK308958	NKAIN4	Na+/K+ transporting ATPase interacting 4	8067602	463.645	835.049	763.999	932.19
1.79483	2.06138	4.1906	BC018083	TMEM171	transmembrane protein 171	8106170	163.481	293.422	336.997	685.085
1.79388	1.08647	2.06934	BC039301	CACHD1	cache domain containing 1	7901993	266.527	478.118	289.573	551.534
1.79096	1.20817	2.01098	AF230904|AY423734|BC015806|AY542305|AF542051|AK293234|AK300189|AK293237|AF329267|AF329268|AK307276	SH3KBP1	SH3-domain kinase binding protein 1	8171684	2902.67	5198.57	3506.93	5837.21
1.7888	1.01675	1.63986	AF280086	CHST6	carbohydrate (N-acetylglucosamine 6-O) sulfotransferase 6	8002882	228.3	408.384	232.123	374.381
1.78734	1.37945	2.03452	AB078966	DGKD	diacylglycerol kinase, delta 130kDa	8049317	2333.21	4170.24	3218.55	4746.96
1.78722	1.38688	1.97011	AK128062	SLC35F2	solute carrier family 35, member F2	7951485	1422.71	2542.69	1973.13	2802.9
1.78625	0.942703	2.03802	AF030435	LRRN2	leucine rich repeat neuronal 2	7923700	495.903	885.806	467.49	1010.66
1.7844	1.21772	2.13693	AK299921|AK295685	AP1S2|LOC653653	adaptor-related protein complex 1, sigma 2 subunit | adaptor-related protein complex 1, sigma 2 subunit pseudogene	8017210	1132.68	2021.16	1379.29	2420.46
1.78381	1.16726	1.93881	BX537890|BC012919|AB015132|AK297312|CR542112|AK027371|AK314439	KLF7	Kruppel-like factor 7 (ubiquitous)	8058477	4095.06	7304.81	4780.02	7939.55
1.78177	1.2413	1.75914	BC036184	TMOD2	tropomodulin 2 (neuronal)	7983734	447.406	797.173	555.365	787.05
1.77989	1.1591	1.3234	M97347	GCNT1	glucosaminyl (N-acetyl) transferase 1, core 2 | glucosaminyl (N-acetyl) transferase 1, core 2 (beta-1,6-N-acetylglucosaminyltransferase)	8155930	252.567	449.541	292.75	334.247
1.77871	1.03014	1.25622	AK292691	KIAA0040		7922474	99.32	176.661	102.313	124.768
1.77864	1.85693	2.56561	BC063286|AK289816|AF272830|BC069383|BC074922|AF028008|AK316439|AK302880	KLF11	Kruppel-like factor 11	8040211	479.467	852.8	890.335	1230.12
1.77845	1.01307	1.22914	BC042146	KIAA0427		8021154	349.142	620.93	353.703	429.145
1.77594	1.3402	1.56401	AK056340	PORCN	porcupine homolog (Drosophila)	8167287	1382.68	2455.55	1853.06	2162.52
1.77526	1.28057	1.64404	BC117458|BC143868|L41349|AK122699	PLCB4	phospholipase C, beta 4	8060897	755.533	1341.27	967.512	1242.13
1.77521	1.16865	1.42681	AK304413	ALKBH8	alkB, alkylation repair homolog 8 (E. coli)	7951467	324.129	575.397	378.793	462.469
1.77469	1.24018	2.78845	BC057812	TMEM88	transmembrane protein 88	8004691	165.472	293.663	205.215	461.412
1.77243	1.03415	1.34663	BC001338	RHOD	ras homolog gene family, member D	7941761	1075.97	1907.08	1112.71	1448.94
1.77096	1.3496	1.75402	AY358570	IFNE	interferon, epsilon	8160435	65.7919	116.515	88.793	115.401
1.76844	1.01115	2.32896	AF086709|AK054898	LOH3CR2A	loss of heterozygosity, 3, chromosomal region 2, gene A	8077499	105.357	186.318	106.532	245.373
1.76657	1.11427	1.52716	AF123761	CLN8	ceroid-lipofuscinosis, neuronal 8 (epilepsy, progressive with mental retardation)	8144267	454.275	802.509	506.187	693.749
1.76626	1.35783	1.62475				7972561	37.0801	65.4933	50.3484	60.2458
1.76601	1.221	1.82063	BC056908|AK289598|AJ420534	C6orf145	chromosome 6 open reading frame 145	8123678	506.353	894.223	618.254	921.883
1.76361	1.04686	1.3143	BC104871	KLB	klotho beta	8094679	211.345	372.73	221.249	277.771
1.76196	0.975049	1.41331	AB290174	KIF5A	kinesin family member 5A	7956488	177.469	312.692	173.041	250.819
1.75656	0.988124	1.25694	BC033043	EML1	echinoderm microtubule associated protein like 1	7976698	1085.17	1906.17	1072.29	1364
1.75612	1.76444	2.59944	BC040164|AY317148|AK000708	PID1	phosphotyrosine interaction domain containing 1	8059565	239.107	419.901	421.89	621.544
1.7532	1.10116	1.28085	BC033907	SHC4	SHC (Src homology 2 domain containing) family, member 4	7988563	86.6338	151.886	95.3976	110.965
1.7522	1.01709	1.27541	AB209177	PAX6	paired box 6	7947338	155.889	273.149	158.552	198.822
1.75194	1.14926	3.4021	BC070043	BMF	Bcl2 modifying factor	7987454	223.979	392.398	257.411	762
1.7514	1.08008	1.5584	D26309	LIMK1	LIM domain kinase 1	8133413	1246.16	2182.52	1345.95	1942.01
1.7485	1.27279	3.25751	BC067095	PITPNC1	phosphatidylinositol transfer protein, cytoplasmic 1	8009353	902.556	1578.12	1148.77	2940.08
1.74717	1.40059	1.94331	BC005035	RAB3B		7916112	1293.53	2260.03	1811.71	2513.74
1.74273	1.1262	1.87193	J03580	PTHLH	parathyroid hormone-like hormone	7962000	268.736	468.335	302.65	503.055
1.74251	0.923685	1.82492	BC002472	LPCAT2	lysophosphatidylcholine acyltransferase 2	7995697	2122.23	3698.01	1960.27	3872.91
1.74109	0.866778	1.62507	BC040165	C13orf33	chromosome 13 open reading frame 33	7968351	121.958	212.34	105.711	198.19
1.74036	1.12247	1.94924	BC106877	C1orf106	chromosome 1 open reading frame 106	7908639	432.717	753.084	485.711	843.47
1.73842	1.02706	1.35813	BC060817	ZNF365	zinc finger protein 365	7927747	107.977	187.709	110.899	146.647
1.73836	1.20708	1.50668	AB040935	CERCAM	cerebral endothelial cell adhesion molecule	8158250	658.476	1144.67	794.832	992.112
1.73826	0.948655	1.00483	AY150309	RTKN2	rhotekin 2	7933855	253.029	439.83	240.037	254.25
1.7365	1.1731	1.76348	AF051345	LTBP4	latent transforming growth factor beta binding protein 4	8028872	610.069	1059.39	715.674	1075.85
1.73392	1.91102	2.27148	AF217752	PCDHB6	protocadherin beta 6	8108703	92.4507	160.302	176.675	210
1.73282	0.970817	1.40073	BC005844	BDH1	3-hydroxybutyrate dehydrogenase, type 1	8093219	125.013	216.625	121.365	175.109
1.73234	1.42305	2.00122	U17033	PLA2R1	phospholipase A2 receptor 1, 180kDa	8056151	415.048	719.004	590.636	830.602
1.73185	0.872242	1.33841	AF087853	GADD45B	growth arrest and DNA-damage-inducible, beta	8024485	556.342	963.498	485.264	744.613
1.73155	1.35845	1.81545	AJ293866	PLK3|TCTEX1D4	polo-like kinase 3 (Drosophila) | Tctex1 domain containing 4	7901054	270.386	468.188	367.305	490.872
1.73153	1.12559	1.3569	AY140957	GPR115|GPR111	G protein-coupled receptor 115 | G protein-coupled receptor 111	8120135	106.273	184.015	119.62	144.202
1.73124	1.43067	2.33024	BX537413	STRA6	stimulated by retinoic acid gene 6 homolog (mouse)	7990309	1311.48	2270.49	1876.3	3056.07
1.73109	0.783731	1.52766	AF056085	GABBR2	gamma-aminobutyric acid (GABA) B receptor, 2	8162777	236.277	409.018	185.178	360.952
1.72737	1.06956	1.27124	AY358087	TSPAN18	tetraspanin 18	7939559	310.351	536.093	331.939	394.531
1.72695	1.08359	1.48692	AK125458	SACS	spastic ataxia of Charlevoix-Saguenay (sacsin)	7970569	1045.18	1804.98	1132.55	1554.11
1.725	0.895123	1.3909	AF125672|AF113003|AY965853|U37146|AB209089|S83390|AK127788|BC020427|BC033087|BC109239	NCOR2	nuclear receptor co-repressor 2	7967493	1030.88	1778.27	922.763	1433.84
1.72414	0.978193	1.44607	AY544121	AGPS	alkylglycerone phosphate synthase	8046604	2214.43	3817.97	2166.13	3202.22
1.72193	0.992004	1.54667	AB041046|AB209203	FHOD1|SLC9A5	formin homology 2 domain containing 1 | solute carrier family 9 (sodium/hydrogen exchanger), member 5	8001981	593.109	1021.29	588.366	917.341
1.72191	1.69555	4.4609	BC107876|AY040326|AK055636|AK091721|BC047345	ANTXR2	anthrax toxin receptor 2	8101260	358.459	617.234	607.786	1599.05
1.71974	0.976892	1.37729	U41514	GALNT1	UDP-N-acetyl-alpha-D-galactosamine:polypeptide N-acetylgalactosaminyltransferase 1 (GalNAc-T1)	8020903	2749.02	4727.61	2685.49	3786.18
1.71974	1.00554	1.77305		SLC22A3	solute carrier family 22 (extraneuronal monoamine transporter), member 3	8123246	2544.72	4376.26	2558.82	4511.93
1.71909	0.928202	0.998398				7962893	180.66	310.57	167.689	180.371
1.71571	1.63257	2.14625	BC004376|BC008813	ANXA8|ANXA8L1|ANXA8L2	annexin A8 | annexin A8-like 1 | annexin A8-like 2	7927367	604.215	1036.66	986.421	1296.8
1.71553	1.29282	1.91802	BC007720	HTR1D	5-hydroxytryptamine (serotonin) receptor 1D	7913566	1982.39	3400.85	2562.87	3802.28
1.71494	1.06468	1.26842	BC121155	PLCXD2|PHLDB2	phosphatidylinositol-specific phospholipase C, X domain containing 2 | pleckstrin homology-like domain, family B, member 2	8081582	196.792	337.486	209.52	249.615
1.71258	1.21435	1.65211	BC050350	TIPARP	TCDD-inducible poly(ADP-ribose) polymerase	8083569	1851.07	3170.1	2247.85	3058.17
1.71173	0.79057	0.94854	AK128035|BX647348|AB040926|AK126066	DCDC5|DCDC1|LOC100293627|LOC100288976|LOC100293660	doublecortin domain containing 5 | doublecortin domain containing 1 | similar to hCG2036644 | similar to hCG1990723	7947282	98.9409	169.36	78.2196	93.8494
1.70876	1.09441	1.37098	BC005123	SPTLC2	serine palmitoyltransferase, long chain base subunit 2	7980438	1021.5	1745.49	1117.94	1400.46
1.70837	2.26152	1.87263				8003859	36.1305	61.7244	81.7097	67.659
1.70812	1.06011	1.63548	AF192911	FAM129B	family with sequence similarity 129, member B	8164217	1771.49	3025.92	1877.97	2897.25
1.70438	1.30925	2.52201	BC067540|BC067537|BC069999|BC067538|M29696|BC067539|FJ529208|AK301220	IL7R	interleukin 7 receptor	8104901	52.1237	88.8385	68.2428	131.456
1.70216	1.07851	1.35582	BC066899	TAPT1	transmembrane anterior posterior transformation 1	8099506	461.853	786.149	498.113	626.191
1.70102	1.0584	1.40383	AY997296|DQ508025|AK296967|DQ508022|DQ508023|DQ508024|DQ508026|AK304323|BX537525|AK301530|AK095258	ZNF185	zinc finger protein 185 (LIM domain)	8170602	197.086	335.248	208.597	276.676
1.69872	1.03696	1.75844	BC053610	PRKAB2	protein kinase, AMP-activated, beta 2 non-catalytic subunit	7919305	883.014	1500	915.65	1552.73
1.69817	1.31672	3.07025	BC093010	ACP2	acid phosphatase 2, lysosomal	7947815	1681.3	2855.13	2213.8	5162.01
1.6931	1.68695	2.07068	AY422472	KLHL24	kelch-like 24 (Drosophila)	8084219	888.336	1504.04	1498.58	1839.46
1.69156	1.15952	1.38741	D87327	KCNJ6	potassium inwardly-rectifying channel, subfamily J, member 6	8070279	319.667	540.736	370.661	443.508
1.68956	0.963693	1.39576	J05428	UGT2B7	UDP glucuronosyltransferase 2 family, polypeptide B7	8100758	217.074	366.76	209.193	302.983
1.68762	0.913029	1.33997	BC119002	PRICKLE2	prickle homolog 2 (Drosophila)	8088550	966.508	1631.09	882.45	1295.09
1.68665	1.34432	2.35463	AF398509	PANX1	pannexin 1	7943218	1001.17	1688.62	1345.89	2357.39
1.68547	0.863551	1.24048	BC009238|AK299958|BT006731|AK054731	TUBA4A	tubulin, alpha 4a	8059177	6337.16	10681.1	5472.46	7861.13
1.68509	1.20593	1.73224	BC128055	ARHGAP10	Rho GTPase activating protein 10	8097717	262.136	441.722	316.118	454.08
1.6846	1.55801	1.88914	AY317139	RAI14	retinoic acid induced 14	8104788	3673.59	6188.54	5723.49	6939.96
1.68387	1.08695	1.64648	D43968|D43969|BC136380|BC136381|BC144053|D89788|D89789|D89790|D43967|L34598|U19601|D13979|S60998|BC050363|X90976|GU070941|AK310587	RUNX1	runt-related transcription factor 1	8070194	757.728	1275.91	823.61	1247.58
1.68277	1.05913	1.51097				8046518	51.723	87.038	54.7815	78.1517
1.68071	1.01827	1.56238	BC070035	NR1D2	nuclear receptor subfamily 1, group D, member 2	8078272	715.477	1202.51	728.547	1117.85
1.67621	1.20933	1.5111	BX537963|AY162213|BC136437|BC136438|AY227111|AF516142|GU296670|AY227113|AK057340|AK309323	SLC36A1	solute carrier family 36 (proton/amino acid symporter), member 1	8109350	691.793	1159.59	836.609	1045.37
1.6757	1.06343	1.57208	BC140815|DQ333316|BC144622|AY243500|AY647157|DQ059482|AY243501|AY243504|AK299045|AK092208|AK022240|CR609999	CHD9	chromodomain helicase DNA binding protein 9	7995583	1596.82	2675.79	1698.1	2510.33
1.67454	1.08433	1.78005	AY436752	NHS	Nance-Horan syndrome (congenital cataracts and dental anomalies)	8166266	465.142	778.9	504.367	827.975
1.67334	1.47331	2.24826	BC108676	TMEM195	transmembrane protein 195	8138337	421.21	704.828	620.571	946.989
1.67215	0.883081	1.0077	AL833931	MATN2	matrilin 2	8147516	395.278	660.963	349.062	398.322
1.67066	0.803325	0.893211	BC030970	DEPDC7	DEP domain containing 7	7939173	270.209	451.428	217.066	241.354
1.67041	1.10366	1.40685	BC090889	AHNAK2	AHNAK nucleoprotein 2	7981514	3516.52	5874.03	3881.04	4947.24
1.66723	1.27764	2.39949	BC110452|BC110453|BC126132|BC126134|AK295186|AK294926|AK316521|AF047368|CR616315	NEBL	nebulette	7932453	413.075	688.69	527.762	991.169
1.66692	1.14086	2.05216	AK295629	SORCS2	sortilin-related VPS10 domain containing receptor 2	8093997	311.745	519.653	355.658	639.75
1.66637	1.39813	1.95993	U10550	GEM	GTP binding protein overexpressed in skeletal muscle	8151816	477.992	796.512	668.295	936.833
1.66421	1.0381	1.43264	BC052264	CDK6	cyclin-dependent kinase 6	8140955	2328.9	3875.77	2417.64	3336.47
1.66348	1.03982	1.41379	BC018130	F2RL1	coagulation factor II (thrombin) receptor-like 1	8106403	4524.46	7526.32	4704.62	6396.64
1.66332	1.16294	1.55882	AK302243	FOXK1|KIAA0415	forkhead box K1 | KIAA0415	8131253	1441.35	2397.43	1676.21	2246.8
1.663	1.09791	1.60745	BC033694|AK291269|AK290377|AY428962|AY423443|AB071195|AF455755|DQ849202|AB071198|AY423442|AF032457|AB071196|AB071197|DQ849201|AF032458|AB071199|AY423441|DQ849200|AY305715|AB071200|AY305714|AF086141|AY305716|AK027160	BCL2L11	BCL2-like 11 (apoptosis facilitator)	8044375	692.229	1151.17	760.002	1112.73
1.66196	1.05668	1.5639	BC031214|BC041129|AF044288|BC016674|AK291510|U60415|D89722|AB000812|U51627|AB000815|AB000816|AK128317|AB000814	ARNTL	aryl hydrocarbon receptor nuclear translocator-like	7938563	628.145	1043.95	663.748	982.356
1.66117	1.37823	1.77896	AK297025	FGD4	FYVE, RhoGEF and PH domain containing 4	7954729	195.093	324.082	268.883	347.063
1.66106	0.970481	1.57363	AY052784|BC103998|AY052783|BC030260	PRSS2|TRY6|PRSS3|PRSS1	protease, serine, 2 (trypsin 2) | trypsinogen C | protease, serine, 3 | protease, serine, 1 (trypsin 1)	8136807	106.858	177.498	103.704	168.155
1.6584	1.06572	1.80509	BC033184			7938878	78.7002	130.517	83.8722	142.061
1.65809	1.55252	2.05684	BC004376|BC008813	ANXA8L2|ANXA8L1	annexin A8-like 2 | annexin A8 | annexin A8-like 1	7927307	628.93	1042.82	976.425	1293.61
1.658	1.08271	1.5218	BC022230	PITPNM1	phosphatidylinositol transfer protein, membrane-associated 1	7949808	804.549	1333.94	871.097	1224.37
1.65615	1.28125	2.05858	DQ231041	HIVEP2	human immunodeficiency virus type I enhancer binding protein 2	8129953	750.963	1243.71	962.169	1545.92
1.6555	1.27469	1.87119	BC015711	SPSB1	splA/ryanodine receptor domain and SOCS box containing 1	7897449	982.872	1627.15	1252.86	1839.13
1.65399	1.15235	1.67384	BC022554	PEA15	phosphoprotein enriched in astrocytes 15	7906564	4200.71	6947.91	4840.71	7031.31
1.65295	1.1146	1.51086	BC039307	CYP27C1	cytochrome P450, family 27, subfamily C, polypeptide 1	8054967	113.457	187.539	126.459	171.418
1.65288	1.23148	1.79337	BC032298	PPP1R13L	protein phosphatase 1, regulatory (inhibitor) subunit 13 like	8037563	468.974	775.158	577.531	841.042
1.65214	1.02162	1.4298	BC146647	MRC2	mannose receptor, C type 2	8009040	1317.55	2176.77	1346.03	1883.83
1.6498	1.20139	1.60029		C15orf51|LOC100289668|LOC100293999|LOC100293963|LOC441734	dynamin 1 pseudogene | similar to dynamin 1 | similar to hypothetical protein DKFZp434I1020	7986520	773.989	1276.93	929.863	1238.6
1.6469	1.29319	1.56336		MST131	MSTP131	8145766	2864.74	4717.95	3704.64	4478.6
1.64593	1.25928	1.96425	AK160384	MICAL1	microtubule associated monoxygenase, calponin and LIM domain containing 1	8128737	301.044	495.497	379.098	591.324
1.64579	1.17062	1.79965	AB053323	PINK1	PTEN induced putative kinase 1	7898663	479.113	788.518	560.857	862.237
1.64503	1.24216	1.70283				8075057	59.4561	97.8068	73.8539	101.244
1.64206	1.05279	1.36252				7960355	103.448	169.867	108.909	140.949
1.63772	1.16703	1.66713	BC008743|BC009360|BC010031|CR457431|AK298925|AK299005|AK302309|AK316227|U15158	ZYX	zyxin	8136918	2155.67	3530.37	2515.72	3593.78
1.63759	1.12891	1.63191	BC093026	PLSCR3	phospholipid scramblase 3	8012197	661.723	1083.63	747.025	1079.87
1.63573	1.05096	1.65828		NPTXR	neuronal pentraxin receptor	8076169	907.752	1484.84	954.008	1505.31
1.63563	0.915337	1.18698	AY140953	GPR111	G protein-coupled receptor 111	8120124	75.675	123.776	69.2681	89.8245
1.63339	1.70523	1.98761	BC017062|AY358970|U90441|BC035813	P4HA2	prolyl 4-hydroxylase, alpha polypeptide II	8113981	1558.63	2545.85	2657.82	3097.96
1.63267	1.27623	2.55684	BC035056	TMEFF1	transmembrane protein with EGF-like and two follistatin-like domains 1	8156905	384.172	627.224	490.292	982.267
1.63204	1.26489	2.15214	BC035496	CITED4	Cbp/p300-interacting transactivator, with Glu/Asp-rich carboxy-terminal domain, 4	7915347	427.605	697.87	540.874	920.264
1.63109	2.65248	4.83326	BC005355	TDO2	tryptophan 2,3-dioxygenase	8097991	1094	1784.41	2901.81	5287.59
1.63106	1.01439	1.40525	BC140863|BC140865|BC127898|BC150530|BC127897|CR622249	FAM102B	family with sequence similarity 102, member B	7903507	786.243	1282.41	797.56	1104.87
1.6305	1.0625	1.51419	AB290184	MYO9B	myosin IXB	8026638	933.499	1522.07	991.841	1413.5
1.63034	1.14882	1.89587	Z24725	FERMT2	fermitin family homolog 2 (Drosophila)	7979204	1868.38	3046.09	2146.42	3542.19
1.6299	1.53177	1.31488		DNAH14	dynein, axonemal, heavy chain 14	7910047	103.165	168.15	158.026	135.65
1.62895	1.00662	1.60141	D78012	CRMP1	collapsin response mediator protein 1	8099172	296.701	483.31	298.665	475.14
1.62814	1.00043	1.27794	BC043141	LRP11|LOC100288743	low density lipoprotein receptor-related protein 11 | similar to hCG2030094	8130142	937.876	1526.99	938.279	1198.55
1.62769	1.68145	1.13399				8146305	117.825	191.783	198.118	133.613
1.62708	0.938128	3.0869	AK300227|BC117342|BC061701|BC144003|BC144005	C4orf26	chromosome 4 open reading frame 26	8095767	54.5307	88.7257	51.1567	168.331
1.62706	1.36825	1.95686	AY050169|BC063792|AF311326|AK302646|AK304011|BC032746|AK000943|BC015469|AK074379|AK091163|AL136849	KIAA1310		8053949	821.406	1336.48	1123.89	1607.38
1.62697	1.3084	1.8187				7970392	119.661	194.684	156.564	217.627
1.62624	1.19142	1.62258	BC048768|DQ234351|AK301551|BX537361|AK127475	PTPRF	protein tyrosine phosphatase, receptor type, F	7900792	1815.32	2952.15	2162.82	2945.51
1.62454	1.38866	1.87582	BC060887|AK304102|AK290356|AK294101|BX648818|AK126187|AK091089	C3orf64	chromosome 3 open reading frame 64	8088680	726.286	1179.88	1008.56	1362.38
1.62389	1.12868	1.93603	AB022657|AB022658|BC140794|AB022659|BC146790|AK299552|AL161964|AK310003	CEP170	centrosomal protein 170kDa	7925525	1842.78	2992.48	2079.91	3567.67
1.62362	1.41059	1.8178	BX537423|AF016098|BC101525|BC104770|BC117413|BC143238|BC143608|AF022860|AF280545|AF280544|AF022859|AK290934|AF280546|BC009222|AL833606|BX648292|AK130198|BC018631	NRP2	neuropilin 2	8047738	2887.49	4688.19	4073.05	5248.86
1.6236	1.89845	3.18039	U28749	HMGA2	high mobility group AT-hook 2	7956867	1211.75	1967.4	2300.45	3853.84
1.62266	1.11871	1.15947	BC022509	SCG2	secretogranin II | secretogranin II (chromogranin C)	8059345	205.822	333.98	230.255	238.645
1.62214	1.16547	1.72408		PLXNA3	plexin A3	8170921	207.141	336.012	241.416	357.128
1.62121	0.952995	1.38402	BC137130|BC137131|AK296891|U80747|AB058719	MAML3	mastermind-like 3 (Drosophila)	8102862	1731.99	2807.92	1650.58	2397.1
1.62077	1.04622	1.54575	AB078145	GALNT10	UDP-N-acetyl-alpha-D-galactosamine:polypeptide N-acetylgalactosaminyltransferase 10 (GalNAc-T10)	8109407	2920.69	4733.77	3055.69	4514.67
1.6192	0.92266	1.35768	BC137443	OXTR	oxytocin receptor	8085138	312.104	505.358	287.966	423.738
1.61902	2.48861	2.67862		TRANK1|LBA1	tetratricopeptide repeat and ankyrin repeat containing 1 | lupus brain antigen 1	8086125	221.913	359.283	552.256	594.422
1.61872	1.50803	2.24757	BC007014	TNFAIP8	tumor necrosis factor, alpha-induced protein 8	8107520	329.774	533.812	497.308	741.189
1.61813	1.05772	1.43878	AK290041	MFAP3L	microfibrillar-associated protein 3-like	8103695	260.595	421.676	275.637	374.938
1.61796	1.04464	1.25454	AF195420	ODZ3	odz, odd Oz/ten-m homolog 3 (Drosophila)	8098441	585.246	946.905	611.371	734.216
1.61753	1.11059	1.15708	AK292791	SLC2A1	solute carrier family 2 (facilitated glucose transporter), member 1	7915472	5952.17	9627.83	6610.41	6887.14
1.61676	1.0723	1.87621	AB079066	CERK	ceramide kinase	8076792	1049.09	1696.13	1124.93	1968.31
1.61554	1.33808	2.04478	BC008853	SLC39A13	solute carrier family 39 (zinc transporter), member 13	7939805	713.572	1152.81	954.815	1459.1
1.61554	0.914064	1.30682	BC040226	ADA	adenosine deaminase	8066431	1971.45	3184.96	1802.03	2576.32
1.61537	1.164	1.85082		CEP170L	centrosomal protein 170kDa-like	8097058	343.603	555.046	399.953	635.945
1.61492	1.51687	2.17551	AK291744	ABTB2	ankyrin repeat and BTB (POZ) domain containing 2	7947462	513.099	828.613	778.304	1116.25
1.614	0.981302	0.846027				7989309	89.4406	144.358	87.7683	75.6692
1.6107	1.07209	1.4651	D89377	MSX2	msh homeobox 2	8110084	865.52	1394.09	927.918	1268.07
1.61007	0.917683	1.62177	AF047033|EU934250|EU934248|AF089726|GU354307|EU934246|EU934247|FJ178574|EU499349|GU354308|EU934249|GU354310|FJ178575|GU354309|FJ178576|AF053755|AB012130|AK309734|AK310865	SLC4A7	solute carrier family 4, sodium bicarbonate cotransporter, member 7	8085914	1790.77	2883.26	1643.36	2904.21
1.60982	1.18906	1.86807	AF286592	CDC42SE1	CDC42 small effector 1	7919888	1450.8	2335.53	1725.09	2710.21
1.6096	1.25523	2.48886	U70312	EDIL3	EGF-like repeats and discoidin I-like domains 3	8112980	279.338	449.622	350.633	695.233
1.60843	1.44067	1.86102	AY014180	SMURF2	SMAD specific E3 ubiquitin protein ligase 2	8017651	1658.36	2667.35	2389.15	3086.24
1.60718	1.24595	1.70828	BC002464	F2R	coagulation factor II (thrombin) receptor	8106393	2692.74	4327.71	3355.02	4599.95
1.60707	1.23289	1.69768	AK296992|BC005341|AK302411|AK304260|U09284|AF527762|AF527759	LIMS1	LIM and senescent cell antigen-like domains 1	8044258	2422.84	3893.67	2987.1	4113.2
1.60674	1.22285	1.29181				8016429	58.8699	94.5883	71.9889	76.0489
1.60598	1.406	1.70816	AK303577	NUAK2	NUAK family, SNF1-like kinase, 2	7923753	1154.68	1854.39	1623.49	1972.38
1.60466	1.27658	1.10907	DQ464902|AK298565|AK300728|BC114444|BC114445|BC111395|AK293201|AK127535|AY211912|AF176780	NEXN	nexilin (F actin binding protein)	7902495	312.584	501.59	399.038	346.678
1.60281	1.16211	1.67235	BC013985|AF056191|AK294540|AF328769|AK294734|CR456537|AK297284|AK297789|AK126208|AK124276|AK000003|BC005027	MED15	mediator complex subunit 15	8071392	1796.73	2879.83	2088	3004.77
1.60279	1.51279	1.66974	BC119700	SYNC	syncoilin, intermediate filament protein	7914557	304.041	487.315	459.951	507.67
1.60176	0.989287	1.24453	BC108319|AK002198	TCP11L1|CSTF3	t-complex 11 (mouse)-like 1 | cleavage stimulation factor, 3' pre-RNA, subunit 3, 77kDa	7939184	1281.18	2052.15	1267.45	1594.47
1.6013	1.20096	1.38258	AY358486	PLXDC2	plexin domain containing 2	7926545	180.447	288.951	216.71	249.483
1.60019	1.08633	1.42373	AY358462	GPC6	glypican 6	7969613	2158.88	3454.61	2345.26	3073.66
1.60014	0.879773	1.40834	AY039756|BC017918|AK298741|AK091288|AK307243	GLIPR2	GLI pathogenesis-related 2	8155192	801.576	1282.64	705.205	1128.89
1.59934	0.997683	1.23351	AK075502|AK131376	CADM1|LOC100132764	cell adhesion molecule 1 | hypothetical LOC100132764	7951807	1197.4	1915.05	1194.62	1477
1.59925	1.31597	1.53	AY726562|AY713301	LOC150527|LOC646743	hypothetical LOC150527 | similar to testicular serine protease 2	8045205	56.7856	90.8143	74.7281	86.8817
1.59908	0.834324	1.5479	D31784	CDH6	cadherin 6, type 2, K-cadherin (fetal kidney)	8104663	164.358	262.822	137.128	254.409
1.5988	1.27354	1.51372	AL834122	FAM167A	family with sequence similarity 167, member A	8149324	181.75	290.581	231.465	275.118
1.59827	1.0124	1.47862	BC004161	TSPAN15	tetraspanin 15	7928046	4656.8	7442.84	4714.53	6885.65
1.5982	2.4079	3.63315	BC126118	AMPD3	adenosine monophosphate deaminase 3 | adenosine monophosphate deaminase (isoform E)	7938396	256.801	410.42	618.351	932.999
1.597	1.15125	1.11017	BC013327|AK292812|D87291|U73191	KCNJ15	potassium inwardly-rectifying channel, subfamily J, member 15	8068583	74.9826	119.747	86.3236	83.2438
1.59586	1.02907	1.32654	BC056146	HOOK3	hook homolog 3 (Drosophila)	8146243	1482.91	2366.52	1526.03	1967.15
1.59561	1.25956	1.75572				8162531	10880.5	17361	13704.6	19103.1
1.59518	1.10496	1.39723	BC035602	THBD	thrombomodulin	8065353	521.481	831.858	576.216	728.63
1.5944	1.29354	1.52301	AY726562|AY713301	LOC150527|LOC646743	hypothetical LOC150527 | similar to testicular serine protease 2	8055236	57.1097	91.0555	73.8738	86.9784
1.5938	0.86965	1.0402	AL136704	FAM49A	family with sequence similarity 49, member A	8050427	118.507	188.876	103.06	123.271
1.59341	0.925479	1.23642		TIMP3	TIMP metallopeptidase inhibitor 3	8075635	58.3654	92.9999	54.016	72.164
1.59309	1.14946	1.73936	AL832770	MEIS1	Meis homeobox 1	8042356	205.104	326.751	235.759	356.749
1.59293	1.44479	2.31902	M14648	ITGAV	integrin, alpha V (vitronectin receptor, alpha polypeptide, antigen CD51)	8046861	5261.8	8381.65	7602.19	12202.2
1.59266	1.37838	2.2268	BC050062	PTPRE	protein tyrosine phosphatase, receptor type, E	7931353	350.198	557.746	482.705	779.822
1.5926	1.07918	1.89999	AF069493	SEMA7A	semaphorin 7A, GPI membrane anchor (John Milton Hagen blood group)	7990345	184.167	293.304	198.749	349.914
1.59235	1.05955	1.67186	M99701	TCEAL1	transcription elongation factor A (SII)-like 1	8169049	353.553	562.98	374.606	591.091
1.59201	1.05991	1.46449	AB209034	PXN	paxillin	7967002	731.414	1164.42	775.235	1071.15
1.59168	1.2266	1.22487				8051028	92.7992	147.707	113.827	113.667
1.59147	1.0698	1.59206	AF003837	JAG1	jagged 1 (Alagille syndrome)	8064978	2609.33	4152.66	2791.46	4154.22
1.59123	1.32027	1.89218	BC037341	GALNTL4	UDP-N-acetyl-alpha-D-galactosamine:polypeptide N-acetylgalactosaminyltransferase-like 4	7946641	361.962	575.967	477.887	684.897
1.59105	0.967009	1.25978		MN1	meningioma (disrupted in balanced translocation) 1	8075126	321.744	511.911	311.129	405.325
1.59075	0.999885	1.28039	AK126755	FLJ10357		7973158	282.667	449.651	282.634	361.924
1.59006	1.12994	1.58114	BX648321	C17orf91|MIR22	chromosome 17 open reading frame 91 | microRNA 22	8011193	271.747	432.094	307.057	429.67
1.58993	1.1439	1.44219	AY358154|BC024189|AK304407|AK021437|AY251163|CR627249	FANK1	fibronectin type III and ankyrin repeat domains 1	7931281	121.532	193.228	139.021	175.273
1.58967	1.23563	1.72608	BC066644|DQ988947|AL832318|AK126182	KIAA1949		8124798	419.529	666.915	518.383	724.139
1.58935	1.19813	1.35154	BC068443	EIF4E3	eukaryotic translation initiation factor 4E family member 3	8088803	671.986	1068.02	805.125	908.213
1.58921	1.15069	1.76376	AF330041	KLF12	Kruppel-like factor 12	7972003	451.763	717.947	519.841	796.803
1.58908	1.59217	2.0603	BC047756	QPCT	glutaminyl-peptide cyclotransferase	8041508	1512.1	2402.85	2407.53	3115.38
1.58853	1.65252	2.36672	U46023	MAMLD1	mastermind-like domain containing 1	8170420	334.02	530.6	551.975	790.534
1.58852	0.980247	1.19277				7974335	59.9934	95.3005	58.8084	71.5581
1.58726	1.24669	1.93345	BC013188|AF038009|CR542060|CR542080|AK095722|CR626238|AK307053	TPST1	tyrosylprotein sulfotransferase 1	8133155	1108.06	1758.78	1381.41	2142.38
1.58703	0.922431	0.875111	BC015566	ATP1A3	ATPase, Na+/K+ transporting, alpha 3 polypeptide	8037079	552.413	876.698	509.564	483.423
1.5868	1.37413	1.73604	AF233516	CD274		8154233	135.676	215.292	186.437	235.54
1.5868	1.15388	1.47422	AY040322	MAML2	mastermind-like 2 (Drosophila)	7951133	497.935	790.122	574.558	734.068
1.58506	1.7539	2.38732	AB098736	YPEL2	yippee-like 2 (Drosophila)	8008819	459.389	728.158	805.72	1096.71
1.58453	1.1783	1.60225	AF423424	STEAP3	STEAP family member 3	8044793	878.496	1392	1035.13	1407.58
1.5837	1.354	1.9436	BC005029	LEPREL1	leprecan-like 1	8092707	2040.19	3231.05	2762.42	3965.3
1.58254	1.04713	1.36778	BC003071	TTPAL	tocopherol (alpha) transfer protein-like	8062844	659.662	1043.94	690.755	902.27
1.58184	1.17411	1.41932	BX640870|AK301271|BC002914|AK304194|BC110288|AF031588|X86019|CR607172	WIPF1	WAS/WASL interacting protein family, member 1	8056860	1200	1898.21	1408.93	1703.19
1.58135	1.04626	1.65768	BC075800	PRKAR2B	protein kinase, cAMP-dependent, regulatory, type II, beta	8135378	612.721	968.928	641.065	1015.7
1.58133	0.838652	1.12372	BC036655	ST5	suppression of tumorigenicity 5	7946401	277.144	438.255	232.427	311.431
1.57993	1.32627	1.7127	BC000594	LOXL2	lysyl oxidase-like 2	8149774	3962.07	6259.79	5254.75	6785.83
1.57953	2.07712	3.24318	D26350	ITPR2	inositol 1,4,5-triphosphate receptor, type 2	7961900	342.21	540.53	710.81	1109.85
1.57936	1.01765	0.925825	BC101070	SLITRK6	SLIT and NTRK-like family, member 6	7972239	135.951	214.716	138.351	125.867
1.57917	0.602726	0.545671	AY358954	OLFML3	olfactomedin-like 3	7904158	517.579	817.347	311.958	282.428
1.5784	1.32266	2.16668	BC017197	MCL1	myeloid cell leukemia sequence 1 (BCL2-related)	7919751	3028.53	4780.23	4005.71	6561.86
1.57786	1.18493	1.99441	U09278	FAP	fibroblast activation protein, alpha	8056257	51.2538	80.8714	60.732	102.221
1.57767	1.24697	1.65309	AB062450	NEK7	NIMA (never in mitosis gene a)-related kinase 7	7908543	1388.69	2190.89	1731.66	2295.64
1.57588	0.922814	1.1245	AF213259	MAGI3	membrane associated guanylate kinase, WW and PDZ domain containing 3	7904106	581.529	916.418	536.644	653.932
1.57369	1.19529	1.08056	U62961	OXCT1	3-oxoacid CoA transferase 1	8111892	126.655	199.317	151.39	136.859
1.57314	1.03558	1.3308	AF402000	TLN2	talin 2	7984019	427.473	672.476	442.68	568.88
1.57271	1.39412	2.18087	BC109192|BC109193|AY302131|AY017369|AK297788|AK090554|AK096361	KIRREL	kin of IRRE like (Drosophila)	7906307	1585.19	2493.05	2209.95	3457.09
1.57224	1.08497	1.57232				7898721	72.9635	114.716	79.1636	114.722
1.57109	1.18885	2.41006	BC063301	HS3ST3B1	heparan sulfate (glucosamine) 3-O-sulfotransferase 3B1	8005097	228.612	359.171	271.786	550.969
1.57062	1.10851	1.32746	BC104183|BC104184	KIAA1644		8076668	179.737	282.297	199.24	238.594
1.57052	1.3858	1.62546				7919749	67.0634	105.324	92.9366	109.009
1.57044	1.18984	1.5904	AK302411|AK316210|AK304260|AK296992|AK300833|AK298340|AF288404|BC093812|BC112233|AF527762|AK096170	LIMS3|LIMS1|LIMS3-LOC440895|LOC100288695	LIM and senescent cell antigen-like domains 3 | LIM and senescent cell antigen-like domains 1 | LIMS3-LOC440895 read-through | LIM and senescent cell antigen-like domains 3-like | similar to LIM and senescent cell antigen-like domains 1	8054519	2676.94	4203.98	3185.12	4257.41
1.57023	1.51895	2.22274	AY074490|AY074491|BC117672|BC117673|AF525416|BC066295|BC111007|AF326778|BX537569|AB058776|BX538080	CAPRIN2	caprin family member 2	7962112	537.784	844.444	816.87	1195.35
1.56946	1.19438	1.53216	BC004148	KCNS3	potassium voltage-gated channel, delayed-rectifier, subfamily S, member 3	8040458	125.272	196.61	149.622	191.937
1.56898	1.03783	1.3702	BC010082|AK293426|AK302145|AK316493|AK001623	ETNK2	ethanolamine kinase 2	7923596	467.631	733.704	485.32	640.747
1.56838	1.30892	1.94296	BX641098	ATP13A3	ATPase type 13A3	8092849	3617.54	5673.69	4735.09	7028.72
1.56832	1.18855	1.58833	AK302411|AK316210|AK304260|AK296992|AK298340|AK300833|AF288404|BC093812|BC112233|AF527762|AK096170	LIMS3|LIMS1|LIMS3-LOC440895|LOC100288695	LIM and senescent cell antigen-like domains 3 | LIM and senescent cell antigen-like domains 1 | LIMS3-LOC440895 read-through | LIM and senescent cell antigen-like domains 3-like | similar to LIM and senescent cell antigen-like domains 1	8044333	2680.55	4203.98	3185.98	4257.6
1.56761	1.26753	1.47257	AY033606|X51619	GOPC|DCBLD1|ROS1	golgi-associated PDZ and coiled-coil motif containing | golgi associated PDZ and coiled-coil motif containing | discoidin, CUB and LCCL domain containing 1 | c-ros oncogene 1 , receptor tyrosine kinase	8129181	1671.93	2620.95	2119.22	2462.04
1.56715	0.978072	2.10286		XYLT1	xylosyltransferase I	7999754	244.466	383.116	239.106	514.079
1.5667	1.41762	2.28878	BC046151|AK296670|CR456595|AK295918|AK297827|AK293694|AY358980|AK026576|AK097926|AK091958	TOM1	target of myb1 (chicken)	8072659	942.269	1476.25	1335.77	2156.64
1.56659	1.22417	1.7191	AB095929	MEX3B	mex-3 homolog B (C. elegans)	7990873	321.143	503.097	393.134	552.076
1.56382	1.31397	1.69695	BC122529	C20orf194	chromosome 20 open reading frame 194	8064637	506.032	791.342	664.913	858.713
1.56321	0.879942	1.17121	BC030637	TMEM90B	transmembrane protein 90B	8061406	185.955	290.687	163.629	217.791
1.5626	1.03784	1.44617	U03057|BC006304|BC007948|BC007988|BC000521|U09873|BT006636|AK095830|AK125295	FSCN1	fascin homolog 1, actin-bundling protein (Strongylocentrotus purpuratus)	8131339	3310.07	5172.31	3435.32	4786.93
1.56238	1.26178	1.59813	BC122857	ENTPD7	ectonucleoside triphosphate diphosphohydrolase 7	7929750	831.369	1298.92	1049	1328.64
1.56073	1.04242	1.39581	BC059390	SLC26A2	solute carrier family 26 (sulfate transporter), member 2	8109194	2632.72	4108.97	2744.4	3674.78
1.56058	1.05115	1.03019	AJ303380	STK33	serine/threonine kinase 33	7946365	188.674	294.441	198.326	194.37
1.5604	1.53007	2.23373		DDX60L	DEAD (Asp-Glu-Ala-Asp) box polypeptide 60-like	8103601	466.763	728.336	714.178	1042.62
1.56024	2.30207	2.43633	AF098807	LHFP	lipoma HMGIC fusion partner	7971150	1109.98	1731.84	2555.26	2704.29
1.55935	1.91134	2.79003	AF256215|AF246960|AF246961|BC125062|AF246962|AK296706|BC125061|AF231338|AF246963|AF231339|AB039921	ARNTL2	aryl hydrocarbon receptor nuclear translocator-like 2	7954527	1231.66	1920.6	2354.12	3436.37
1.55846	1.06786	1.46668	BC101079	C15orf51|LOC100289668|LOC441734|LOC100293999|LOC100293963	dynamin 1 pseudogene | similar to dynamin 1 | similar to hypothetical protein DKFZp434I1020	7986517	794.122	1237.61	848.012	1164.72
1.55807	1.20457	1.1012	AK131250	FRYL	FRY-like	8100292	319.83	498.318	385.259	352.198
1.55759	0.940272	1.34298	AF331857	DNMT3B	DNA (cytosine-5-)-methyltransferase 3 beta	8061746	323.245	503.483	303.938	434.111
1.55741	1.06806	1.46591	BC101079	C15orf51|LOC100289668|LOC441734|LOC100293999|LOC100293963	dynamin 1 pseudogene | similar to dynamin 1 | similar to hypothetical protein DKFZp434I1020	7986522	794.747	1237.74	848.835	1165.02
1.55665	1.26371	1.37901	U67615	LYST	lysosomal trafficking regulator	7925257	250.93	390.612	317.103	346.036
1.55648	1.22131	1.2579	AF103731|AF380162	PLEKHA9|PLEKHA8	pleckstrin homology domain containing, family A (phosphoinositide binding specific) member 9 | pleckstrin homology domain containing, family A (phosphoinositide binding specific) member 8	7962489	323.495	503.514	395.087	406.924
1.55614	0.635652	0.694214	BC136626	PCDH9	protocadherin 9	7971922	761.023	1184.26	483.746	528.313
1.55577	1.15403	1.77512	BC001506	CD59		7947425	4629.12	7201.84	5342.14	8217.24
1.55481	1.14259	1.8745	BC040502	BVES	blood vessel epicardial substance	8128553	2566.22	3989.99	2932.14	4810.39
1.55379	1.20911	1.59416	BC101079	LOC100289668|LOC441734|LOC100293963|LOC100293999	similar to dynamin 1 | similar to hypothetical protein DKFZp434I1020	7986512	791.181	1229.33	956.622	1261.27
1.55372	1.32822	1.98298	AK127457	GRAMD1B	GRAM domain containing 1B	7944769	5395.79	8383.52	7166.81	10699.8
1.55364	1.20986	1.59448	BC101079	C15orf51|LOC100289668|LOC441734|LOC100293963|LOC100293999	dynamin 1 pseudogene | similar to dynamin 1 | similar to hypothetical protein DKFZp434I1020	7986509	791.202	1229.24	957.247	1261.55
1.55352	1.39811	1.8277	AY166853|BC150261|AY044654	KIF16B	kinesin family member 16B	8065089	819.327	1272.84	1145.51	1497.49
1.55333	1.26737	1.63813	AY141974	MFGE8	milk fat globule-EGF factor 8 protein	7991234	6982.01	10845.3	8848.81	11437.5
1.55246	1.24201	1.72868	BC071599	PLEKHA7	pleckstrin homology domain containing, family A member 7	7946781	475.881	738.788	591.047	822.647
1.55203	2.85691	5.86371	BC075838	LAMB3	laminin, beta 3	7924029	197.723	306.872	564.877	1159.39
1.55201	1.20877	1.59347	BC101079|AK125787	LOC100289668|LOC441734|LOC100293963|LOC100293999	similar to dynamin 1 | similar to hypothetical protein DKFZp434I1020	7986527	791.708	1228.74	956.997	1261.57
1.55167	1.33099	1.58724	BC152450	EIF2C4	eukaryotic translation initiation factor 2C, 4	7900009	250.829	389.205	333.852	398.126
1.5512	1.37867	2.13648	BC111464	GNA12	guanine nucleotide binding protein (G protein) alpha 12	8137865	1624.17	2519.41	2239.19	3470
1.54783	1.23979	1.8443	AF377960	CTTNBP2	cortactin binding protein 2	8142497	178.41	276.149	221.19	329.042
1.54657	1.4245	1.42463	AK092414	MAFK|TMEM184A	v-maf musculoaponeurotic fibrosarcoma oncogene homolog K (avian) | transmembrane protein 184A	8131091	663.814	1026.64	945.604	945.688
1.5452	0.950222	1.34765	AF091434	PDGFC	platelet derived growth factor C	8103399	288.563	445.89	274.2	388.884
1.54475	1.07524	1.24193	BC017714	HNF1B	HNF1 homeobox B	8014591	1428.29	2206.34	1535.75	1773.83
1.54453	0.944985	1.27741	AF302505	PELI1	pellino homolog 1 (Drosophila)	8052654	238.836	368.891	225.697	305.091
1.54408	1.04143	1.77138	D87258	HTRA1	HtrA serine peptidase 1	7931097	1597.74	2467.03	1663.93	2830.2
1.54368	1.05361	1.28451	M26682	LMO1	LIM domain only 1 (rhombotin 1)	7946354	246.089	379.883	259.281	316.104
1.543	1.03862	1.32983	BC099655	DSG2	desmoglein 2	8020779	3018.61	4657.71	3135.18	4014.23
1.54002	1.3495	1.66964	BC143847	PTPN21	protein tyrosine phosphatase, non-receptor type 21	7980616	493.265	759.64	665.664	823.575
1.53986	1.088	1.72567	BX647796	ALPK2	alpha-kinase 2	8023528	335.783	517.058	365.332	579.45
1.53861	0.820102	1.02671	AK124901	SLC16A12	solute carrier family 16, member 12 (monocarboxylic acid transporter 12)	7934936	85.4661	131.499	70.0909	87.7488
1.5362	1.08534	1.41817	AB040529	MAGED4|MAGED4B	melanoma antigen family D, 4 | melanoma antigen family D, 4B	8172722	1102.57	1693.77	1196.67	1563.63
1.53611	1.38458	1.94199	AF172398	F11R|TSTD1	F11 receptor | thiosulfate sulfurtransferase (rhodanese)-like domain containing 1	7921713	1146.81	1761.63	1587.85	2227.1
1.53593	1.08532	1.41775	AB040529	MAGED4|MAGED4B	melanoma antigen family D, 4 | melanoma antigen family D, 4B	8167673	1102.91	1693.99	1197.01	1563.66
1.53539	1.52514	1.96685	AF055581	SH2B3	SH2B adaptor protein 3	7958749	479.705	736.534	731.618	943.507
1.53482	1.29195	3.01716	AK291661	PPARD	peroxisome proliferator-activated receptor delta	8118945	470.32	721.858	607.632	1419.03
1.53438	0.98145	0.893081				8157231	55.821	85.6505	54.7855	49.8527
1.53431	0.802956	1.14429	BC007008	CRYAB	crystallin, alpha B	7951662	261.508	401.233	209.979	299.241
1.53349	1.2324	1.71558	BC017194	ELF4	E74-like factor 4 (ets domain transcription factor)	8175039	583.589	894.926	719.216	1001.19
1.53324	1.0462	1.33823	L40157	EEA1	early endosome antigen 1	7965436	828.014	1269.54	866.265	1108.07
1.52724	1.20025	2.93972	BC064989	FAM43A	family with sequence similarity 43, member A	8084891	356.463	544.406	427.843	1047.9
1.5264	1.04485	1.09353	AF535142	SYNE1	spectrin repeat containing, nuclear envelope 1	8130211	178.812	272.939	186.832	195.537
1.52604	1.0008	1.91197	AF531423|BC006521|AF426461|AY358348|AF329489|AY091642|AF329491|AF329493|AF329494|AF329495|BX649184	FCRLA	Fc receptor-like A	7906786	98.5427	150.38	98.6212	188.411
1.52514	1.12599	1.13859	BC019248	ABHD2	abhydrolase domain containing 2	7985809	2860.34	4362.43	3220.7	3256.76
1.52433	0.928171	1.41242	BC015542	PVR	poliovirus receptor	8029437	3438.05	5240.71	3191.1	4855.98
1.52367	1.3499	1.77791	BC094761	EGFR	epidermal growth factor receptor (erythroblastic leukemia viral (v-erb-b) oncogene homolog, avian)	8132860	2493.71	3799.59	3366.27	4433.57
1.52362	1.06898	1.43455	BC065003|AK290222|AF055899|BC009959|AK314681	SLC27A4	solute carrier family 27 (fatty acid transporter), member 4	8158224	1693.19	2579.78	1809.99	2428.97
1.52351	1.29377	1.36799		MIR181B2	microRNA 181b-2	8157802	66.3808	101.132	85.8813	90.8081
1.52311	0.92425	1.34297	BC141808|BC039068|AY358373	CLEC18A|CLEC18B|CLEC18C	C-type lectin domain family 18, member A | C-type lectin domain family 18, member B | C-type lectin domain family 18, member C	7997010	272.518	415.075	251.874	365.984
1.52295	1.10659	1.38722	BC037568	EOMES	eomesodermin homolog (Xenopus laevis)	8085946	265.13	403.778	293.389	367.794
1.52265	1.32958	1.59541	AY845015	TMEM57	transmembrane protein 57	7899018	1059.55	1613.32	1408.76	1690.41
1.52231	1.16197	2.4296	BC048769|BC072023|AL834166|AL832816|AK131428|AK093683|AK310591	TCF7	transcription factor 7 (T-cell specific, HMG-box)	8108050	321.379	489.24	373.433	780.822
1.52221	1.22525	2.32784	AK222601	MMP10	matrix metallopeptidase 10 (stromelysin 2)	7951259	69.3108	105.506	84.9234	161.345
1.52168	0.987181	1.22217	BC030200	FAM171A2	family with sequence similarity 171, member A2	8016033	543	826.275	536.04	663.639
1.5216	1.33159	1.63421	AF409114	TP53INP1	tumor protein p53 inducible nuclear protein 1	8151890	621.016	944.936	826.937	1014.87
1.52073	1.10656	1.18052	BC136801	PCDHB8	protocadherin beta 8	8108713	90.9074	138.246	100.595	107.318
1.51944	1.08574	2.18329	BC064955|M15024|AF104863|AJ606317|AJ606323|AJ606324|AJ606318|AY787455|AY787465|AY787452|M13666	MYB	v-myb myeloblastosis viral oncogene homolog (avian)	8122202	117.888	179.124	127.996	257.384
1.51921	1.28881	1.64371	BC018396	C6orf174|KIAA0408	chromosome 6 open reading frame 174 | KIAA0408	8129392	330	501.339	425.306	542.423
1.51749	1.25977	1.59565	X90392	DNASE1L1|RPL10	deoxyribonuclease I-like 1 | ribosomal protein L10	8176076	689.541	1046.37	868.662	1100.27
1.51749	1.00956	1.33925	AB191259|AB191260|AB371574|AB371575|AB371576|AB371578|AB371579|AB371577|AK304255|BC014654|AK300165|AL157419|BC041179	FLNA	filamin A, alpha	8176026	5440.18	8255.42	5492.19	7285.77
1.51687	1.02628	1.1822	AK092290	USP47	ubiquitin specific peptidase 47	7938448	715.599	1085.47	734.405	845.981
1.5168	0.806205	1.0456	BC004128	EFHD1	EF-hand domain family, member D1	8049187	989.172	1500.37	797.476	1034.28
1.5166	1.78496	2.41637	BC121173	SAMD4A	sterile alpha motif domain containing 4A	7974425	248.717	377.205	443.951	600.992
1.51625	1.12857	1.41995	BC022096	UCN2	urocortin 2	8086981	182.383	276.539	205.832	258.975
1.51614	1.84367	2.86225	D26351	ITPR3	inositol 1,4,5-triphosphate receptor, type 3	8118734	931.08	1411.64	1716.6	2664.98
1.51613	1.07596	1.29361	AK226134	DGKA	diacylglycerol kinase, alpha 80kDa	7956046	574.293	870.702	617.916	742.913
1.51583	1.2413	2.02235	AB040673	GALNT12	UDP-N-acetyl-alpha-D-galactosamine:polypeptide N-acetylgalactosaminyltransferase 12 (GalNAc-T12)	8156770	508.648	771.023	631.385	1028.66
1.51576	1.1061	1.2577	AF298591	SLC9A7	solute carrier family 9 (sodium/hydrogen exchanger), member 7	8172280	1339.33	2030.1	1481.44	1684.48
1.51513	1.10589	1.42359	BC001277	KDELR3	KDEL (Lys-Asp-Glu-Leu) endoplasmic reticulum protein retention receptor 3	8073015	2268.08	3436.42	2508.23	3228.81
1.51401	0.921676	1.13631	AK290856	MATN3	matrilin 3	8050537	473.408	716.744	436.329	537.94
1.51367	1.14962	1.11738				8169638	62.629	94.7997	71.9994	69.9801
1.51367	0.96501	1.72431		LOC554202		8160431	1856.32	2809.85	1791.37	3200.87
1.51302	1.23546	1.70518	BC130578	ADAMTS9	ADAM metallopeptidase with thrombospondin type 1 motif, 9	8088560	402.046	608.304	496.713	685.561
1.51285	0.926882	1.2712	AY480051	PLEC|PLEC1	plectin | plectin 1, intermediate filament binding protein 500kDa	8153568	1368.28	2070	1268.23	1739.35
1.51267	1.24895	1.55704	BC020757	MT1G	metallothionein 1G	8001531	2090.44	3162.15	2610.84	3254.9
1.51242	0.919687	1.25351	AB209350	PTK7		8119689	298.288	451.135	274.331	373.905
1.51127	1.05431	1.35528	BC036652	ANKRD57	ankyrin repeat domain 57	8044301	579.954	876.467	611.454	786.001
1.51037	0.974525	1.25848	BC038949	CSRNP1	cysteine-serine-rich nuclear protein 1	8086330	282.585	426.807	275.386	355.627
1.51006	1.14598	1.39697	AY072786|AF229058|AK291460|BC025281|CR456559|AL009266|BC013115|AY960684|AM419009|AK091695|CR600481	RBM9	RNA binding motif protein 9	8075673	1463.33	2209.73	1676.95	2044.23
1.50963	1.25843	1.58367	AL833061	GPAM	glycerol-3-phosphate acyltransferase, mitochondrial	7936322	557.34	841.375	701.372	882.642
1.50949	1.20951	1.4811	BC036753	ASPHD2	aspartate beta-hydroxylase domain containing 2	8072108	209.325	315.974	253.18	310.032
1.50845	1.21271	1.49908	AK001150			8100547	53.2807	80.3715	64.6138	79.8722
1.5075	1.69006	2.49333	D82880	RASA2	RAS p21 protein activator 2	8083094	481.275	725.52	813.382	1199.98
1.50735	1.193	1.53213	AK293748|AK295677|AK302868|AK127792|BC041086|AK097087|BC021284|BC012730	FAM65A	family with sequence similarity 65, member A	7996571	576.641	869.199	687.932	883.488
1.50717	1.11781	1.30238	BX537994	VCL	vinculin	7928444	3594.77	5417.93	4018.27	4681.75
1.50716	0.829996	0.944588	AF011390	SLC4A4	solute carrier family 4, sodium bicarbonate cotransporter, member 4	8095585	1105.45	1666.09	917.522	1044.2
1.50701	1.20655	1.39855	BC048989	INO80C	INO80 complex subunit C	8022902	195.787	295.053	236.226	273.817
1.50652	1.17398	1.7277	BC043157	ANKLE2	ankyrin repeat and LEM domain containing 2	7967794	2121.6	3196.24	2490.73	3665.49
1.50639	1.30384	1.3576	BC098575	PCDHB2	protocadherin beta 2	8108683	564.378	850.176	735.861	766.199
1.50626	1.17676	1.65847	BC039205	SYT11	synaptotagmin XI	7906061	298.265	449.265	350.988	494.664
1.50583	1.36859	1.83611	AY438376|AK299073|AK304745|AK092247|DQ884938|DQ884939|DQ884941|DQ884940|DQ884944|AK000050|DQ884933	BNC2	basonuclin 2	8160260	966.904	1455.99	1323.3	1775.34
1.50433	1.27774	2.63611	D21255	CDH11	cadherin 11, type 2, OB-cadherin (osteoblast)	8001800	194.1	291.991	248.01	511.669
1.50385	0.863923	1.10297	BC012568	CCDC99	coiled-coil domain containing 99	8109830	3742.75	5628.54	3233.45	4128.15
1.50338	1.22379	1.71464	BC070068	HECA	headcase homolog (Drosophila)	8122343	218.304	328.193	267.158	374.313
1.50337	1.42056	2.15344	U01147	ABR	active BCR-related gene	8010983	1396.52	2099.48	1983.83	3007.32
1.50336	1.21474	1.59869	AK122840	LRP1	low density lipoprotein receptor-related protein 1 | low density lipoprotein-related protein 1 (alpha-2-macroglobulin receptor)	7956301	587.626	883.414	713.81	939.429
1.50284	1.06532	1.28931	BC013153	LOXL4	lysyl oxidase-like 4	7935553	216.279	325.034	230.406	278.851
1.50278	1.6276	1.03028				8132413	51.6407	77.6043	84.0501	53.2041
1.50245	1.1199	1.66264				7961418	78.7338	118.294	88.1739	130.906
1.50175	1.42766	1.82889	BC136365	IL4R	interleukin 4 receptor	7994280	873.06	1311.12	1246.43	1596.73
1.50155	1.13038	1.49006	BC066956	VIM	vimentin	7926368	7690.74	11548	8693.5	11459.6
1.50139	1.2246	1.35221	AL832346	FAM126B	family with sequence similarity 126, member B	8058182	568.092	852.925	695.685	768.177
1.50055	1.27708	1.47418	BC063393	PRRG4	proline rich Gla (G-carboxyglutamic acid) 4 (transmembrane)	7939150	163.671	245.597	209.022	241.281
1.50003	0.90509	1.09457	BC036812	GALNTL1	UDP-N-acetyl-alpha-D-galactosamine:polypeptide N-acetylgalactosaminyltransferase-like 1	7975324	377.154	565.741	341.358	412.821
1.49989	1.6374	2.13912	BC021672	C8orf4	chromosome 8 open reading frame 4	8146115	1069.5	1604.13	1751.19	2287.79
1.49968	1.19615	1.68502	BC032624	MARCH2	membrane-associated ring finger (C3HC4) 2	8025421	979.866	1469.48	1172.07	1651.1
1.49818	1.68307	1.7317	J02931	F3	coagulation factor III (thromboplastin, tissue factor)	7917875	181.843	272.433	306.054	314.898
1.49787	1.49853	2.1073	BC012510|BC033887	GLIPR1|KRR1	GLI pathogenesis-related 1 | KRR1, small subunit (SSU) processome component, homolog (yeast)	7957260	6787.67	10167	10171.5	14303.7
1.49764	1.72306	2.3047				8105300	68.144	102.055	117.416	157.051
1.49698	1.36779	2.66097	AY009951	HHIP	hedgehog interacting protein	8097628	130.632	195.553	178.677	347.607
1.49591	1.23516	1.57717	AF087894|BC001435|AK026191|CR616443	DDAH2	dimethylarginine dimethylaminohydrolase 2	8179819	783.717	1172.37	968.018	1236.05
1.49513	1.23364	1.57476	AF087894|BC001435|AK026191|CR616443	DDAH2	dimethylarginine dimethylaminohydrolase 2	8178590	784.209	1172.5	967.434	1234.94
1.49138	1.52745	1.85293	BC070039	SOCS2	suppressor of cytokine signaling 2	7957551	977.949	1458.5	1493.77	1812.07
1.49071	1.1813	1.56307	AK027590	DAPK3	death-associated protein kinase 3	8032718	711.615	1060.81	840.632	1112.3
1.48999	1.62262	3.3982	BC064697	KIAA0247		7975361	479.494	714.441	778.036	1629.41
1.48995	1.48564	1.78171	U10886	PTPRJ	protein tyrosine phosphatase, receptor type, J	7939839	4626.53	6893.28	6873.37	8243.15
1.48861	1.12345	1.6889	BC023620	CCND1	cyclin D1	7942123	2548.08	3793.09	2862.64	4303.45
1.48566	1.19018	1.50042	BC101749	ITPRIPL2	inositol 1,4,5-triphosphate receptor interacting protein-like 2	7993622	509.777	757.354	606.728	764.879
1.48451	1.28785	1.72967	BC032729	XIAP	X-linked inhibitor of apoptosis	8169742	454.059	674.055	584.76	785.372
1.48367	1.20671	1.76429	L20859|BC019944|BX647555|BC075818|AK123420	SLC20A1	solute carrier family 20 (phosphate transporter), member 1	8044499	4009.99	5949.49	4838.91	7074.78
1.48163	1.14239	1.8122	AB234866|AK055656	C10orf140|LOC219688	chromosome 10 open reading frame 140 | hypothetical protein LOC219688	7932498	365.287	541.221	417.299	661.973
1.47914	1.7601	1.91916	BC140818|BC171800|BC039306	PALM2-AKAP2		8157153	267.349	395.446	470.56	513.086
1.47906	2.01413	1.70206	BC000181	GPR160	G protein-coupled receptor 160	8083839	228.267	337.619	459.759	388.523
1.47783	1.50493	3.19475	AF281046	TRIM8	tripartite motif-containing 8	7930139	911.63	1347.24	1371.94	2912.43
1.47604	1.15114	1.51316	AF002715	MAP3K4	mitogen-activated protein kinase kinase kinase 4	8123274	595.533	879.029	685.545	901.135
1.47562	1.83274	2.126	AY358891	DNER	delta/notch-like EGF repeat containing	8059580	579.393	854.967	1061.88	1231.79
1.47423	1.2281	1.56091	AF087894|BC001435|AK026191|CR616443	DDAH2	dimethylarginine dimethylaminohydrolase 2	8125048	776.592	1144.88	953.734	1212.19
1.47288	1.13781	1.58837	AB004066	BHLHE40	basic helix-loop-helix family, member e40	8077441	4507.43	6638.9	5128.61	7159.45
1.47282	1.63069	1.03158				8042972	171.427	252.482	279.546	176.841
1.46816	1.12039	1.55482	AL832119	USF1	upstream transcription factor 1	7921738	1616.39	2373.11	1810.99	2513.2
1.46674	1.24011	1.99092	DQ109556	SH3PXD2B	SH3 and PX domains 2B	8115814	1098.35	1611	1362.08	2186.74
1.4661	1.38503	1.91115	BC005080|BC000844|AF039067|AF083421|BT006703	IER3	immediate early response 3	8178435	4758.07	6975.8	6590.07	9093.41
1.46608	1.04194	1.70297	AF344424	PDCD1LG2	programmed cell death 1 ligand 2	8154245	114.605	168.02	119.412	195.168
1.46577	1.05992	1.53095	AK300173|AK304566|BC047390|BX648918|BC067301	ARID5A	AT rich interactive domain 5A (MRF1-like)	8043621	266.806	391.077	282.792	408.465
1.46547	1.33345	2.52049	BC098396	MXD1	MAX dimerization protein 1	8042503	431.314	632.075	575.134	1087.12
1.4654	1.24097	1.5937	BC027471	LOC440173		8162183	122.376	179.33	151.865	195.031
1.46403	1.20464	1.70457	BC152468	SMURF1	SMAD specific E3 ubiquitin protein ligase 1	8141241	1499.94	2195.95	1806.88	2556.75
1.46383	2.56855	2.27778	BC007038	LUM	lumican	7965403	145.124	212.437	372.759	330.561
1.46281	1.10891	2.13961	BC008835	NRIP3	nuclear receptor interacting protein 3	7946446	228.554	334.332	253.445	489.017
1.46229	1.32505	1.69898	BC016029	CTTNBP2NL	CTTNBP2 N-terminal like	7904018	838.889	1226.7	1111.57	1425.26
1.4582	1.21563	1.84159	BC041811	CACNB3	calcium channel, voltage-dependent, beta 3 subunit	7955142	1133.16	1652.38	1377.5	2086.82
1.45679	1.20452	1.59567	AB015982|BC030706|AK122883	PRKD3	protein kinase D3	8051547	344.413	501.738	414.851	549.568
1.45488	1.66228	1.83888	BC039815|AB016073|AF116771|AF075430|GQ202690|AK304127|AF091627|AF075431|AB016072|AF075432|GQ202689|AF075433|AF075428|AB010153|AF075429|AB042841|AF061512	TP63	tumor protein p63	8084766	301.195	438.202	500.671	553.862
1.4542	1.23615	1.56291	BT007315|BC020757|AY077636|V00594	MT2A	metallothionein 2A	8095362	12883.7	18735.6	15926.2	20136.2
1.45303	1.39589	1.97211	BC005080|BC000844|AF039067|AF083421|BT006703	IER3	immediate early response 3	8124848	3755.91	5457.44	5242.84	7407.06
1.45279	1.3954	1.97203	BC005080|BC000844|AF039067|AF083421|BT006703	IER3	immediate early response 3	8179704	3756.9	5457.98	5242.38	7408.73
1.45213	1.18664	1.52879	BC040452	FAM114A1	family with sequence similarity 114, member A1	8094609	2032.48	2951.42	2411.83	3107.24
1.4519	1.02548	1.62687	BC006367|BC046629|AK290689|AF033383	KCNG1	potassium voltage-gated channel, subfamily G, member 1	8067033	321.629	466.975	329.824	523.247
1.44978	1.03855	1.57868	BC000312	CDKN1A	cyclin-dependent kinase inhibitor 1A (p21, Cip1)	8119088	948.166	1374.63	984.714	1496.85
1.44937	1.11791	1.51748	AF443828	LARP6	La ribonucleoprotein domain family, member 6	7990080	1733.88	2513.04	1938.33	2631.12
1.44677	1.30161	1.7048	U68723	FOXN3	forkhead box N3	7980680	1191.62	1724.01	1551.03	2031.48
1.44532	1.21378	1.73539	BC127701	TNFAIP8L3	tumor necrosis factor, alpha-induced protein 8-like 3	7988763	278.968	403.197	338.605	484.119
1.44518	1.2321	1.64044	BC007034|AY077636|V00594	MT2A	metallothionein 2A	8095376	10771.6	15566.9	13271.7	17670.2
1.44381	1.60615	2.315	AK131040	LOC388022	hypothetical gene supported by AK131040	7977270	755.686	1091.06	1213.74	1749.42
1.44368	1.1576	1.68153	AY762098	S100A16	S100 calcium binding protein A16	7920291	2599.5	3752.85	3009.17	4371.13
1.44357	1.12933	1.97708	BC126484	UBA6	ubiquitin-like modifier activating enzyme 6	8100615	1521.94	2197.02	1718.78	3008.99
1.44296	1.5089	1.41932				7945892	91.5406	132.089	138.125	129.926
1.44259	1.18596	1.63862	AY683003	FAM171A1	family with sequence similarity 171, member A1	7932243	1189.16	1715.46	1410.29	1948.58
1.43979	1.3252	1.6098	BC093018	CCDC93	coiled-coil domain containing 93	8054804	804.854	1158.82	1066.59	1295.66
1.43684	1.46274	1.87126	BX537758	ANK2	ankyrin 2, neuronal	8096959	301.285	432.897	440.702	563.781
1.43499	1.26398	1.51752	BC007034	MT2A	metallothionein 2A	7995783	15065.8	21619.3	19042.9	22862.5
1.43492	1.6136	1.71195				7945894	51.212	73.4853	82.6355	87.6723
1.43287	1.302	2.1537	BC039858	RALA	v-ral simian leukemia viral oncogene homolog A (ras related)	8132406	1527	2187.99	1988.15	3288.69
1.43209	1.15873	1.53528	BC064644|L37792|BC003011|U12918|CR457018|AB086954|AK299959	STX1A	syntaxin 1A (brain)	8140113	421.148	603.12	487.997	646.581
1.43134	1.15657	1.66084	BC049374|AK298560	C10orf55|PLAU	chromosome 10 open reading frame 55 | plasminogen activator, urokinase	7934505	88.2218	126.276	102.035	146.522
1.43096	1.14527	1.53089	AF315356	NOTCH2	Notch homolog 2 (Drosophila)	7919095	1222.55	1749.42	1400.14	1871.59
1.42946	1.03771	1.76626	AK123558	FAM83G	family with sequence similarity 83, member G	8013312	350.273	500.702	363.482	618.673
1.42918	1.3058	1.57327				7951091	149.871	214.191	195.701	235.787
1.42872	1.44375	1.63583	AK292643	EDEM1	ER degradation enhancer, mannosidase alpha-like 1	8077458	1175.98	1680.15	1697.82	1923.7
1.42831	3.07704	3.65073	L40377	SERPINB8	serpin peptidase inhibitor, clade B (ovalbumin), member 8	8021653	533.678	762.259	1642.15	1948.32
1.42615	1.80853	1.89815	BC041688	GFRA2	GDNF family receptor alpha 2	8149629	360.709	514.425	652.353	684.679
1.42565	1.27506	1.59362	BC015565	HOXB9	homeobox B9	8016476	545.155	777.202	695.107	868.773
1.42461	1.6641	2.08027				8088952	387.791	552.451	645.324	806.711
1.42332	1.54165	1.81187	BC021853|AF525164	HAS3|CHTF8	hyaluronan synthase 3 | CTF8, chromosome transmission fidelity factor 8 homolog (S. cerevisiae)	7996883	430.955	613.388	664.383	780.836
1.42331	1.73667	3.73361	BC047447	NHEDC2	Na+/H+ exchanger domain containing 2	8102050	598.697	852.129	1039.74	2235.3
1.42067	1.05787	1.69773	AK300310	ELL2	elongation factor, RNA polymerase II, 2	7921344	1151.41	1635.77	1218.04	1954.78
1.42044	1.30492	2.91569	AF247704	NKX3-1	NK3 homeobox 1	8149811	491.716	698.455	641.648	1433.69
1.41781	1.23131	1.57527	AK295807	SLC39A14	solute carrier family 39 (zinc transporter), member 14	8145122	3142.86	4456	3869.83	4950.85
1.41696	1.12875	1.53144	AY113704	APPL2	adaptor protein, phosphotyrosine interaction, PH domain and leucine zipper containing 2	7966003	1343.92	1904.28	1516.95	2058.13
1.41546	1.24767	1.50691	BC014321	CHMP4C	chromatin modifying protein 4C	8147057	471.86	667.9	588.724	711.05
1.41373	1.37581	1.79216	D29805	B4GALT1	UDP-Gal:betaGlcNAc beta 1,4- galactosyltransferase, polypeptide 1	8160637	5607.66	7927.72	7715.1	10049.8
1.41345	1.27269	2.78028	AF180519	GABARAPL3	GABA(A) receptors associated protein like 3 (pseudogene)	7991395	186.819	264.059	237.763	519.411
1.41254	1.1786	1.63509	BC060853	HN1L|CRAMP1L	hematological and neurological expressed 1-like | Crm, cramped-like (Drosophila)	7992337	2433.25	3437.06	2867.82	3978.58
1.4122	1.20534	1.80063	BC017957|AK126057	WWC2	WW and C2 domain containing 2	8098470	859.492	1213.77	1035.98	1547.63
1.41212	1.16152	1.79515	BC031476|BC040009|AK292879|AK128726	ST6GAL1	ST6 beta-galactosamide alpha-2,6-sialyltranferase 1	8084717	792.78	1119.5	920.828	1423.16
1.40942	1.74297	1.87321	BC039867	WIPI1	WD repeat domain, phosphoinositide interacting 1	8017850	1872.63	2639.31	3263.93	3507.82
1.40939	1.33857	2.08317	D87071|BC150271|AB161230|BC008073|AK092007	FAM38A	family with sequence similarity 38, member A	8003357	833.761	1175.09	1116.05	1736.87
1.40862	1.06229	1.61699	AY149237	COL27A1	collagen, type XXVII, alpha 1	8157383	369.303	520.206	392.305	597.16
1.40686	1.36348	1.88729	BC052991|AF144638|BC068061|AK314615|AK308610	SGPL1	sphingosine-1-phosphate lyase 1	7928171	2695.11	3791.65	3674.72	5086.45
1.40601	1.17653	1.95454	BC043388	PPP1R3B	protein phosphatase 1, regulatory (inhibitor) subunit 3B	8149264	347.245	488.23	408.543	678.705
1.40592	1.50207	1.54241	BC132812	FNDC3A	fibronectin type III domain containing 3A	7969060	1580.62	2222.23	2374.21	2437.96
1.40556	1.0566	1.83214	BC035371	LOC100286937	similar to HSPC047 protein	8141765	457	642.342	482.864	837.288
1.40506	1.25483	1.76145		SCARNA7	small Cajal body-specific RNA 7	8091778	850.373	1194.83	1067.08	1497.89
1.40395	1.42606	1.61726	BC101680|BC101706|AK291729	PUS10	pseudouridylate synthase 10	8052418	213.337	299.514	304.231	345.022
1.40366	1.11785	1.55512	AK098609	TNRC6C	trinucleotide repeat containing 6C	8010188	298.386	418.834	333.551	464.026
1.40182	1.31101	1.79133	BC019703			8064900	87.4819	122.634	114.69	156.709
1.40017	1.22699	1.92887	BX537431	GSTO1	glutathione S-transferase omega 1	7930304	1474.7	2064.84	1809.45	2844.51
1.39926	1.11898	1.54725	AF348994|BC103841|BC103839	MT1JP|MT1M	metallothionein 1J (pseudogene) | metallothionein 1M	7995803	269.409	376.972	301.463	416.843
1.39887	1.59586	1.75328	BC018710|AB030241|AK297399|AL833296|BX640757	FAM126A	family with sequence similarity 126, member A	8138553	1001.84	1401.44	1598.8	1756.51
1.39878	1.04078	1.84324				7985032	40.4439	56.572	42.0932	74.5479
1.39855	0.983777	1.74596	AF119833|BC167152|BC152436|BC167156|AK297974|BC136476|BC136477|AK289782|AK316026|AK295086|AK296406|DQ655965|DQ656060|DQ655966	CDK14|PFTK1	cyclin-dependent kinase 14 | PFTAIRE protein kinase 1	8134098	107.799	150.762	106.05	188.212
1.39833	1.30519	1.54155	BC008797	KDSR	3-ketodihydrosphingosine reductase	8023656	990.782	1385.44	1293.16	1527.34
1.39796	1.17377	2.12437	BC137281	KIF21B	kinesin family member 21B	7923233	274.367	383.554	322.044	582.859
1.39654	1.26109	1.69611	AK057228	TBC1D7	TBC1 domain family, member 7	8123961	553.464	772.936	697.969	938.738
1.39646	1.34565	1.65405	BC008320	HERPUD1	homocysteine-inducible, endoplasmic reticulum stress-inducible, ubiquitin-like domain member 1	7995895	2244.4	3134.21	3020.18	3712.35
1.39469	1.87064	2.00847	BC033617	TCP11L2	t-complex 11 (mouse)-like 2	7958262	981.277	1368.58	1835.61	1970.87
1.39398	1.24974	1.51657	AY672111	IGFL1	IGF-like family member 1	8029779	199.15	277.612	248.887	302.025
1.39232	1.07857	1.78511	AF291105	PLEKHO1	pleckstrin homology domain containing, family O member 1	7905116	277.543	386.427	299.348	495.443
1.39099	1.18737	1.84858	BC012493	KIAA1147		8143441	588.054	817.98	698.24	1087.07
1.39097	1.22196	1.68123	BC033219	LUZP1	leucine zipper protein 1	7913558	1063.97	1479.94	1300.13	1788.78
1.38982	1.43132	1.78823	BC038385	CYTH1	cytohesin 1	8018922	1582.43	2199.29	2264.97	2829.75
1.38907	2.06534	2.39206	AF061034	OPTN	optineurin	7926239	761.125	1057.26	1571.98	1820.65
1.38812	1.282	1.61489	AK293321|AB051559|AK309723	GREB1L|KIAA1772	growth regulation by estrogen in breast cancer-like | KIAA1772	8020384	157.909	219.196	202.439	255.005
1.38218	1.13645	1.96117	AF007892	P2RY6	pyrimidinergic receptor P2Y, G-protein coupled, 6	7942409	363.547	502.487	413.152	712.978
1.37932	1.23268	1.6001	BC028163	GPR161	G protein-coupled receptor 161	7922108	482.729	665.837	595.05	772.417
1.37607	1.19724	1.53499	BC072668	SOX4	SRY (sex determining region Y)-box 4	8117165	630.265	867.289	754.578	967.451
1.37418	1.17785	1.54433		LOC401097	Similar to LOC166075	8083707	422.019	579.931	497.075	651.735
1.36848	1.56327	1.36929				8174226	79.5329	108.839	124.331	108.904
1.36784	1.18763	1.70455	BC001961	SLC38A7	solute carrier family 38, member 7	8001750	554.336	758.245	658.345	944.895
1.36781	1.24835	1.56976	AY309920|BC136335|BC136336	LHFPL2	lipoma HMGIC fusion partner-like 2	8112803	2431.1	3325.3	3034.86	3816.24
1.36742	1.19222	1.60493	AF000152	CTDSP2	CTD (carboxy-terminal domain, RNA polymerase II, polypeptide A) small phosphatase 2	7964579	2055.89	2811.27	2451.09	3299.56
1.36701	1.42171	1.7476	BC021196	ABHD3	abhydrolase domain containing 3	8022488	857.567	1172.3	1219.21	1498.68
1.36578	1.73135	1.54174	BC127118	SAMD9L	sterile alpha motif domain containing 9-like	8140971	129.903	177.419	224.908	200.277
1.36096	1.70284	2.2219	BC016034	RHBDF2	rhomboid 5 homolog 2 (Drosophila)	8018731	416.998	567.519	710.079	926.528
1.36082	2.12338	1.46033	L13923	FBN1	fibrillin 1	7988467	308.411	419.691	654.874	450.382
1.36012	1.03884	1.65126		MIR181B1	microRNA 181b-1	7923173	97.8901	133.142	101.692	161.642
1.35969	1.20955	1.62311	AK299212|AF250731|AK299249|AK297105|BC032454|BX537630	SDCCAG8	serologically defined colon cancer antigen 8	7911017	484.658	658.985	586.218	786.654
1.35912	0.943779	1.59712	AK126462	CLDN4	claudin 4	8133360	124.279	168.909	117.292	198.488
1.35832	1.27983	1.51465	BC037169	PLOD2	procollagen-lysine, 2-oxoglutarate 5-dioxygenase 2	8091283	5957.14	8091.68	7624.13	9022.97
1.3581	1.76222	2.5478	BC017667	NAV3	neuron navigator 3	7957298	394.882	536.29	695.869	1006.08
1.35431	3.01577	3.1431	AY026461	CDCP1	CUB domain containing protein 1	8086517	1037.16	1404.64	3127.83	3259.9
1.35397	1.75012	2.07587	U97074|AF010127|BC001602|AF015450|AF005774|AK289913|BT006751|AK296036|U85059|AF009616|AF041458|AF009618|AF041459|AF041460|AF041461|AK315924|AF015451|AK304585|AF009617|AF009619|AF041462|AF015452|Y14039|AB209600|AK308767|CR594605	CFLAR	CASP8 and FADD-like apoptosis regulator	8047381	826.939	1119.65	1447.24	1716.62
1.35342	1.37828	1.52511	AK296396|AY212247|AF096300|AK295610|AY834276|AK074592|AK074900|BC064691	MAP4K4	mitogen-activated protein kinase kinase kinase kinase 4	8043945	1155.75	1564.22	1592.95	1762.65
1.35262	1.23494	1.62821	AF276658	MAP1LC3A	microtubule-associated protein 1 light chain 3 alpha	8062023	470.872	636.91	581.5	766.678
1.35126	1.52879	2.18674	AY043487	SELM	selenoprotein M	8075462	1806.27	2440.74	2761.4	3949.84
1.35092	0.955904	1.75457				8100229	58.6805	79.2727	56.0929	102.959
1.35085	1.10049	1.56327	BC017293	MSN	moesin	8167965	7588.79	10251.4	8351.42	11863.3
1.34986	1.24979	1.53618	U40282|AJ277481	ILK|ILK-2	integrin-linked kinase | integrin-linked kinase-2	7938154	3144.32	4244.38	3929.73	4830.23
1.34984	1.30953	1.58015	BC008829	SHOX2	short stature homeobox 2	8091698	297.212	401.19	389.209	469.64
1.34863	1.25456	1.6511	AY472117	OCIAD2	OCIA domain containing 2	8100298	1266.2	1707.63	1588.52	2090.62
1.34709	1.55021	1.89419	AK289999	CLCN6	chloride channel 6	7897774	916.471	1234.57	1420.73	1735.97
1.34576	1.40689	1.64004	BC106042	LONRF1	LON peptidase N-terminal domain and ring finger 1	8149399	320.451	431.251	450.838	525.553
1.34391	1.36378	1.65059	AB040969	CALCOCO1	calcium binding and coiled-coil domain 1	7963721	643.022	864.164	876.939	1061.37
1.34381	1.37151	1.57075	AY459295	MLLT6|LOC100129395	myeloid/lymphoid or mixed-lineage leukemia (trithorax homolog, Drosophila); translocated to, 6 | NS5ATP13TP1	8014702	131.424	176.61	180.249	206.435
1.34364	0.997735	1.81058	BC101064	LRRC15	leucine rich repeat containing 15	8092839	212.74	285.847	212.258	385.183
1.3435	1.27239	1.86588	M63193|S72487	TYMP|SCO2|ODF3B	thymidine phosphorylase | SCO cytochrome oxidase deficient homolog 2 (yeast) | outer dense fiber of sperm tails 3B	8077103	475.247	638.497	604.698	886.753
1.34128	1.15972	1.51466	BX537962|AK304188|AY682988|BC094797|BC111717|AK295787|CR456474|AK289744|BC111549	SUN2|UNC84B	Sad1 and UNC84 domain containing 2 | unc-84 homolog B (C. elegans)	8076137	673.497	903.35	781.065	1020.12
1.34122	1.54178	2.38094	L29555	ST3GAL1	ST3 beta-galactoside alpha-2,3-sialyltransferase 1	8153021	466.816	626.103	719.728	1111.46
1.3403	1.49718	1.55331	BC008481	CAP2	CAP, adenylate cyclase-associated protein, 2 (yeast)	8117054	3256.51	4364.7	4875.59	5058.38
1.33753	1.11804	1.53405	BC008993|AY598327|AK092292	C9orf30|TMEFF1	chromosome 9 open reading frame 30 | transmembrane protein with EGF-like and two follistatin-like domains 1	8156897	2685.02	3591.28	3001.96	4118.97
1.33652	1.49946	1.91414	BC016147	NR4A1	nuclear receptor subfamily 4, group A, member 1	7955589	1131.13	1511.78	1696.09	2165.14
1.33615	1.46409	2.0785				7950282	84.7867	113.287	124.136	176.229
1.3358	1.1884	1.52588	BC051303	JDP2	Jun dimerization protein 2	7975787	529.09	706.76	628.769	807.33
1.33468	1.17882	1.56988	BC039821	DIRC2	disrupted in renal carcinoma 2	8082120	3527.81	4708.5	4158.66	5538.25
1.33338	1.6059	3.36366	M21574	PDGFRA	platelet-derived growth factor receptor, alpha polypeptide	8095080	97.096	129.466	155.927	326.598
1.33312	1.09963	1.5339	BC070062	RIN3	Ras and Rab interactor 3	7976292	757.652	1010.04	833.134	1162.16
1.33233	1.35925	1.84299	BC070077	STK10	serine/threonine kinase 10	8115783	575.823	767.185	782.688	1061.24
1.33143	1.88368	2.10529	AB096241	ZC3H12C	zinc finger CCCH-type containing 12C	7943715	449.491	598.468	846.696	946.309
1.32983	1.27724	1.50687	AF037364	PNMA1	paraneoplastic antigen MA1	7980044	984.299	1308.95	1257.19	1483.21
1.32941	1.51734	1.14096				8055135	110.853	147.369	168.202	126.479
1.3294	1.12029	2.51181	BC017050	BPGM	2,3-bisphosphoglycerate mutase	8136341	998.543	1327.47	1118.66	2508.15
1.32822	1.60845	2.11097	BC013319	FGD6	FYVE, RhoGEF and PH domain containing 6	7965541	2816.5	3740.94	4530.2	5945.53
1.32738	1.78304	1.72212	BC040355	TMEM45A	transmembrane protein 45A	8081288	207.173	274.997	369.397	356.776
1.32667	1.07659	1.54295	AF407165	PPP1R14C	protein phosphatase 1, regulatory (inhibitor) subunit 14C	8122734	163.997	217.57	176.559	253.04
1.32631	1.38688	2.17816	AF243495	PSD3	pleckstrin and Sec7 domain containing 3	8149555	902.889	1197.51	1252.2	1966.64
1.32578	0.944013	1.8573	AF130979	PACSIN3	protein kinase C and casein kinase substrate in neurons 3	7947801	851.999	1129.56	804.297	1582.41
1.32496	1.24189	1.50877	BC022524|U66197|U76381	FGF12	fibroblast growth factor 12	8092750	129.959	172.19	161.395	196.078
1.32482	2.21194	3.82709	BC051765	NFKB1	nuclear factor of kappa light polypeptide gene enhancer in B-cells 1	8096635	1044.04	1383.17	2309.35	3995.63
1.32462	2.70388	2.37477	AY273896	SLCO4C1	solute carrier organic anion transporter family, member 4C1	8113369	126.128	167.072	341.036	299.525
1.32435	1.3596	2.00328	BC007337	DHRS7	dehydrogenase/reductase (SDR family) member 7	7979473	1481.01	1961.37	2013.58	2966.87
1.32404	1.13743	1.59861	BC060794|S82362	RARB|LOC100130354	retinoic acid receptor, beta | hypothetical protein LOC100130354	8078286	1950.45	2582.48	2218.51	3118
1.32168	1.13332	1.76751	BC067881	NIPAL1	NIPA-like domain containing 1	8094938	168.401	222.572	190.852	297.65
1.31971	1.2211	1.545	AK225303	VEZT	vezatin, adherens junctions transmembrane protein	7957613	2030.93	2680.25	2479.98	3137.8
1.31936	1.19463	1.58734	AB041035	NOX4	NADPH oxidase 4	7950933	85.6762	113.038	102.351	135.998
1.31777	1.38863	1.56699	AL832467	C9orf72	chromosome 9 open reading frame 72	8160531	357.154	470.645	495.955	559.655
1.3173	1.25088	1.61515	AF170724	CHFR	checkpoint with forkhead and ring finger domains	7967841	785.04	1034.13	981.989	1267.95
1.31719	1.50833	1.90528				8149847	584.734	770.208	881.972	1114.08
1.3159	1.19213	1.61239	AY422170	TP53INP2	tumor protein p53 inducible nuclear protein 2	8062034	469.41	617.7	559.598	756.873
1.31531	1.27692	1.67298	BC107582	TMEM165	transmembrane protein 165	8095148	2103.2	2766.35	2685.62	3518.62
1.3153	1.42758	2.76641	U54804	HAS2	hyaluronan synthase 2	8152617	928.727	1221.55	1325.83	2569.24
1.31513	1.41198	1.6482	AK022588	RNF122	ring finger protein 122	8150186	432.614	568.944	610.84	713.032
1.3148	1.27495	3.03024		BMP2	bone morphogenetic protein 2	8060850	204.311	268.628	260.487	619.111
1.31462	1.2794	1.50592	AK290185	ATL1	atlastin GTPase 1	7974270	479.916	630.906	614.006	722.716
1.31455	1.56553	1.86275	AB072356	SSH1	slingshot homolog 1 (Drosophila)	7966150	551.123	724.481	862.8	1026.6
1.31273	2.49806	1.76622	BC035395	PSTPIP2	proline-serine-threonine phosphatase interacting protein 2	8023043	47.2409	62.0145	118.011	83.4381
1.31033	1.24803	1.50963	BC022265	PKIA	protein kinase (cAMP-dependent, catalytic) inhibitor alpha	8147012	79.9787	104.799	99.8158	120.739
1.30964	1.4197	2.00306	BC100942	VSTM1	V-set and transmembrane domain containing 1	8039109	91.0566	119.251	129.273	182.391
1.30943	1.47769	1.76136	BC110999	OGFRL1	opioid growth factor receptor-like 1	8120602	1430.18	1872.72	2113.35	2519.06
1.30912	1.23505	1.56729	AK092096	SNORA61|SNHG12	small nucleolar RNA, H/ACA box 61 | small nucleolar RNA host gene 12 (non-protein coding)	7914212	985.473	1290.1	1217.11	1544.53
1.30908	1.63065	1.57737	AK126862	PDP1	pyruvate dehyrogenase phosphatase catalytic subunit 1	8147344	1790.61	2344.04	2919.85	2824.45
1.30905	1.92425	2.47091	AF285167|BC146856|AB445477|AB055982|AF165281|BC141816|BC142693|AB208839|AK024328|AF258627|AK130814|BC034824	ABCA1	ATP-binding cassette, sub-family A (ABC1), member 1	8162940	757.312	991.356	1457.25	1871.25
1.30869	1.07608	1.74176	EU126604	KPNA7	karyopherin alpha 7 (importin alpha 8)	8141263	240.654	314.941	258.963	419.162
1.30726	1.10275	1.55198	AB007938	KLHL21	kelch-like 21 (Drosophila)	7912102	202.302	264.461	223.089	313.969
1.30718	1.00519	1.51194	BC028412	ELL2	elongation factor, RNA polymerase II, 2	8113220	1086.47	1420.2	1092.1	1642.67
1.3069	1.65375	1.66903	AK297615	PPP1R15A	protein phosphatase 1, regulatory (inhibitor) subunit 15A	8030128	598.564	782.266	989.873	999.023
1.30589	1.56464	1.70365	U21092	TRAF3	TNF receptor-associated factor 3	7977018	698.331	911.944	1092.63	1189.71
1.30565	1.24817	1.55197	BC132729	JAK1	Janus kinase 1	7916747	6562.45	8568.23	8191.06	10184.7
1.30419	1.27563	1.71495	BC110810	GOLGA7B	golgin A7 family, member B | golgi autoantigen, golgin subfamily a, 7B	7929711	209.977	273.85	267.853	360.101
1.30396	1.28283	1.58995	BC114478	MARK1	MAP/microtubule affinity-regulating kinase 1	7909841	226.762	295.689	290.896	360.54
1.3036	1.34806	1.50675	BC032493	CSRP1	cysteine and glycine-rich protein 1	7923378	7171.56	9348.88	9667.68	10805.7
1.30152	0.912929	1.55015	BC106074	PNP	purine nucleoside phosphorylase	7973067	2860.91	3723.54	2611.81	4434.85
1.30093	1.58616	1.89794	BX640634	ETS1	v-ets erythroblastosis virus E26 oncogene homolog 1 (avian)	7952601	469.761	611.128	745.118	891.58
1.29391	1.91754	2.51095	BC030803	TMEM156	transmembrane protein 156	8099850	2387.91	3089.75	4578.91	5995.9
1.29316	1.26423	1.81425	BC070108	ITPRIP	inositol 1,4,5-triphosphate receptor interacting protein	7936242	928.021	1200.08	1173.23	1683.66
1.29304	1.58267	1.9516	BC008967	C16orf45	chromosome 16 open reading frame 45	7993458	1082.74	1400.04	1713.63	2113.08
1.29252	2.14015	2.54519	BC067106	GPR176	G protein-coupled receptor 176	7987439	188.265	243.337	402.914	479.169
1.29214	1.28554	1.50225	BC137070	FCHO2	FCH domain only 2	8106141	1214.31	1569.06	1561.04	1824.19
1.29167	1.44829	2.45764	AY358845	C12orf59	chromosome 12 open reading frame 59	7953936	123.315	159.282	178.596	303.063
1.29154	1.16623	1.52198	AK292905	PHC2	polyhomeotic homolog 2 (Drosophila)	7914648	405.72	524.003	473.161	617.497
1.28967	1.46408	1.56465	BC017069	HBP1|COG5	HMG-box transcription factor 1 | component of oligomeric golgi complex 5	8135392	985.001	1270.32	1442.12	1541.18
1.28785	0.793937	1.51073	AY359074	CBLN2	cerebellin 2 precursor	8023822	127.861	164.666	101.514	193.164
1.28671	1.47504	1.55979	M11949	SPINK1	serine peptidase inhibitor, Kazal type 1	8114964	48.4338	62.3202	71.4416	75.5467
1.2861	1.15498	1.61342	BC140864	PLEKHG1	pleckstrin homology domain containing, family G (with RhoGef domain) member 1	8122756	80.5919	103.649	93.0818	130.028
1.28529	1.93959	1.48382		DNAH17	dynein, axonemal, heavy chain 17	8018902	115.557	148.524	224.133	171.465
1.28509	1.27498	1.52025	AF099148|BC041332|AK290191|BC042598|BC050532|AF301005|BC051463	GABBR1	gamma-aminobutyric acid (GABA) B receptor, 1	8179595	299.115	384.39	381.365	454.728
1.28495	3.16416	4.01247	BC014008	TNIP1	TNFAIP3 interacting protein 1	8115210	614.651	789.797	1944.85	2466.27
1.28388	2.63002	2.78737	AB085789	SLC16A2	solute carrier family 16, member 2 (monocarboxylic acid transporter 8)	8168424	961.695	1234.7	2529.28	2680.6
1.28097	1.05849	1.60745	BC011609|S37374|BC047056|S37375|AK292761|AK289626|BT007088|AK296297|AK293888|CR599826	DNAJB2	DnaJ (Hsp40) homolog, subfamily B, member 2	8048523	348.095	445.897	368.455	559.543
1.28042	1.31616	1.61852	BC136998	OR52H1	olfactory receptor, family 52, subfamily H, member 1	7946087	60.9805	78.0807	80.26	98.6983
1.27855	1.25838	1.55142	U02478|BX649158|BC014505|AK091815	MLLT4	myeloid/lymphoid or mixed-lineage leukemia (trithorax homolog, Drosophila); translocated to, 4	8123407	536.328	685.724	674.903	832.072
1.27614	2.77144	5.17823	U20770	CD82		7939546	263.245	335.937	729.567	1363.14
1.27581	1.53111	1.32304	BC140808	ARL13A	ADP-ribosylation factor-like 13A	8168781	52.1441	66.5258	79.8385	68.9885
1.27396	1.1338	1.54958	BX640884	FAM177A1	family with sequence similarity 177, member A1	7973918	777.35	990.315	881.36	1204.57
1.27388	1.20253	1.8001	BC028679	KIFAP3	kinesin-associated protein 3	7922268	1445.87	1841.87	1738.71	2602.72
1.27337	1.80984	1.67106	AK126924	NDRG1	N-myc downstream regulated 1	8153002	1915.37	2438.97	3466.51	3200.7
1.2729	1.54293	3.09651	BX537685	DKFZp686O24166		7938702	746.945	950.789	1152.49	2312.92
1.27118	1.45121	1.6007	U23942	CYP51A1	cytochrome P450, family 51, subfamily A, polypeptide 1	8140864	2931.14	3725.99	4253.7	4691.89
1.27112	1.17877	1.66607	AF333388	MT1P2	metallothionein 1 pseudogene 2	7925413	340.028	432.216	400.814	566.509
1.27093	0.823274	2.07968				7979811	65.8961	83.7494	54.2505	137.043
1.27083	3.8124	5.89585	BC009716	CCL2	chemokine (C-C motif) ligand 2	8006433	2070.29	2630.99	7892.79	12206.1
1.2702	1.56723	1.73216	BC157861|BC171855|AF040990|BC112336|BC115020|BC115022|AK297481|AK299920|AK095256|BC115021	ROBO1	roundabout, axon guidance receptor, homolog 1 (Drosophila)	8088919	3124.28	3968.47	4896.46	5411.76
1.26926	1.66603	2.61496	AF147421	C14orf128	chromosome 14 open reading frame 128	7978538	514.432	652.95	857.058	1345.22
1.26881	1.64868	1.44158	BX648779	PTPLAD2|KIAA1797	protein tyrosine phosphatase-like A domain containing 2 | KIAA1797	8160346	371.788	471.73	612.961	535.962
1.26793	1.694	1.61242	AK292975	CYLD	cylindromatosis (turban tumor syndrome)	7995552	296.163	375.515	501.701	477.539
1.26724	1.53697	1.78231		SNORA23	small nucleolar RNA, H/ACA box 23	7938329	2434.9	3085.6	3742.37	4339.75
1.26714	1.25016	1.85572	BC026191	ENDOD1	endonuclease domain containing 1	7943293	559.894	709.465	699.955	1039.01
1.26697	1.09326	2.02541	BC011949	CA2	carbonic anhydrase II	8147132	169.033	214.16	184.797	342.361
1.26684	0.981452	1.61288	BC018543|AY646650	ACAP1|KCTD11	ArfGAP with coiled-coil, ankyrin repeat and PH domains 1 | potassium channel tetramerisation domain containing 11	8004331	218.938	277.36	214.877	353.121
1.26537	1.36083	1.7748	AK091192			8092883	108.876	137.768	148.161	193.233
1.26375	1.17459	1.67765	AB007877	HSPA12A	heat shock 70kDa protein 12A	7936516	770.227	973.377	904.697	1292.17
1.26361	1.29251	1.53351	BC026322	BSDC1	BSD domain containing 1	7914530	571.962	722.738	739.266	877.11
1.26335	1.34437	2.03138		FLJ36031		8142136	418.895	529.212	563.15	850.934
1.2628	1.38511	1.55614	AY687932	GNPTAB	N-acetylglucosamine-1-phosphate transferase, alpha and beta subunits	7965812	1655.25	2090.25	2292.71	2575.8
1.26263	1.37839	1.69557	AK289785|AF272976|AY172948|BC058884|AK001836	KLHL5	kelch-like 5 (Drosophila)	8094625	2693.73	3401.19	3713	4567.41
1.26138	1.17856	1.63168	AK026256	GDPD3	glycerophosphodiester phosphodiesterase domain containing 3	8000799	153.202	193.245	180.557	249.976
1.26127	1.5853	1.68454	AK294915	ACSL4	acyl-CoA synthetase long-chain family member 4	8174474	1587.87	2002.74	2517.24	2674.83
1.2602	1.28444	1.62861	AB032081	PGM3	phosphoglucomutase 3	8127841	967.068	1218.69	1242.14	1574.98
1.25923	0.989233	1.62953	AF312864	C1orf21	chromosome 1 open reading frame 21	7908161	939.005	1182.43	928.895	1530.13
1.25729	1.53284	1.75647	AF265242	IL27RA|RLN3	interleukin 27 receptor, alpha | relaxin 3	8026272	284.829	358.113	436.597	500.293
1.2565	1.48802	1.71377	BC010998|BC088369|AF063002|AK300966|AK304680|AK289411|AK299381|AK297124|AK299450|AF098518|AK301642|U60115|U29538|CR456974|AK299379|AF220153|CR605478	FHL1	four and a half LIM domains 1	8170119	1421.49	1786.11	2115.2	2436.11
1.25614	1.078	1.5531	BC031405	DUSP10	dual specificity phosphatase 10	7924450	419.983	527.556	452.742	652.277
1.25602	1.445	1.64325	BC150332	CLIP2	CAP-GLY domain containing linker protein 2	8133459	393.164	493.822	568.122	646.069
1.25102	1.91789	1.808	AY237654|BC100667|BC100669|BC121795|BC098270|AK301024|AK303846|AY239295|AY239294|AK304400|BC032349|BC128151|AK310258	RFTN1	raftlin, lipid raft linker 1	8085665	332.406	415.846	637.518	600.99
1.25099	1.19517	1.61417	BC044658|BC051695|AK304363|AK291678|BC033851|AK056778|AF334946	FRMD8	FERM domain containing 8	7941260	461.341	577.131	551.383	744.684
1.25094	1.20212	1.86087	AY048757	ABCG1	ATP-binding cassette, sub-family G (WHITE), member 1	8068761	193.247	241.741	232.307	359.608
1.25088	1.26209	1.60179	BC108292	C14orf4	chromosome 14 open reading frame 4	7980338	858.51	1073.9	1083.52	1375.15
1.25086	1.29797	1.54163	BC125093	AFAP1L1	actin filament associated protein 1-like 1	8109120	272.196	340.479	353.301	419.624
1.24839	1.57942	1.59356	AK097396|BC046188	LOC648987		8111922	511	637.929	807.081	814.309
1.24626	1.40638	1.53578	AK292330|X59360	RNU2-1|RNU2-2|WDR74	RNA, U2 small nuclear 1 | RNA, U2 small nuclear 2 | WD repeat domain 74	7948894	444.391	553.827	624.982	682.487
1.24588	1.19658	1.5211	CR536566	RPS6KA6	ribosomal protein S6 kinase, 90kDa, polypeptide 6	8173825	896.805	1117.31	1073.1	1364.13
1.24534	0.94255	1.59151	AY151833	SLC13A5	solute carrier family 13 (sodium-dependent citrate transporter), member 5	8011975	226.597	282.191	213.579	360.632
1.24455	1.2818	1.71188	AK024452	ZSWIM4	zinc finger, SWIM-type containing 4	8026198	333.799	415.428	427.864	571.424
1.24417	1.05001	1.56177	AK296550|AK292798|BC050073|D10040|AK303486|L09229|AK296826|CR614171|BC033479	ACSL1	acyl-CoA synthetase long-chain family member 1	8103951	1072.38	1334.22	1126.01	1674.81
1.24323	1.5357	1.72752	AF181862	GPRC5B	G protein-coupled receptor, family C, group 5, member B	7999909	2944.24	3660.38	4521.46	5086.23
1.2431	1.60806	1.86392	BC012444	CLIC4	chloride intracellular channel 4	7898988	2931.75	3644.46	4714.44	5464.53
1.24215	1.22916	1.79673	AK096570	LOC643837		7896759	319.084	396.35	392.205	573.308
1.24205	1.95346	2.80748	BC126233	PDE5A	phosphodiesterase 5A, cGMP-specific	8102532	80.8273	100.391	157.893	226.921
1.24197	1.04804	1.69631	AF032885	FOXO1	forkhead box O1	7971177	1115.47	1385.37	1169.05	1892.19
1.24089	1.6459	1.05282	AY007239	MOXD1	monooxygenase, DBH-like 1	8129573	271.88	337.372	447.487	286.24
1.23964	1.93719	3.17391	AF086645|EF560715|AK295681|AK302036|BC023998|AK126989|AK126651|AK310792	MTSS1	metastasis suppressor 1	8152764	159.222	197.378	308.444	505.358
1.23958	0.939126	1.52481	BC132676	PLXNA2	plexin A2	7923991	119.984	148.73	112.68	182.952
1.23956	1.35472	2.34081	BC011238	PSD3	pleckstrin and Sec7 domain containing 3	8149551	1100.98	1364.73	1491.52	2577.19
1.23616	1.35088	2.04567	BC036734|BC106871|BC106872|AL136828	SLC41A2	solute carrier family 41, member 2	7965964	1799.94	2225.01	2431.5	3682.08
1.23546	1.71038	1.42411	BC032518	CCNG2	cyclin G2	8095870	435.952	538.6	745.645	620.844
1.23281	1.61272	1.74497	BC146868	COL12A1	collagen, type XII, alpha 1	8127563	265.994	327.921	428.973	464.152
1.23266	1.68358	1.86673	BC042956	STARD4	StAR-related lipid transfer (START) domain containing 4	8113491	591.369	728.956	995.619	1103.93
1.2323	1.54696	2.50107	AF062075	LPXN	leupaxin	7948332	280.407	345.545	433.779	701.318
1.23227	1.33662	1.50587	AL162047|BC012736|BC001562|AK304123|AK293978|AK292480|L49399|AK302794|AB064669|S71225	NCOA4	nuclear receptor coactivator 4	7927536	3173.55	3910.67	4241.84	4778.94
1.23179	1.36531	1.64158	BC065195	PNPLA3	patatin-like phospholipase domain containing 3	8073633	287.145	353.702	392.042	471.371
1.23175	1.70004	1.1007				8058342	66.8377	82.3273	113.627	73.5684
1.23106	1.27936	1.50361		OTUD1	OTU domain containing 1	7926677	473.631	583.069	605.946	712.154
1.23079	1.71482	1.88182	BC001880	INSIG1	insulin induced gene 1	8137526	1107.02	1362.51	1898.35	2083.22
1.22866	1.10574	1.57012	BC150297	PIK3CD	phosphoinositide-3-kinase, catalytic, delta polypeptide	7897482	262.434	322.443	290.183	412.053
1.22843	0.602006	0.893512	AF161557	HSPC072	hypothetical LOC29075	8065242	129.122	158.617	77.7324	115.372
1.22824	1.76333	2.18787	AK131439	RNF19B	ring finger protein 19B	7914603	597.599	733.996	1053.76	1307.47
1.22708	1.60466	1.25631	BC128083	C14orf182	chromosome 14 open reading frame 182	7978911	149.283	183.182	239.547	187.545
1.22703	1.506	1.5325	BC003635	MMP7	matrix metallopeptidase 7 (matrilysin, uterine)	7951217	1273.9	1563.11	1918.49	1952.24
1.22662	1.48478	1.75326	BC000213	RNF24	ring finger protein 24	8064766	918.444	1126.58	1363.69	1610.27
1.22537	1.16721	1.53224	BC001057|AF049891|AK304545|BC017509|CR533528|AF061254|CR456597|AK057171	TPST2	tyrosylprotein sulfotransferase 2	8075106	813.801	997.204	949.88	1246.94
1.22511	1.07849	1.58911	BC050664	YPEL3	yippee-like 3 (Drosophila)	8000791	354.081	433.788	381.874	562.672
1.2244	1.13935	5.28389	BC131716	LCE3E	late cornified envelope 3E	7920182	163.986	200.786	186.838	866.486
1.22436	0.90659	0.614478	BC136366	E2F7	E2F transcription factor 7	7965094	929.65	1138.22	842.811	571.25
1.21638	1.19346	1.58869	BC022323	POPDC3	popeye domain containing 3	8128565	1364.38	1659.61	1628.34	2167.58
1.214	1.45908	1.63984	BC000736	MAN2B1	mannosidase, alpha, class 2B, member 1	8034420	901.834	1094.83	1315.85	1478.86
1.20949	1.26984	1.54374	BC050466|AK291879|AK098152|CR590255	TMEM150A	transmembrane protein 150A	8053449	392.616	474.865	498.558	606.095
1.20929	1.33803	1.58301	BC069206|BC003037|BC000464|AJ005897|CR456725|AY691428|AK294088|BC009027|AK023344|CR592753	WDR45	WD repeat domain 45	8172538	685.395	828.845	917.076	1084.99
1.20891	1.8878	2.30614	BC114569	TMEM132A	transmembrane protein 132A	7940377	642.673	776.932	1213.23	1482.1
1.20849	1.42832	1.62325	BC115373	TMEM87B	transmembrane protein 87B	8044417	811.929	981.209	1159.69	1317.97
1.20682	1.31093	1.51149	AF157317	SELS	selenoprotein S	7991587	1176.39	1419.7	1542.16	1778.1
1.20403	1.18475	1.56247	X16416	ABL1	c-abl oncogene 1, receptor tyrosine kinase	8158725	1635.58	1969.29	1937.75	2555.54
1.19832	1.61528	2.01316	BC081541	PARP12	poly (ADP-ribose) polymerase family, member 12	8143327	667.197	799.515	1077.71	1343.18
1.19601	1.49895	1.56523	U60805	OSMR	oncostatin M receptor	8105040	6221.9	7441.48	9326.34	9738.74
1.1957	1.37424	1.97183	AF027706	RIPK2	receptor-interacting serine-threonine kinase 2	8147206	2746.85	3284.42	3774.85	5416.33
1.19503	1.03533	1.66193	BC081542	MAF	v-maf musculoaponeurotic fibrosarcoma oncogene homolog (avian)	8002969	107.276	128.197	111.065	178.285
1.19469	1.58233	1.63704	BC035638	LSS	lanosterol synthase (2,3-oxidosqualene-lanosterol cyclase)	8070961	747.897	893.502	1183.42	1224.34
1.19322	1.31816	1.85313	AK129922	TMEM51	transmembrane protein 51	7898115	805.19	960.768	1061.37	1492.12
1.19087	1.89558	1.57715	U62027	C3AR1	complement component 3a receptor 1	7960874	58.7584	69.9739	111.381	92.6709
1.18969	1.62615	1.58589	BC036099	ARNT2	aryl-hydrocarbon receptor nuclear translocator 2	7985285	697.125	829.36	1133.63	1105.56
1.18894	0.985847	1.55184	AK097058|AB007962	LOC728855|FLJ39739|FAM91A2|LOC100130000	hypothetical LOC728855 | hypothetical FLJ39739 | family with sequence similarity 91, member A2 | Neuroblastoma breakpoint family member 6-like protein	7919394	117.769	140.02	116.102	182.758
1.18884	1.97499	2.0598	BC013187|AY007140|AK130169	HLA-B	major histocompatibility complex, class I, B	8179731	2238.81	2661.58	4421.63	4611.49
1.18841	1.19803	1.60322	BC060873	FAM174B	family with sequence similarity 174, member B	7991453	776.316	922.579	930.049	1244.6
1.18783	1.65969	1.58974	BC016673			7972225	106.94	127.027	177.487	170.007
1.18196	1.08429	1.61094				8083320	65.4858	77.4018	71.0059	105.494
1.17841	1.42881	1.55334	BC142940|AF331038|BC150187|BC150214|BC136815|BC171775|CT841514|AB449894|AK127939|AK131086|BC022201|CR592975|AK309455|AY927421|AY927419	TBC1D10A	TBC1 domain family, member 10A	8075332	637.108	750.773	910.305	989.647
1.17775	1.67286	1.64001	AK289369	PARP8	poly (ADP-ribose) polymerase family, member 8	8105191	147.851	174.13	247.334	242.476
1.17648	1.58181	1.70063	U82226|AK130527	CIB1|C15orf58	calcium and integrin binding 1 (calmyrin) | chromosome 15 open reading frame 58	7991386	1746.73	2055	2763	2970.54
1.17605	1.68081	1.85127	AK289752	LRP12	low density lipoprotein receptor-related protein 12 | low density lipoprotein-related protein 12	8152280	1220.74	1435.65	2051.83	2259.91
1.17548	1.49202	1.50907	AF255565|AF056322|U36501|M60618|BC011562|AK293373|AK304205|AK091898|AK126529	SP100		8048940	676.681	795.425	1009.62	1021.16
1.17492	1.31959	1.55415	AY349166	CSRP2	cysteine and glycine-rich protein 2	7965090	989.012	1162.01	1305.09	1537.08
1.17486	1.66817	4.41978	X00474	TFF1	trefoil factor 1	8070579	204.205	239.912	340.65	902.542
1.17434	1.74058	1.84473	AY382667	ACACB	acetyl-CoA carboxylase beta | acetyl-Coenzyme A carboxylase beta	7958466	400.798	470.673	697.619	739.364
1.17374	1.29056	1.88471	BC060775	TMEM154	transmembrane protein 154	8103226	76.2424	89.489	98.3956	143.695
1.17342	2.04918	1.32685	U17327	NOS1	nitric oxide synthase 1 (neuronal)	7966779	236.726	277.779	485.094	314.1
1.17275	2.06332	2.05536	BC091497|AK300685|AK292226|M12678|L33922|M32317|BC013187|AF189017|U21052|U21053|U04245|U88407|U29057|D31816|U04244|L37880|U09912|AF170577|L09736|D83043|M77774|M77778|U40498|L36591|M16102|AF026218|U31971|M28205|U17107|M84382|U57966|L11666|L11604|D50292|D50293|D50294|D50296|L32862|U50710|U06862|L22027|M75138|U70528|U70529|U03859|M24033|D50290|D50291|L15005|U01848|L37881|D50295|L09735|U30904|U09864|…	HLA-B|HLA-C	major histocompatibility complex, class I, B | major histocompatibility complex, class I, C	8124911	1626.25	1907.18	3355.47	3342.53
1.17262	1.96702	1.97563	BC091497|AK300685|AK292226|M12678|BC013187|U04244|U88407|D83043|AF170577|L09736|L33922|M32317|AF189017|U21052|U21053|U04245|U29057|U40498|L36591|AF026218|U31971|M28205|D31816|M77774|M77778|D50290|D50291|U17107|L15005|M84382|U01848|U57966|L11666|L11604|L37881|L37880|D50292|D50293|D50294|D50295|D50296|L09735|U09864|L32862|U35431|U50710|U09912|U06862|L22027|M75138|U70528|U70529|U03859|M24033|AB00810…	HLA-B|HLA-C	major histocompatibility complex, class I, B | major histocompatibility complex, class I, C	8178498	1791.97	2101.3	3524.83	3540.26
1.1713	1.41467	1.64476	AK097621	RHBDL2	rhomboid, veinlet-like 2 (Drosophila)	7915184	120.226	140.821	170.08	197.743
1.1683	1.52195	1.84324		ISM1	isthmin 1 homolog (zebrafish)	8061013	113.351	132.428	172.514	208.932
1.163	1.09004	1.50776				8129943	74.3529	86.4723	81.0474	112.106
1.16287	2.25386	1.2925	U91963	TLL1	tolloid-like 1	8098214	101.393	117.907	228.527	131.051
1.16272	1.83286	0.983294				8065194	84.1285	97.8178	154.196	82.723
1.16243	1.44908	3.60236	BC047085	IL33	interleukin 33	8154295	47.364	55.0572	68.6342	170.622
1.1622	1.1937	1.851	BC094779|BC132731|AK292957|AK295133|BC058002	MORC3|DOPEY2	MORC family CW-type zinc finger 3 | dopey family member 2	8068460	639.004	742.648	762.783	1182.8
1.1611	1.60681	2.61064	AK303299	SLFN5	schlafen family member 5	8006531	1408.39	1635.29	2263.03	3676.81
1.16035	1.34498	1.9548	AF438313	TMEM158	transmembrane protein 158 (gene/pseudogene)	8086530	951.677	1104.28	1279.99	1860.34
1.15996	1.5228	1.73027	BC050281	PPFIBP1	PTPRF interacting protein, binding protein 1 (liprin beta 1)	7954559	834.262	967.713	1270.41	1443.5
1.15741	1.42151	1.58664	BC047936	DNAJC3	DnaJ (Hsp40) homolog, subfamily C, member 3	7969651	973.869	1127.17	1384.37	1545.18
1.15679	2.87354	3.09312	U29680	BCL2A1	BCL2-related protein A1	7990818	116.348	134.59	334.331	359.879
1.15663	1.098	1.73974	BC011625|AK024492	ZNF503|C10orf41	zinc finger protein 503 | chromosome 10 open reading frame 41	7934553	607.383	702.519	666.903	1056.69
1.15545	1.44417	1.76123	BC071596	DENND5A	DENN/MADD domain containing 5A	7946478	1253.43	1448.27	1810.16	2207.58
1.15535	1.58902	1.62983	BC034998	P4HA1	prolyl 4-hydroxylase, alpha polypeptide I	7934278	1625.14	1877.61	2582.39	2648.7
1.15332	1.67525	2.84071	AY842285	ZNF641	zinc finger protein 641	7962794	461.005	531.687	772.299	1309.58
1.15318	1.25302	2.0991	AF001434|AF099011|BC104799|BC104825|AK299096|AK297654|AK300326|AK302930|AK097842|AK124613|AK126581|AK096747|CR593287	EHD1	EH-domain containing 1	7949264	790.694	911.817	990.759	1659.75
1.1528	1.50936	1.73832	BC041144	APLF|PROKR1	aprataxin and PNKP like factor | prokineticin receptor 1	8042402	544.009	627.135	821.104	945.661
1.1501	1.10716	3.20071	AF287008	TREM1	triggering receptor expressed on myeloid cells 1	8126303	80.0515	92.067	88.63	256.221
1.14925	1.44037	1.69432	U90550	BTN2A2	butyrophilin, subfamily 2, member A2	8117447	423.852	487.111	610.503	718.14
1.1485	1.58858	1.50951	BC051284	STAT2	signal transducer and activator of transcription 2, 113kDa	7964119	431.762	495.88	685.886	651.75
1.14831	1.30004	1.52412	BC014077	GRAMD1A	GRAM domain containing 1A	8027701	3588.61	4120.83	4665.36	5469.49
1.14723	1.55232	1.99994	AK299064	ATP9A	ATPase, class II, type 9A	8067055	887.836	1018.56	1378.21	1775.62
1.14576	1.35394	1.55864	AF182198|BC146779|AF248540|AF182199|BC020921|U61167|BC038963|AK025400|AK091859	ITSN2	intersectin 2	8050719	851.236	975.316	1152.52	1326.77
1.14518	1.65811	1.71589	BC033293|AK304527|AK301283|D38526|D49819|D49552|U09853|M28160|BC002463|M12679|M24097|M26429|AF196489|AF405691|BC008457|D50852|L38251|AY732487|U41420|D64145|U06696|U06695|M84171|M26431|M12678|D83043|AF170577|U17107|L09736|U62824|U41386|BC013187|L24373|AF026218|U30904|U30936|U04787|U06862|U70529|D50854|U57028|M77774|M77778|M84174|M84173|AF168611|D50853|M84172|M99390|M99389|M26430|M84382|U57966|L079…	HLA-C|HLA-B	major histocompatibility complex, class I, C | major histocompatibility complex, class I, B	8124901	2440.23	2794.51	4046.16	4187.16
1.14285	1.8253	1.43689	AK024966	GRAMD3	GRAM domain containing 3	8107673	217.948	249.083	397.822	313.168
1.1425	1.04852	1.74566	U23070	BAMBI	BMP and activin membrane-bound inhibitor homolog (Xenopus laevis)	7926875	1753.59	2003.48	1838.67	3061.17
1.14088	1.6559	1.77338	BC033293	HLA-C	major histocompatibility complex, class I, C	8178489	2454.23	2799.98	4063.95	4352.26
1.14039	1.70209	1.73342	BC003069|AK316195|AK301019|D16841|D16842|AF165065|AY786587|DQ327721|DQ336694|AY786585|AY786586|DQ336695|U07161|U50574|AK304472|U03754|AF217561|U32184|AK301014|AK301282|D26550|L18898|M64740|DQ327722|AF116214|D83516|U25971|AK296091|BC019236|D32129|D32131|D32130|U35431|BC008611|AF036921|D38525|AY365426|DQ336693|AY856830|AF140506|AF116215|M84379|D83515|U41057|U18930|U56825|M24042|M84377|M84378|M23739…	HLA-A|HLA-B|HLA-K|HLA-C|LOC441528	major histocompatibility complex, class I, A | major histocompatibility complex, class I, B | major histocompatibility complex, class I, K (pseudogene) | major histocompatibility complex, class I, C | hypothetical protein LOC441528	8177732	3703.8	4223.78	6304.19	6420.22
1.14029	1.59065	1.3691	AK301928|BC118988|AL137655	SEPT14|C20orf69|LOC100134822	septin 14 | chromosome 20 open reading frame 69 | similar to hCG1739109	7911329	410.509	468.097	652.974	562.029
1.14028	1.26708	1.65267	BC022780	CNIH3	cornichon homolog 3 (Drosophila)	7910022	107.111	122.137	135.719	177.019
1.13884	1.6846	1.74483	M84375|DQ327720|DQ327718|DQ327719|AF287958|AF287959|D14354|D50068|D14350|D16843|D14351|U52429|U03697|U45480|M23739|U83415|M98453|U03907|M32321|AF217560|U17569|U17570|U83416|BC020891	HLA-J|HLA-A|HLA-G	major histocompatibility complex, class I, J (pseudogene) | major histocompatibility complex, class I, A | major histocompatibility complex, class I, G	8117813	1764.77	2009.79	2972.94	3079.23
1.13789	0.625161	0.823631	BC014429	KCNE4	potassium voltage-gated channel, Isk-related family, member 4	8048749	296.476	337.358	185.345	244.187
1.13746	2.04236	2.04016	U43185	STAT5A	signal transducer and activator of transcription 5A	8007212	225.098	256.04	459.732	459.237
1.13682	1.46947	1.51067	BC050719	ZBTB1	zinc finger and BTB domain containing 1	7975068	701.806	797.827	1031.28	1060.19
1.13656	1.30067	1.67803	BC015743	MANBA	mannosidase, beta A, lysosomal	8102006	373.792	424.837	486.178	627.232
1.13513	1.03648	1.68579	AJ223366	MYEOV	myeloma overexpressed (in a subset of t(11;14) positive multiple myelomas)	7942118	1114.82	1265.47	1155.5	1879.36
1.135	1.56931	1.29077		C6orf155	chromosome 6 open reading frame 155	8127502	404.455	459.055	634.717	522.059
1.13488	1.11438	1.50064	AK303850	C6orf58	chromosome 6 open reading frame 58	8121936	49.7066	56.4111	55.3922	74.5916
1.13422	1.07828	1.65019	AF163840	CDC42EP2	CDC42 effector protein (Rho GTPase binding) 2	7941236	599.29	679.729	646.202	988.943
1.13407	1.64886	1.95229	AF121860|BC034992|BC031050|AK316088|AK296142|BX648363|AK312850|AK309162	SNX10	sorting nexin 10	8131957	701.771	795.856	1157.12	1370.06
1.13405	1.93976	1.57765	AY358664	GKN2	gastrokine 2	8052753	56.1881	63.7204	108.991	88.6453
1.13399	1.03765	1.5939	BC039369	C12orf56	chromosome 12 open reading frame 56	7964687	43.068	48.8389	44.6893	68.6462
1.13396	1.12284	2.68192				8016213	72.3534	82.0458	81.2415	194.046
1.13326	1.29118	2.00148		HUNK	hormonally up-regulated Neu-associated kinase	8068180	305.96	346.731	395.051	612.372
1.13268	1.21438	1.76384	AF329092	FILIP1L	filamin A interacting protein 1-like	8089112	84.4043	95.6033	102.499	148.875
1.13249	1.55566	1.32977	BC020537	SAV1	salvador homolog 1 (Drosophila)	7979033	1123.01	1271.79	1747.02	1493.34
1.13227	1.3977	1.58184	BC042145	ZHX2	zinc fingers and homeoboxes 2	8148149	443.718	502.408	620.187	701.891
1.13157	1.93347	1.90953	M84375|DQ327720|DQ327718|DQ327719|AF287958|AF287959|D14354|D50068|D14350|D16843|D14351|U52429|U03697|U45480|M23739|U83415|M98453|U03907|M32321|AF217560|U17569|U17570|U83416|BC020891	HLA-J|HLA-A|HLA-G	major histocompatibility complex, class I, J (pseudogene) | major histocompatibility complex, class I, A | major histocompatibility complex, class I, G	8179049	1796.28	2032.61	3473.06	3430.05
1.13086	1.17211	1.76931	X95701	GATA6	GATA binding protein 6	8020455	618.328	699.243	724.745	1094.01
1.13015	1.55663	2.00064	AF132035	GCNT4	glucosaminyl (N-acetyl) transferase 4, core 2 | glucosaminyl (N-acetyl) transferase 4, core 2 (beta-1,6-N-acetylglucosaminyltransferase)	8112668	102.845	116.23	160.092	205.756
1.12924	1.35154	1.52091	BC151840	ABCA3	ATP-binding cassette, sub-family A (ABC1), member 3	7998784	450.752	509.006	609.208	685.553
1.12854	1.60748	1.73289	BC062991|DQ367723|AY253269|AY253270|AK298704|GQ891552|AK302420|AK300090|AK303670|AK301488|AY253271|AK125274	HLA-F	major histocompatibility complex, class I, F	8177717	322.187	363.6	517.91	558.316
1.12852	1.68605	1.72384	AK301019|AK304472|AF217561|U32184|AK301014|AK301282|AK316195|DQ336695|D16841|D16842|AF165065|BC003069|AY786587|DQ327721|DQ336694|AY786585|AY786586|U50574|U03754|U07161|D32129|AF116214|D26550|BC019236|L18898|D32131|D32130|M64740|DQ327722|D83516|U25971|BC008611|M23739|U83415|M84375|DQ327718|DQ327719|AF287959|U03907|AK296091|U35431|DQ327720|AF036921|D14354|D50068|D14350|D16843|D14351|U52429|U03697|U…	HLA-A|HLA-B|HLA-K|HLA-C|LOC441528	major histocompatibility complex, class I, A | major histocompatibility complex, class I, B | major histocompatibility complex, class I, K (pseudogene) | major histocompatibility complex, class I, C | hypothetical protein LOC441528	8117800	3030.84	3420.37	5110.16	5224.68
1.1273	1.69793	2.06887	AB090811	CSGALNACT2	chondroitin sulfate N-acetylgalactosaminyltransferase 2	7927146	887.876	1000.9	1507.55	1836.9
1.12682	1.56935	1.70015	BC062991|AK302420|AK298704|AK303670|DQ367723|AY253269|AY253270|GQ891552|AK300090|AK301488|AY253271|AK125274	HLA-F	major histocompatibility complex, class I, F	8117760	221.161	249.209	347.079	376.006
1.1267	1.10255	1.5904	AB063321	CREB3L1	cAMP responsive element binding protein 3-like 1	7939642	186.442	210.065	205.561	296.519
1.12346	1.00659	1.68388	BC159100	FMNL3	formin-like 3	7963092	251.264	282.286	252.921	423.099
1.12325	1.6146	1.18186	AY028897	ABCA5	ATP-binding cassette, sub-family A (ABC1), member 5	8018038	206.616	232.081	333.602	244.192
1.12107	1.58001	1.80537	AF414126	NECAB1	N-terminal EF-hand calcium binding protein 1	8147244	67.6683	75.8608	106.917	122.167
1.11977	1.72872	1.77849	D32129|D32131|BC008611|DQ327720	HLA-A	major histocompatibility complex, class I, A	8179041	3293.87	3688.38	5694.16	5858.11
1.11882	3.09035	2.58594	BC013740|AK294974|AK096630|AB209108	SLC2A6	solute carrier family 2 (facilitated glucose transporter), member 6	8164918	591.48	661.762	1827.88	1529.53
1.11815	0.609433	0.778139	CR542259	EPCAM	epithelial cell adhesion molecule	8098439	196.798	220.049	119.935	153.136
1.11785	0.903271	1.54276				7928746	158.884	177.609	143.515	245.12
1.11723	1.57332	1.66292	BC062991|DQ367723|AY253269|AY253270|AK298704|GQ891552|AK302420|AK300090|AK303670|AK301488|AY253271|AK125274	HLA-F	major histocompatibility complex, class I, F	8179019	275.529	307.829	433.495	458.183
1.11711	1.42084	1.5148	D78130	SQLE	squalene epoxidase	8148280	4859.63	5428.73	6904.76	7361.37
1.11591	1.43349	1.93039	BX647978	BIRC2	baculoviral IAP repeat-containing 2	7943424	908.442	1013.74	1302.24	1753.65
1.11293	1.57235	1.66639	AF261088	ACO1	aconitase 1, soluble	8154733	5763.25	6414.07	9061.85	9603.83
1.11232	4.00644	8.76974	AB024718	CLEC4E	C-type lectin domain family 4, member E	7960900	36.281	40.3561	145.358	318.175
1.10859	1.47084	1.67496	AK292084|BC034245|AJ421515	CRTAC1	cartilage acidic protein 1	7935535	184.124	204.118	270.816	308.401
1.10804	1.7607	1.55838	BC000011	MVD	mevalonate (diphospho) decarboxylase	8003332	820.165	908.773	1444.06	1278.13
1.10733	3.26635	3.81773	BC002844	NFKB2	nuclear factor of kappa light polypeptide gene enhancer in B-cells 2 (p49/p100)	7930074	522.442	578.513	1706.48	1994.54
1.10664	1.57936	0.928239				8130370	47.1647	52.1945	74.4902	43.7802
1.10521	0.933217	0.638697	BC144561	POLE	polymerase (DNA directed), epsilon	7967736	945.964	1045.49	882.789	604.185
1.10476	1.67522	1.46177	BC132763|BC132765|AB009672|AK296844|AJ005580	ADAM23	ADAM metallopeptidase domain 23	8047788	1175.12	1298.22	1968.58	1717.75
1.10411	1.07394	0.654999	AF056618	ZNF215	zinc finger protein 215	7938183	156.712	173.027	168.299	102.646
1.10361	1.10873	0.500315				8002379	126.12	139.188	139.833	63.0996
1.10311	1.88628	1.29756	M33882|BC032602|M30817|AK225885|AK096355|AK093008|BC052255	MX1	myxovirus (influenza virus) resistance 1, interferon-inducible protein p78 (mouse)	8068713	91.8113	101.278	173.181	119.131
1.09697	1.2076	1.52887	D14497	MAP3K8	mitogen-activated protein kinase kinase kinase 8	7926900	1416.73	1554.11	1710.85	2166
1.09688	1.41684	1.65655	AF118767	LIPG	lipase, endothelial	8021169	146.103	160.257	207.005	242.026
1.09677	1.64549	1.22083	U14550	ST6GALNAC2	ST6 (alpha-N-acetyl-neuraminyl-2,3-beta-galactosyl-1,3)-N-acetylgalactosaminide alpha-2,6-sialyltransferase 2	8018761	234.539	257.235	385.932	286.333
1.09168	2.83775	1.78272	BC065207	ATP6V0D2	ATPase, H+ transporting, lysosomal 38kDa, V0 subunit d2	8147145	47.6544	52.0234	135.231	84.9544
1.09018	1.23247	1.70439	BC003672	FABP4	fatty acid binding protein 4, adipocyte	8151532	39.6686	43.2461	48.8905	67.6107
1.09011	1.4581	2.08785	BC008584|AK291186|M60316|BC004248	BMP7	bone morphogenetic protein 7	8067185	134.932	147.09	196.744	281.718
1.08976	1.65229	1.68892	M90683|M90684|M32800|AF226990|M90685|BC021708|AY359818|AK302054|M90686|AK299998|AK296091|U57966|L37881|D50296|U09864|M23739|U83415|U40498|L36591|D83043|U01848|AF170577|AF026218|L09735|L09736|U31971|DQ327720|AF287958|AF287959|D14354|D50068|D14350|D16843|D14351|U52429|U03697|U45480|M98453|U03907|M32321|M84375|DQ327718|DQ327719|U35431|M77774|M77778|AF016641|L24373|U04787|AK300878|AK293556|U29083|U17…	HLA-H|HLA-G|HLA-A|HLA-B|HLA-K|LOC441528	major histocompatibility complex, class I, H (pseudogene) | major histocompatibility complex, class I, G | major histocompatibility complex, class I, A | major histocompatibility complex, class I, B | major histocompatibility complex, class I, K (pseudogene) | hypothetical protein LOC441528	8117777	1485.43	1618.76	2454.35	2508.77
1.08963	1.06613	0.638529	BC044632|BC033086|BC002493|BT007247|AK056834	TCF19	transcription factor 19	8118086	456.471	497.385	486.658	291.47
1.08904	1.06611	0.637945	BC044632|BC033086|BC002493|BT007247|AK056834	TCF19	transcription factor 19	8177947	455.815	496.401	485.948	290.785
1.08827	2.36186	2.25584	AF222340	ERAP1|CAST	endoplasmic reticulum aminopeptidase 1 | calpastatin	8113250	635.363	691.447	1500.64	1433.28
1.08701	1.77227	1.38196	AK128130	SYCP2L	synaptonemal complex protein 2-like	8116874	161.831	175.911	286.808	223.644
1.0869	1.87722	1.88168	BC014087	SYNGR3	synaptogyrin 3	7992447	686.025	745.641	1287.82	1290.88
1.08675	1.60591	1.62461	AB056507|AK294928|BC127101|BC127102|AB193095|AB193096|BC035706|BC070275|AB074184|AK308124|BC060819	ZEB2	zinc finger E-box binding homeobox 2	8055624	376.847	409.537	605.184	612.229
1.08669	0.921783	0.59811	BC150610	C14orf145	chromosome 14 open reading frame 145	7980496	608.179	660.902	560.609	363.758
1.08655	1.60896	1.63787	AF311320	SLC37A1	solute carrier family 37 (glycerol-3-phosphate transporter), member 1	8068810	224.201	243.605	360.732	367.212
1.08647	1.48597	2.03606	BC016649	EFNB1	ephrin-B1	8168045	326.642	354.887	485.381	665.062
1.08524	1.19691	1.53358	BC139904|BC141846	HLA-L	major histocompatibility complex, class I, L, pseudogene | major histocompatibility complex, class I, L (pseudogene)	8117861	210.314	228.242	251.726	322.534
1.08519	0.827434	0.647883	AY946008|AY946007|AK057980|AK092189|BC110831	NCKAP5	NCK-associated protein 5	8055323	440.42	477.937	364.418	285.34
1.08517	1.19358	1.53718	BC139904|BC141846	HLA-L	major histocompatibility complex, class I, L, pseudogene | major histocompatibility complex, class I, L (pseudogene)	8179080	210.096	227.991	250.767	322.957
1.07738	0.865768	0.519953	AY605064	LOC100289612	arsenic transactivated protein 1	7914878	719.424	775.09	622.854	374.066
1.07658	1.49343	1.85689	AY331591	TAB3|MAP3K7IP3	TGF-beta activated kinase 1/MAP3K7 binding protein 3 | mitogen-activated protein kinase kinase kinase 7 interacting protein 3	8171901	1273.59	1371.12	1902.01	2364.91
1.07432	2.4892	2.52571	BC068455	NFE2L3	nuclear factor (erythroid-derived 2)-like 3	8131944	679.195	729.675	1690.65	1715.45
1.0737	1.45575	1.68164	AY358103			8140356	357.611	383.966	520.593	601.374
1.07366	1.47703	2.88258	AK090468	TRAF1	TNF receptor-associated factor 1	8163825	136.822	146.9	202.089	394.4
1.07348	1.58767	1.20924	M86849	GJB2	gap junction protein, beta 2, 26kDa	7970441	192.271	206.4	305.263	232.502
1.07327	1.60935	1.32126	AY484516	PSORS1C3	psoriasis susceptibility 1 candidate 3 (non-protein coding)	8179727	79.9655	85.8249	128.693	105.655
1.06853	0.907837	0.525458	AF360549	BRIP1	BRCA1 interacting protein C-terminal helicase 1	8017262	1516.62	1620.55	1376.84	796.921
1.0654	0.663263	0.729969	BC151854	PLCE1	phospholipase C, epsilon 1	7929388	1585.24	1688.92	1051.43	1157.18
1.06413	2.24668	1.62635	BC012532	CXCL11	chemokine (C-X-C motif) ligand 11	8101131	46.2023	49.1652	103.802	75.1411
1.06367	0.918126	0.496608	BC044799	C4orf21	chromosome 4 open reading frame 21	8102389	230.384	245.053	211.522	114.411
1.0636	1.5146	1.02588				7921621	120.517	128.182	182.535	123.636
1.06138	2.39049	2.61977	AF065214	PLA2G4C	phospholipase A2, group IVC (cytosolic, calcium-independent)	8037970	104.223	110.62	249.144	273.04
1.06045	1.64418	1.76236	BC009819|AY147934|AY358541|AK290668|AK304872|AK027244|AK056022|AL834439	UXS1	UDP-glucuronate decarboxylase 1	8054395	2791.89	2960.67	4590.37	4920.32
1.0593	1.28848	1.5093	AY093498|BC064941|AY036912|EF186228|EF186229|AK298380	LIPH	lipase, member H	8092541	3240.07	3432.19	4174.75	4890.23
1.05838	0.913378	0.56209	BC000442	AURKB	aurora kinase B	8012403	3070.79	3250.07	2804.79	1726.06
1.05819	0.928627	0.540052	AK302986|BC012462	CENPI	centromere protein I	8168794	2059.12	2178.93	1912.15	1112.03
1.05752	0.92228	0.596159	AF080255	TTF2	transcription termination factor, RNA polymerase II	7904314	706.889	747.547	651.949	421.418
1.0567	0.896016	1.76232	BC029050|AK291689	ARG2|VTI1B	arginase, type II | vesicle transport through interaction with t-SNAREs homolog 1B (yeast)	7975268	209.532	221.413	187.744	369.263
1.05666	1.60728	1.26007	BC039733	PTX3	pentraxin 3, long | pentraxin-related gene, rapidly induced by IL-1 beta	8083594	63.5253	67.1245	102.103	80.0461
1.05546	1.54372	1.19214	AK023116	SP140L	SP140 nuclear body protein-like	8048926	204.432	215.77	315.585	243.712
1.05358	1.54213	1.54647	AF251707	HAVCR2	hepatitis A virus cellular receptor 2	8115464	76.0102	80.0829	117.218	117.547
1.05226	1.55917	1.29153	AY484516	PSORS1C3	psoriasis susceptibility 1 candidate 3 (non-protein coding)	8124897	81.3219	85.5719	126.795	105.03
1.05173	0.96233	0.592428	BC012295	LMNB1	lamin B1	8107706	690.646	726.372	664.629	409.158
1.05128	0.840791	0.624559	AY273815	IGSF10	immunoglobulin superfamily, member 10	8091537	330.014	346.939	277.473	206.113
1.0495	1.7392	1.72503	BC010004	FDPS	farnesyl diphosphate synthase (farnesyl pyrophosphate synthetase, dimethylallyltranstransferase, geranyltranstransferase)	7905986	1689.41	1773.05	2938.24	2914.3
1.04886	0.961138	0.53682				8085114	104.053	109.137	100.009	55.8575
1.04796	1.51127	1.45554	BC065246|AF098786|AK290741|AY358962|BT007075|BC007068|AF145023|AY829267|AF165514|AF165517|AK293968|AK295332|AK022929	HSD17B7|HSD17B7P2	hydroxysteroid (17-beta) dehydrogenase 7 | hydroxysteroid (17-beta) dehydrogenase 7 pseudogene 2	7906904	868.627	910.285	1312.73	1264.33
1.047	1.27076	2.13038	BC052998	DDR2	discoidin domain receptor tyrosine kinase 2	7906878	100.381	105.099	127.56	213.85
1.04598	1.62092	1.49587	BC157846|BC171850|AK304761|BC012946|AB082529|AK129761|CR936816	RGNEF	190 kDa guanine nucleotide exchange factor | Rho-guanine nucleotide exchange factor	8106210	1454	1520.85	2356.81	2174.99
1.04537	0.830005	0.620557	AF091433	CCNE2	cyclin E2	8151871	619.712	647.827	514.363	384.566
1.04493	1.92734	1.42196	BC010645|AK291577|AF516603|AF516604|AF516602|AY040826|L23767|AF525084|CR456858|AK021929|AK128605|CR620801|CR621052	ST3GAL4	ST3 beta-galactoside alpha-2,3-sialyltransferase 4	7945110	245.467	256.497	473.099	349.046
1.04378	0.977082	2.48174	AK075558	C1orf187	chromosome 1 open reading frame 187	7897737	298.73	311.808	291.883	741.368
1.04369	1.86527	1.30337	M87503	IRF9	interferon regulatory factor 9	7973618	609.377	635.999	1136.65	794.241
1.04322	1.7181	1.88094	M90683|BC021708|AF226990|M32800|AY359818|M90684|M90685|AK302054|M90686|AK093478|AF196178	HLA-G|HLA-A	major histocompatibility complex, class I, G | major histocompatibility complex, class I, A	8177725	1618.31	1688.25	2780.41	3043.94
1.04124	1.53901	1.21028	AK289385	ZNF774	zinc finger protein 774	7986004	303.261	315.768	466.721	367.03
1.04062	1.71869	1.88156	M90683|BC021708|AF226990|M32800|AY359818|M90684|M90685|AK302054|M90686|AK093478|AF196178	HLA-G|HLA-A	major histocompatibility complex, class I, G | major histocompatibility complex, class I, A	8179034	1619.56	1685.34	2783.53	3047.3
1.04044	1.32951	2.16417	BC009694	G0S2	G0/G1switch 2	7909441	357.299	371.747	475.033	773.256
1.0373	0.909832	0.496373	BC012205	PLAC8	placenta-specific 8	8101429	244.77	253.9	222.699	121.497
1.03194	2.10011	2.08312	BC110406|BC017722|U14187|AK316248|AK301966|AK296030|L37360|CR597504	EFNA3	ephrin-A3	7905918	366.858	378.574	770.442	764.208
1.03177	0.90104	0.529561	AY681966	CIT	citron (rho-interacting, serine/threonine kinase 21)	7966878	1435.79	1481.4	1293.7	760.336
1.03163	1.52202	1.47534	U26591|U26592|BC008640|AK292106|EU416199|L21181|U38260|CR624499|BC005922	ICA1	islet cell autoantigen 1, 69kDa	8138202	151.261	156.044	230.221	223.161
1.03133	1.62595	1.15298	BC028141	MLKL	mixed lineage kinase domain-like	8002778	596.473	615.158	969.836	687.723
1.03047	1.50692	1.31589	BC037161	TPBG	trophoblast glycoprotein	8120880	2697.86	2780.08	4065.47	3550.1
1.02942	2.56541	2.66464	BC018435	DRAM1	DNA-damage regulated autophagy modulator 1	7958019	1669.28	1718.39	4282.39	4448.03
1.02766	1.47336	1.55644	S56892	IL6	interleukin 6 (interferon, beta 2)	8138542	73.897	75.9411	108.877	115.017
1.02754	1.2883	1.51961	BC043399	ETV6	ets variant 6	7953981	1444.65	1484.44	1861.14	2195.3
1.02719	2.06575	1.39038	BC009288|AK299439|AK291456|BC066890	NR4A2	nuclear receptor subfamily 4, group A, member 2	8055952	820.777	843.092	1695.52	1141.19
1.02633	2.00975	1.8992	BC012172	ACSS2	acyl-CoA synthetase short-chain family member 2	8062041	864.029	886.776	1736.49	1640.96
1.02632	0.811134	0.639204	BC006849	THOC3|LOC728554	THO complex 3 | similar to THO complex 3	8110408	1114.63	1143.97	904.111	712.474
1.02588	0.84557	0.499775	BC007585	MYBL2	v-myb myeloblastosis viral oncogene homolog (avian)-like 2	8062766	2609.56	2677.11	2206.57	1304.19
1.02555	1.2977	4.49244	BC006093	MMP9	matrix metallopeptidase 9 (gelatinase B, 92kDa gelatinase, 92kDa type IV collagenase)	8063115	183.105	187.783	237.615	822.587
1.0242	0.993607	1.61371				8005632	59.7167	61.1618	59.335	96.3653
1.0238	0.814315	0.653234	AF022778	MRE11A	MRE11 meiotic recombination 11 homolog A (S. cerevisiae)	7951046	520.545	532.934	423.887	340.038
1.02016	1.4818	1.58405	BC018112	PNRC1	proline-rich nuclear receptor coactivator 1	8121076	1764.57	1800.15	2614.74	2795.18
1.01856	1.03502	1.50489	U42030	P2RY1	purinergic receptor P2Y, G-protein coupled, 1	8083447	239.52	243.965	247.909	360.452
1.01836	0.865329	0.620061	BC040506	ZNF431	zinc finger protein 431	8027292	251.224	255.837	217.391	155.774
1.01712	0.854666	0.558921	BC019283	TRAIP	TRAF interacting protein	8087513	385.041	391.634	329.081	215.207
1.01698	1.32325	1.55897	AF165514|AY829267|AF165517|AK293968|AK307174	HSD17B7P2	hydroxysteroid (17-beta) dehydrogenase 7 pseudogene 2	7927082	661.167	672.396	874.886	1030.74
1.01573	4.46861	4.86738	AF123050|BC012472|BC051463	UBD|GABBR1	ubiquitin D | gamma-aminobutyric acid (GABA) B receptor, 1	8124650	110.801	112.543	495.126	539.31
1.01548	0.596437	0.562263	AB030176	PADI2	peptidyl arginine deiminase, type II	7912937	573.099	581.972	341.818	322.233
1.01527	1.02776	0.607264	BC036054	C18orf54	chromosome 18 open reading frame 54	8021286	385.242	391.124	395.934	233.943
1.01518	4.3365	4.62702	AF123050|BC012472|BC051463	UBD|GABBR1	ubiquitin D | gamma-aminobutyric acid (GABA) B receptor, 1	8178295	115.273	117.023	499.88	533.369
1.01461	1.61722	0.92585				7922752	140.955	143.014	227.955	130.503
1.01433	0.992535	0.664094	BC117182|AK303805|BX648822|AB020719|BC107721|AK025247	CEP152	centrosomal protein 152kDa	7988537	251.914	255.524	250.033	167.294
1.01312	1.72055	1.9275	AF192910	TM4SF19	transmembrane 4 L six family member 19	8093104	1084.7	1098.92	1866.27	2090.75
1.01298	1.52221	1.43075	AY257470|AY257471	LST-3TM12|SLCO1B3	organic anion transporter LST-3b | solute carrier organic anion transporter family, member 1B3	7954344	373.172	378.016	568.048	533.918
1.01189	1.72161	2.11621	BC033519	STX11	syntaxin 11	8122457	317.334	321.109	546.326	671.546
1.0112	0.956853	0.653617	BC070339	DUT	deoxyuridine triphosphatase	7983594	778.242	786.958	744.663	508.672
1.01105	2.2191	1.55174	BC035407	IL3RA	interleukin 3 receptor, alpha (low affinity)	8165752	78.3495	79.2151	173.866	121.578
1.01007	1.81261	2.31557	AK129833	TFPI2	tissue factor pathway inhibitor 2	8141016	3195.45	3227.61	5792.1	7399.28
1.00976	0.873842	0.663497	BC067093	CHAF1A	chromatin assembly factor 1, subunit A (p150)	8024843	974.195	983.706	851.293	646.375
1.00898	0.811644	0.629483	BC006849	THOC3|LOC728554	THO complex 3 | similar to THO complex 3	8115886	1094.42	1104.24	888.276	688.917
1.00851	0.886711	0.554275	AF071592	KIF4A	kinesin family member 4A	8168146	1258.62	1269.33	1116.03	697.62
1.00825	2.21959	1.55994	BC035407	IL3RA	interleukin 3 receptor, alpha (low affinity)	8176323	78.4437	79.091	174.113	122.368
1.00807	0.960862	0.569425	AF297866	CLSPN	claspin homolog (Xenopus laevis)	7914851	466.114	469.877	447.872	265.417
1.00655	0.987613	0.558127	BC005995	GINS4	GINS complex subunit 4 (Sld5 homolog)	8146130	1313.63	1322.23	1297.36	733.173
1.00412	1.85127	1.27255	BC140837	GBP3	guanylate binding protein 3	7917503	89.9291	90.2996	166.483	114.439
1.00351	0.923146	0.487844	AY750055|AB244756|AY818645|AB244758|AB244757|BC048963|BC068504|BC034952|AL137718	DIAPH3	diaphanous homolog 3 (Drosophila)	7971866	706.674	709.153	652.363	344.746
1.00229	0.894835	0.469381	BC015706	SKA1	spindle and kinetochore associated complex subunit 1	8021187	1041.81	1044.19	932.246	489.004
1.00193	0.697468	0.363702	BC025242	CDCA7L	cell division cycle associated 7-like	8138489	1188.65	1190.94	829.043	432.312
0.999715	0.922417	0.664428	AK291200	RFWD3	ring finger and WD repeat domain 3	8002762	3063.53	3062.65	2825.85	2035.49
0.999608	1.3713	1.54826	AJ250725	ADAMTS12	ADAM metallopeptidase with thrombospondin type 1 motif, 12	8111387	426.133	425.965	584.357	659.766
0.998279	0.671171	0.645689	BC001278	PRSS23	protease, serine, 23	7942957	1816.03	1812.9	1218.87	1172.59
0.997987	0.957208	0.655452	AK291924	C17orf53	chromosome 17 open reading frame 53	8007569	701.098	699.687	671.097	459.536
0.996277	0.981353	1.61907	BC037549|AK292282	GK|GK3P	glycerol kinase | glycerol kinase 3 pseudogene	8174103	691.262	688.688	678.372	1119.2
0.996075	0.538498	0.565674	M91667	PDE3A	phosphodiesterase 3A, cGMP-inhibited	7954293	2000.5	1992.64	1077.26	1131.63
0.993866	1.40939	1.59501	D11456	XDH	xanthine dehydrogenase	8051322	128.231	127.445	180.728	204.53
0.993572	1.03008	1.51357				7981215	242.092	240.536	249.373	366.424
0.993392	1.54551	1.2305	AF208043|BC017059|M63838|AK296228|AY138863|AF086545|AK094968	IFI16	interferon, gamma-inducible protein 16	7906400	204.451	203.1	315.98	251.576
0.99317	1.66738	1.73204	BC014081|AY523971|AY523970|L21204|L21205|L21206|L21207|L21208|AB012644|AK302340|BX648013|AK130176|AK123494|AK093980	TAP1	transporter 1, ATP-binding cassette, sub-family B (MDR/TAP)	8125512	837.827	832.106	1396.98	1451.15
0.992875	0.661821	0.655887	BX647688	SYTL5	synaptotagmin-like 5	8166747	148.525	147.467	98.2972	97.4159
0.992711	1.66744	1.73077	BC014081|AY523971|AY523970|L21204|L21205|L21206|L21207|L21208|AB012644|AK302340|BX648013|AK130176|AK123494|AK093980	TAP1	transporter 1, ATP-binding cassette, sub-family B (MDR/TAP)	8180061	838.28	832.17	1397.78	1450.87
0.992261	1.6656	1.73006	BC014081|AY523971|AY523970|L21204|L21205|L21206|L21207|L21208|AB012644|AK302340|BX648013|AK130176|AK123494|AK093980	TAP1	transporter 1, ATP-binding cassette, sub-family B (MDR/TAP)	8178867	838.902	832.409	1397.27	1451.35
0.991916	0.742141	0.50615	BC143565	C14orf105	chromosome 14 open reading frame 105	7979378	326.528	323.888	242.33	165.272
0.991833	0.882546	0.556399	U39817	BLM	Bloom syndrome, RecQ helicase-like	7986068	1958.2	1942.21	1728.21	1089.54
0.991418	0.852885	0.5311	D14134|D13804|AK291969|EU362635|CR536559|BT019705|BC001459|AK303089|AY425955	RAD51		7982792	953.024	944.844	812.819	506.151
0.990555	1.94923	1.45771	BC038115	DDX60	DEAD (Asp-Glu-Ala-Asp) box polypeptide 60	8103563	161.982	160.452	315.739	236.122
0.990428	1.02024	2.48274	BC034390	HTRA3	HtrA serine peptidase 3	8094056	359.242	355.803	366.514	891.904
0.990044	0.888649	0.639928	BC048266|AF232673|AF232674|AF232675|AK001274|DQ656065	DONSON|ATP5O	downstream neighbor of SON | ATP synthase, H+ transporting, mitochondrial F1 complex, O subunit	8070129	1534.06	1518.79	1363.24	981.691
0.989772	9.98541	8.63275	L12964	TNFRSF9	tumor necrosis factor receptor superfamily, member 9	7912145	187.418	185.501	1871.45	1617.93
0.989388	1.22777	1.5815	AF288391	FAM129A	family with sequence similarity 129, member A	7922846	168.812	167.021	207.264	266.977
0.989347	0.719351	0.634505	AK293819	CPLX2	complexin 2	8110114	933.33	923.387	671.392	592.202
0.988789	0.857729	0.533042	AF289865	GSG2	germ cell associated 2 (haspin)	8003844	992.292	981.168	851.118	528.934
0.987518	0.679195	0.661438				8083592	83.6058	82.5622	56.7846	55.3
0.987163	0.798727	0.505354	BC010164	GINS2	GINS complex subunit 2 (Psf2 homolog)	8003204	5957.85	5881.37	4758.7	3010.83
0.986862	0.922108	0.525876		HIST1H2BL	histone cluster 1, H2bl	8124510	353.138	348.499	325.632	185.707
0.986684	0.956259	0.621087	BC108909	POLD3	polymerase (DNA-directed), delta 3, accessory subunit	7942527	1327.67	1309.99	1269.6	824.597
0.986365	0.859711	0.531057	AK296913	MCM4	minichromosome maintenance complex component 4	8146357	2220.9	2190.62	1909.34	1179.43
0.986237	0.715912	0.605313	BC036666	AK5	adenylate kinase 5	7902452	420.093	414.312	300.75	254.288
0.985738	0.861149	0.608703	BC064931	PRIM2	primase, DNA, polypeptide 2 (58kDa)	8120411	1247.29	1229.51	1074.11	759.232
0.98556	3.04543	2.31866	L08187	EBI3	Epstein-Barr virus induced 3	8024792	234.348	230.964	713.692	543.374
0.982745	0.94843	0.617906	BC000142	MCM5	minichromosome maintenance complex component 5	8072687	2056.52	2021.03	1950.46	1270.73
0.9816	1.53998	1.08326	AF267860	C10orf11	chromosome 10 open reading frame 11	7928534	281.577	276.396	433.622	305.023
0.980204	0.315488	0.186299	BC107424	BAAT	bile acid CoA: amino acid N-acyltransferase (glycine N-choloyltransferase) | bile acid Coenzyme A: amino acid N-acyltransferase (glycine N-choloyltransferase)	8162870	449.778	440.874	141.899	83.7931
0.979823	0.580707	0.932058				8089873	183.175	179.479	106.371	170.729
0.979681	0.866623	0.64617	AB062397	UBE2S	ubiquitin-conjugating enzyme E2S	8012958	3399.06	3330	2945.71	2196.37
0.97947	1.57176	1.16792	BX647938|BC039117	OVOS|OVOS2|LOC728715	ovostatin | ovostatin 2 | similar to hCG38149	7953873	168.182	164.73	264.342	196.423
0.977445	1.51408	1.02852	BC036053	CCDC146	coiled-coil domain containing 146	8133770	147.265	143.944	222.972	151.465
0.976863	1.43584	1.62053	BC113701	GPR156	G protein-coupled receptor 156	8089820	88.9277	86.8701	127.686	144.11
0.975995	1.58787	1.45063	M77016|BC002660|AK095748|AK096156|AK314533	TMOD1|TSTD2	tropomodulin 1 | thiosulfate sulfurtransferase (rhodanese)-like domain containing 2	8156706	321.933	314.205	511.186	467.006
0.975691	0.893105	0.53376	BC150278	KNTC1	kinetochore associated 1	7959408	955.092	931.875	852.998	509.79
0.975585	0.854145	0.427168	BC035617	NDC80		8019857	639.122	623.518	545.903	273.012
0.975495	0.912685	0.65212	AB472042|AK290581|U79012|BC006811|D83233|AB451337|U63415|BT007281|AB307692|DQ356894|L40904|AJ563370	PPARG	peroxisome proliferator-activated receptor gamma	8077899	2971.72	2898.89	2712.24	1937.91
0.97486	0.911369	0.548445	BC126223|M74558|BC144089|AK128406	STIL	SCL/TAL1 interrupting locus	7915926	1405.19	1369.86	1280.64	770.667
0.974305	0.859345	0.570584	X97795	RAD54L	RAD54-like (S. cerevisiae)	7901192	347.872	338.933	298.942	198.49
0.973951	1.54766	1.26176	AB026908	DNAJB9	DnaJ (Hsp40) homolog, subfamily B, member 9	8135480	613.23	597.256	949.069	773.747
0.97297	2.03313	1.42623	BC022870	IFI44	interferon-induced protein 44	7902553	52.0351	50.6286	105.794	74.2141
0.972113	1.96992	1.07121	AF542512	SGPP2	sphingosine-1-phosphate phosphotase 2	8048717	99.3424	96.5721	195.697	106.416
0.971557	1.53193	1.2769	BX648758	PARP14	poly (ADP-ribose) polymerase family, member 14	8082100	688.777	669.186	1055.16	879.497
0.971214	1.50039	1.25586	BC002745	ENO2	enolase 2 (gamma, neuronal)	7953532	1322.67	1284.59	1984.51	1661.09
0.97117	0.819842	0.564206	BC113742	KIF14	kinesin family member 14	7923189	1351.95	1312.97	1108.38	762.776
0.971111	4.38287	4.80132	AF232905	C1QTNF1	C1q and tumor necrosis factor related protein 1	8010287	889.445	863.75	3898.32	4270.51
0.970823	0.927319	1.83075				8081546	37.1408	36.0571	34.4414	67.9956
0.970731	1.27912	1.51674	D90348	EDNRA	endothelin receptor type A	8097692	231.195	224.428	295.726	350.663
0.970318	0.898797	0.613718	BC098576	INCENP	inner centromere protein antigens 135/155kDa	7940600	1119.72	1086.48	1006.4	687.189
0.97013	1.26536	1.52923	EF125209	MORC4	MORC family CW-type zinc finger 4	8174322	3478.56	3374.65	4401.64	5319.5
0.969572	1.40115	1.63914	BC005308|K03222|M31172|AF149096|AF149097|AF149098|BT006833|AK290151|AK309066|AK309220	TGFA	transforming growth factor, alpha	8052872	250.346	242.729	350.773	410.353
0.969276	0.92321	0.616124	M87338	RFC2	replication factor C (activator 1) 2, 40kDa	8140151	2873.03	2784.75	2652.41	1770.14
0.966414	1.87416	1.57786	AB037108	TPRA1	transmembrane protein, adipocyte asscociated 1	8090420	939.829	908.263	1761.39	1482.91
0.966103	0.866016	0.619539	AK301858|AY358648	CSNK1G1|LOC100128564	casein kinase 1, gamma 1 | GKGM353	7989657	288.957	279.162	250.242	179.02
0.965837	1.59708	1.23012	BC005827	HIST2H2BE	histone cluster 2, H2be	7919637	546.93	528.245	873.488	672.788
0.965796	0.788003	0.433827	U19769	CENPF	centromere protein F, 350/400ka (mitosin)	7909708	3276.64	3164.56	2582	1421.49
0.96563	1.02556	0.589191	BC014608	SPATA17	spermatogenesis associated 17	7909768	191.172	184.602	196.059	112.637
0.965565	2.25532	1.79033	AB040120	SLC39A8	solute carrier family 39 (zinc transporter), member 8	8101992	1606.25	1550.94	3622.61	2875.72
0.96553	1.00423	1.61929	BC042421	GK	glycerol kinase	8166632	394.269	380.679	395.936	638.436
0.963821	1.05844	0.663643	BC136379|BC089400|AK296319|AK316117|AK294788|AK303019|AK098768	MAP7D2	MAP7 domain containing 2	8171725	494.886	476.982	523.806	328.428
0.963759	0.734979	0.499832	BC008496	CCDC34	coiled-coil domain containing 34	7947189	1470.97	1417.66	1081.13	735.238
0.961871	0.890049	0.530067	BC121041	KIFC1	kinesin family member C1	8118669	891.392	857.404	793.382	472.497
0.961103	0.872384	0.465511	AY557611	ATAD5	ATPase family, AAA domain containing 5	8006187	828.834	796.595	723.061	385.831
0.960759	0.991125	0.649902	BC126426	BARD1	BRCA1 associated RING domain 1	8058695	693.2	665.998	687.048	450.512
0.960648	0.971328	0.662136	BC001062	KCTD14	potassium channel tetramerisation domain containing 14	7950641	500.838	481.129	486.477	331.623
0.959708	1.03941	1.67106	BC033890	FOXA1	forkhead box A1	7978706	873.149	837.967	907.557	1459.08
0.958691	0.936533	0.59298	BC033154	CENPL	centromere protein L	7922391	382.089	366.305	357.839	226.571
0.95851	0.88712	0.55917	M81933	CDC25A	cell division cycle 25 homolog A (S. pombe)	8086880	364.688	349.557	323.522	203.923
0.958485	1.44383	1.61603	U05875|BC003624|U05877|AK292246|CR618682	IFNGR2	interferon gamma receptor 2 (interferon gamma transducer 1)	8068280	1301.31	1247.29	1878.86	2102.95
0.957589	0.880111	0.564662	BC014039	MELK	maternal embryonic leucine zipper kinase	8155214	2816.68	2697.22	2478.99	1590.47
0.95675	1.61413	1.69387	U91616	NFKBIE	nuclear factor of kappa light polypeptide gene enhancer in B-cells inhibitor, epsilon	8126666	400.87	383.533	647.056	679.021
0.956464	1.54625	1.43567	BC049206	CTSO	cathepsin O	8103389	180.539	172.679	279.158	259.194
0.956151	1.01494	0.610577				8156132	107.4	102.69	109.004	65.5757
0.95606	0.965443	0.666061	BC001036	XRCC3	X-ray repair complementing defective repair in Chinese hamster cells 3	7981447	406.42	388.562	392.376	270.701
0.955855	0.84488	0.606899	AF169796|AB035274|BC001302|AY004333	RAD18		8085145	1830.74	1749.92	1546.76	1111.08
0.954858	0.92575	0.589816	BC026011	DSN1		8066074	2131.88	2035.64	1973.59	1257.42
0.954499	0.809898	0.551775	BX640701	ZWILCH|LCTL	Zwilch, kinetochore associated, homolog (Drosophila) | lactase-like	7984330	3652.26	3486.08	2957.96	2015.23
0.953823	0.823376	0.46415	AF173994	CASC5	cancer susceptibility candidate 5	7982757	1652.08	1575.79	1360.28	766.811
0.953614	1.50054	1.36102	AK290193	BTN3A1	butyrophilin, subfamily 3, member A1	8117458	398.674	380.181	598.227	542.602
0.953066	0.826424	0.569953	BC075828	GTSE1	G-2 and S-phase expressed 1	8073858	899.657	857.432	743.498	512.762
0.952861	0.898329	0.636518	BC117204	GEN1	Gen homolog 1, endonuclease (Drosophila)	8040440	1905.87	1816.03	1712.1	1213.12
0.952704	1.64929	1.11696	BC000871	ANXA3	annexin A3	8095986	1779.3	1695.14	2934.57	1987.41
0.952314	0.887631	0.516471	BC121041	KIFC1	kinesin family member C1	8179564	1095.64	1043.39	972.524	565.866
0.951372	0.763207	0.39061	BC031046	MNS1	meiosis-specific nuclear structural 1	7989146	850.91	809.532	649.42	332.374
0.951293	1.92499	2.25872	BC028013	RELB	v-rel reticuloendotheliosis viral oncogene homolog B	8029580	439.692	418.275	846.403	993.139
0.950488	0.928327	0.626156	BC033666|AK303513|AY390225|BC038673	C9orf100|CCDC107	chromosome 9 open reading frame 100 | coiled-coil domain containing 107	8161026	683.29	649.46	634.317	427.846
0.949438	0.781487	0.51586	AK290870	NPR3	natriuretic peptide receptor C/guanylate cyclase C (atrionatriuretic peptide receptor C)	8104746	664.192	630.609	519.058	342.63
0.949234	0.895362	0.601357	AY363912	RNASEH2A	ribonuclease H2, subunit A	8026051	1146.73	1088.52	1026.74	689.597
0.948988	0.933762	0.568526	BC023595	IMMP1L	IMP1 inner mitochondrial membrane peptidase-like (S. cerevisiae)	7947332	317.74	301.531	296.693	180.644
0.948958	0.882753	0.520451	AB091343	CEP55	centrosomal protein 55kDa	7929334	3611.35	3427.02	3187.93	1879.53
0.948778	1.38494	1.51892	AY358628|BC125046	LYPD1|GPR39	LY6/PLAUR domain containing 1 | G protein-coupled receptor 39	8055314	580.713	550.968	804.253	882.056
0.948573	1.80383	2.27092	AK074088	ANO9	anoctamin 9	7945394	277.519	263.247	500.597	630.223
0.948282	1.78467	1.47849	AF247167	TMEM133	transmembrane protein 133	7943369	652.123	618.396	1163.82	964.156
0.948155	1.01281	0.55548	AK293016	CENPQ	centromere protein Q	8120165	465.125	441.01	471.081	258.367
0.947546	0.821279	0.509189	BC063041	WDHD1	WD repeat and HMG-box DNA binding protein 1	7979281	1745.91	1654.33	1433.88	889.001
0.947293	0.869979	0.583136	BC032374	MCM6	minichromosome maintenance complex component 6	8055426	2217.73	2100.84	1929.38	1293.24
0.94701	1.62055	1.48532	BC023566	RASEF	RAS and EF-hand domain containing	8161945	415.453	393.438	673.263	617.079
0.946387	0.856716	0.599161	AF139625	CENPJ	centromere protein J	7970624	584.738	553.388	500.954	350.352
0.946309	0.837406	0.640561	AK297143	NUP155	nucleoporin 155kDa	8111629	4703.21	4450.69	3938.5	3012.69
0.946218	0.952725	0.450533	AK097710	CDC25C|FAM53C	cell division cycle 25 homolog C (S. pombe) | family with sequence similarity 53, member C	8114425	609.187	576.423	580.387	274.458
0.94608	0.890149	0.541437	AF139658	ORC6L	origin recognition complex, subunit 6 like (yeast)	7995354	505.524	478.267	449.992	273.71
0.945727	1.74784	1.46845	AY359083	IL23A	interleukin 23, alpha subunit p19	7956251	242.78	229.604	424.341	356.51
0.945152	0.933077	0.637565				8041170	368.902	348.668	344.214	235.199
0.944978	0.883172	0.454657	AF081535	CDC45|CDC45L	cell division cycle 45 homolog (S. cerevisiae) | CDC45 cell division cycle 45-like (S. cerevisiae)	8071212	1423.09	1344.78	1256.83	647.016
0.94346	0.766744	0.468937	BC010619	MOSC1	MOCO sulphurase C-terminal domain containing 1	7909877	710.553	670.378	544.812	333.205
0.942332	0.866598	0.599889	AY062261	CKAP2	cytoskeleton associated protein 2	7969243	2165.19	2040.33	1876.35	1298.88
0.941981	0.804703	0.62876	AF173378	MRTO4	mRNA turnover 4 homolog (S. cerevisiae)	7898549	1274.7	1200.75	1025.76	801.483
0.94091	0.863808	0.592663	AK301704	MCM3	minichromosome maintenance complex component 3	8127031	2682.19	2523.7	2316.9	1589.63
0.940447	1.39782	1.84704	BC043193	FAM198B|C4orf18	family with sequence similarity 198, member B | chromosome 4 open reading frame 18	8103415	580.635	546.056	811.622	1072.46
0.940173	0.856552	0.421168	AB035898|BC117174|AK027816|AK098533	KIF15	kinesin family member 15	8079237	737.637	693.506	631.824	310.669
0.939098	0.800902	0.49999	AB062290	TYMS	thymidylate synthetase	8019842	4467.44	4195.36	3577.98	2233.68
0.938905	1.68253	1.69543	BC080574|AF029750|AB010639|AF009510|AF067286|BC064966|AF314222|EU693375|AK297903|CR614167	TAPBP	TAP binding protein (tapasin)	8180166	4808.07	4514.33	8089.74	8151.73
0.938499	0.887359	0.515777	BC021218	CHAF1B	chromatin assembly factor 1, subunit B (p60)	8068478	1561.76	1465.71	1385.84	805.521
0.938025	2.33133	1.9143	BC132786	DDX58	DEAD (Asp-Glu-Ala-Asp) box polypeptide 58	8160559	556.754	522.249	1297.98	1065.79
0.937997	0.92943	0.613986	BC128058|AK303457|BC091515	CEP78	centrosomal protein 78kDa	8156026	1266.68	1188.14	1177.29	777.723
0.937002	0.935324	0.578911	BC032942	GSTCD	glutathione S-transferase, C-terminal domain containing	8096688	637.784	597.605	596.535	369.22
0.936951	0.915199	0.467865	BC009904	RIBC2	RIB43A domain with coiled-coils 2	8073766	309.378	289.872	283.143	144.747
0.936881	0.807333	0.641966				8085052	84.8101	79.457	68.4701	54.4452
0.936652	0.991042	0.567849	D83987	MCM2	minichromosome maintenance complex component 2	8082350	1709.11	1600.84	1693.8	970.516
0.936588	0.89748	0.551437	AK290380	RBL1	retinoblastoma-like 1 (p107)	8066136	1408.26	1318.96	1263.88	776.566
0.936495	0.78705	0.618522				7954465	582.633	545.633	458.561	360.371
0.93625	0.702249	0.568164		LOC389842	similar to RAN binding protein 1	8171879	577.982	541.135	405.888	328.389
0.935436	0.958484	0.541093	AB006909	MITF	microphthalmia-associated transcription factor	8080938	1007.01	941.992	965.202	544.886
0.935109	1.70844	1.66497	BC080574|AF067286|AB010639|AF029750|AF009510|AF314222|BC064966|EU693375|AK297903|CR614167	TAPBP	TAP binding protein (tapasin)	8178977	4415.2	4128.69	7543.11	7351.18
0.933437	0.928386	0.520736	U14680|AF005068|BC115037|U64805|BC072418|AK293762|AY354539|DQ363751|DQ333386|BC114511|BC115036|AK308084	BRCA1	breast cancer 1, early onset	8015769	1290.79	1204.87	1198.35	672.162
0.932527	0.898763	0.6456	BC030700	ZNF680	zinc finger protein 680	8139820	336.116	313.437	302.089	216.996
0.932404	0.861623	0.485612	BC100019	HMGB2	high-mobility group box 2	8103728	622.764	580.668	536.588	302.422
0.932088	0.872564	0.519349	BC005185	GMNN	geminin, DNA replication inhibitor	8117225	1169.82	1090.37	1020.74	607.543
0.932066	0.85083	0.552193	BC051867|AK027537|AK023142	FIGNL1	fidgetin-like 1	8139632	571.463	532.641	486.218	315.558
0.932008	0.876842	0.54997	AB030251	RACGAP1	Rac GTPase activating protein 1	7963157	3811.1	3551.98	3341.74	2095.99
0.931746	0.875527	0.595058	BC110503|AK001795|AK310014	KIF24	kinesin family member 24	8160771	302.306	281.673	264.677	179.89
0.931099	2.82869	4.20519	BC009401	IL32	interleukin 32	7992828	263.368	245.221	744.987	1107.51
0.931004	1.90872	1.48833	BC105923	IKBKE	inhibitor of kappa light polypeptide gene enhancer in B-cells, kinase epsilon	7909188	420.443	391.434	802.509	625.758
0.930856	0.861181	0.655059	M92287	CCND3	cyclin D3	8126371	6469.6	6022.27	5571.5	4237.97
0.930506	0.742616	0.36596	BC069101	HIST1H1B	histone cluster 1, H1b	8124527	1317.74	1226.17	978.578	482.241
0.929995	0.885234	0.62779	AB019397	TOPBP1	topoisomerase (DNA) II binding protein 1	8090772	2337.4	2173.77	2069.15	1467.4
0.929971	1.50016	1.17005	BC017265	RAB9A		8166098	1155.03	1074.14	1732.73	1351.44
0.929297	1.69746	1.16581	AF151978	SLC6A14	solute carrier family 6 (amino acid transporter), member 14	8169504	46.959	43.6389	79.7112	54.7454
0.928544	0.861323	0.646395	BC093070	ASRGL1	asparaginase like 1	7940643	379.329	352.224	326.725	245.197
0.927901	0.804145	0.531934	BC022250	C5orf23	chromosome 5 open reading frame 23	8104758	887.165	823.201	713.409	471.914
0.927817	0.935718	0.643348	BC012505	POP5	processing of precursor 5, ribonuclease P/MRP subunit (S. cerevisiae)	7967084	531.25	492.902	497.1	341.778
0.927566	0.871612	0.527509	BC140769	FANCI|POLG	Fanconi anemia, complementation group I | polymerase (DNA directed), gamma	7985829	3643.61	3379.69	3175.82	1922.04
0.927342	0.951796	0.502937	D79987	ESPL1	extra spindle pole bodies homolog 1 (S. cerevisiae)	7955736	771.858	715.776	734.651	388.196
0.926213	0.759163	0.476202	AK303844	CDC20	cell division cycle 20 homolog (S. cerevisiae)	7900699	5163.81	4782.79	3920.17	2459.02
0.925828	1.52863	0.978532	AK128010	LOC441233		8139796	86.5057	80.0893	132.235	84.6486
0.925437	1.6096	1.60131	AF067286|BC080574|AF029750|AB010639|AF009510|BC064966|AF314222|EU693375|AK297903|CR614167	TAPBP	TAP binding protein (tapasin)	8125713	2979.53	2757.37	4795.83	4771.15
0.92514	0.843093	0.567175	AK125199	CCDC138	coiled-coil domain containing 138	8044278	271.854	251.503	229.198	154.189
0.924897	0.901649	0.649777	L19779|BC060324	HIST2H2AA3|HIST2H2AA4|HIST2H2AC	histone cluster 2, H2aa3 | histone cluster 2, H2aa4 | histone cluster 2, H2ac	7919619	4909.94	4541.19	4427.04	3190.37
0.924893	0.901607	0.649972	L19779|BC060324	HIST2H2AA3|HIST2H2AA4|HIST2H2AC	histone cluster 2, H2aa3 | histone cluster 2, H2aa4 | histone cluster 2, H2ac	7905079	4910.75	4541.92	4427.57	3191.85
0.92475	0.8349	0.51635	AK292343	DTL	denticleless homolog (Drosophila)	7909568	3699.91	3421.49	3089.05	1910.45
0.924403	0.665316	0.585509	M64788	RAP1GAP	RAP1 GTPase activating protein	7913385	381.727	352.87	253.969	223.504
0.923807	0.934588	0.554677				8111666	125.14	115.606	116.955	69.4125
0.923478	0.749822	0.581139	AF250136	PXMP2	peroxisomal membrane protein 2, 22kDa	7960117	2276.1	2101.93	1706.67	1322.73
0.922497	0.814702	0.426972	AB042719	MCM10	minichromosome maintenance complex component 10	7926259	1615.05	1489.88	1315.79	689.582
0.921633	0.926199	0.637776	BC064617	SCML2	sex comb on midleg-like 2 (Drosophila)	8171561	756.982	697.66	701.116	482.786
0.921534	0.93148	0.634391	BC114490|BC113888|AK303055|DQ338460|AY336750|AK090447|AK093316	ARHGAP19	Rho GTPase activating protein 19	7935403	564.172	519.904	525.515	357.906
0.921353	0.869264	0.58237	BC045625	LIN9	lin-9 homolog (C. elegans)	7924712	598.514	551.442	520.266	348.557
0.921126	0.937361	0.649696	AK027539	C4orf46	chromosome 4 open reading frame 46	7991777	1255.37	1156.36	1176.74	815.611
0.920933	0.814495	0.462689	BC044933	KIF18B	kinesin family member 18B	8016139	979.323	901.891	797.653	453.122
0.920342	0.79989	0.485066	BC019294	TRIP13|BRD9	thyroid hormone receptor interactor 13 | bromodomain containing 9	8104234	3130.27	2880.92	2503.87	1518.38
0.91991	0.882838	0.661949	BC000058	RNF26	ring finger protein 26	7944510	2407.09	2214.3	2125.07	1593.37
0.919654	1.5045	1.0309				7966223	143.458	131.931	215.832	147.89
0.918812	0.860544	0.524264	BX538214	C6orf167	chromosome 6 open reading frame 167	8128329	765.828	703.653	659.029	401.496
0.918421	0.873839	0.664449	BC105959|X99226	FANCA|ZNF276	Fanconi anemia, complementation group A | zinc finger protein 276	8003503	584.715	537.014	510.947	388.513
0.917766	1.59819	1.33747				8081878	48.8115	44.7976	78.0104	65.2837
0.917019	0.881379	0.620178	BC130558	HIST1H4C	histone cluster 1, H4c	8117368	11849.3	10866.1	10443.7	7348.69
0.916792	3.89951	6.46771	AK093049	SERPINA3	serpin peptidase inhibitor, clade A (alpha-1 antiproteinase, antitrypsin), member 3	7976496	730.012	669.269	2846.69	4721.51
0.916517	0.843793	0.392183	AY032677	POLQ	polymerase (DNA directed), theta	8089875	433.5	397.31	365.784	170.011
0.915953	0.88351	0.48188	AF516710	MLF1IP	MLF1 interacting protein	8103932	921.886	844.404	814.495	444.238
0.915953	0.825386	0.460031	GU808359|BC136590|BC144271	KIF18B	kinesin family member 18B	8016147	1091.36	999.632	900.79	502.058
0.914276	0.812876	0.443319	BC070066|AF273437|AK299803|AK291254|BC034692|AK094574	ANLN	anillin, actin binding protein	8132318	4753.06	4345.61	3863.65	2107.12
0.913078	0.814255	0.650329	AF086762	C11orf9	chromosome 11 open reading frame 9	7940530	539.125	492.263	438.985	350.608
0.912923	0.786006	0.53816	AB019987	SMC4	structural maintenance of chromosomes 4	8083709	3892.72	3553.75	3059.7	2094.91
0.912025	0.844203	0.568088	BC008662	PRTFDC1	phosphoribosyl transferase domain containing 1	7932584	633.981	578.206	535.208	360.157
0.911856	0.881463	0.529003	BC005266	PRIM1	primase, DNA, polypeptide 1 (49kDa)	7964271	2142.38	1953.54	1888.42	1133.32
0.911757	2.06845	1.92338	L41944|L41942|U29584|AK293059|L41943|BC002793|CR541817|CR596140|DQ655960	IFNAR2|IL10RB	interferon (alpha, beta and omega) receptor 2 | interleukin 10 receptor, beta	8068238	649.403	592.098	1343.26	1249.05
0.911639	0.935558	0.431029	BC127190	RDM1	RAD52 motif 1	8014326	199.226	181.622	186.387	85.8722
0.910992	0.905478	0.663343	BC063003|AF030424|BC018682|AK127840|AK309001	HAT1	histone acetyltransferase 1	8046346	3319.09	3023.66	3005.36	2201.69
0.910573	0.886832	0.583063	U04810	TROAP	trophinin associated protein (tastin)	7955195	555.062	505.425	492.247	323.636
0.909984	0.893234	0.597925	BC006498	RRM1	ribonucleotide reductase M1	7937915	3702.32	3369.05	3307.03	2213.71
0.909765	9.32467	14.8741	M59465	TNFAIP3	tumor necrosis factor, alpha-induced protein 3	8122265	289.753	263.608	2701.85	4309.83
0.909666	0.945613	0.626895	AY043282	HMGN3	high mobility group nucleosomal binding domain 3	8127743	641.353	583.417	606.472	402.06
0.909539	1.77248	1.05502	M34455	IDO1	indoleamine 2,3-dioxygenase 1	8146092	55.2783	50.2777	97.9796	58.3197
0.909478	0.773023	0.395427		HIST1H3J	histone cluster 1, H3j	8124537	1663.43	1512.85	1285.87	657.765
0.909388	0.833166	0.489628	BC012542	GINS1	GINS complex subunit 1 (Psf1 homolog)	8061471	3823.08	3476.66	3185.26	1871.89
0.909005	0.915418	0.661904	D63880	NCAPD2	non-SMC condensin I complex, subunit D2	7953351	4371.08	3973.34	4001.37	2893.24
0.908993	0.837862	0.564051	AK292599	SMC2	structural maintenance of chromosomes 2	8156982	1994.54	1813.03	1671.15	1125.02
0.90899	3.69905	1.95432	AF349679|S67310|BC004143|BC007990|L15702|AK304045|AK304042	CFB|C2	complement factor B | complement component 2	8179351	174.768	158.863	646.477	341.552
0.908134	0.908357	0.665767	BC021566|AK304496|U04045|U03911|L47581|L47582|L47583|AK297763|AK296831|AK299667|AK222860|AK223284|DQ648896|BC012599	MSH2	mutS homolog 2, colon cancer, nonpolyposis type 1 (E. coli)	8041867	1278.55	1161.1	1161.38	851.218
0.907179	0.853599	0.53052	BC103761	VRK1	vaccinia related kinase 1	7976621	1508.59	1368.56	1287.73	800.338
0.906997	0.828105	0.661938	AK074479	C12orf4	chromosome 12 open reading frame 4	7960411	1191.11	1080.33	986.364	788.44
0.906435	0.484141	0.339996	AF026692	SFRP4	secreted frizzled-related protein 4	8139087	363.696	329.667	176.08	123.655
0.905767	0.897635	0.567235	BX648513	POLA1	polymerase (DNA directed), alpha 1, catalytic subunit	8166525	1050.65	951.642	943.098	595.964
0.904307	0.753255	0.550826	BC023504	CTSL2	cathepsin L2	8162652	445.67	403.023	335.704	245.487
0.903724	0.899779	0.661925	AY386362	SYTL2	synaptotagmin-like 2	7950810	210.19	189.953	189.124	139.13
0.90341	0.921865	0.64301	BC050369	E2F1	E2F transcription factor 1	8065710	1264.96	1142.78	1166.12	813.382
0.90308	0.945498	0.658072	AK302001	C17orf104|FLJ35848	chromosome 17 open reading frame 104 | hypothetical protein FLJ35848	8007643	428.612	387.071	405.252	282.057
0.902572	0.8922	0.555484	BC110877	POC1A|WDR51A	POC1 centriolar protein homolog A (Chlamydomonas) | WD repeat domain 51A	8087839	462.287	417.247	412.453	256.793
0.902196	0.897111	0.444919	BC066245	HIST1H3A	histone cluster 1, H3a	8117330	893.535	806.144	801.601	397.551
0.901878	0.913895	0.570178	AY358101|BC033660	DBF4B	DBF4 homolog B (S. cerevisiae)	8007673	472.471	426.111	431.789	269.393
0.901869	0.852614	0.478423	U43416	ORC1L	origin recognition complex, subunit 1-like (yeast)	7916167	885.172	798.309	754.71	423.486
0.90157	0.895852	0.599957	BC000323	FEN1	flap structure-specific endonuclease 1	7940561	1967.17	1773.54	1762.29	1180.22
0.901455	0.641132	0.846043	L04751	CYP4A11	cytochrome P450, family 4, subfamily A, polypeptide 11	7915902	104.306	94.0269	66.8738	88.2472
0.900677	0.876713	0.433675	BC036521	ASF1B	ASF1 anti-silencing function 1 homolog B (S. cerevisiae)	8034772	3003.15	2704.86	2632.9	1302.39
0.900578	1.6776	1.58248	AK057372	ARHGAP42|FLJ32810	Rho GTPase activating protein 42 | Rho-type GTPase-activating protein FLJ32810	7943349	1509.78	1359.67	2532.8	2389.2
0.900042	0.89509	0.561806	BC050557	TIMELESS	timeless homolog (Drosophila)	7964145	1179.92	1061.97	1056.13	662.884
0.899497	1.07584	0.591648	AF533709	HAUS6	HAUS augmin-like complex, subunit 6	8160284	2159.29	1942.27	2323.04	1277.54
0.899202	0.817958	0.463145	BC043404|BX537845|BC020560|AK301901|AK295057|AK092008	NCAPG2	non-SMC condensin II complex, subunit G2	8144153	1637.98	1472.87	1339.8	758.621
0.899066	0.835962	0.495102	AB017430	KIF22	kinesin family member 22	8003583	1889.91	1699.15	1579.89	935.697
0.898886	0.917231	0.635474	BC019243|BC013937|BC000625|BC005356|AK021779	GGCT	gamma-glutamylcyclotransferase | gamma-glutamyl cyclotransferase	8138857	1132.33	1017.83	1038.61	719.564
0.898736	1.89936	1.61365	BC032589	B2M	beta-2-microglobulin	7983360	1799	1616.82	3416.95	2902.95
0.898506	0.900142	0.587638	AY211918|AK130342	CCDC18	coiled-coil domain containing 18	7903049	273.101	245.383	245.83	160.484
0.89828	0.850738	0.652492	BC043343	NUP107	nucleoporin 107kDa	7956949	1810.72	1626.54	1540.45	1181.48
0.89813	0.911783	0.63198				7928306	395.331	355.059	360.456	249.842
0.897671	0.849145	0.503597	AF044588	PRC1	protein regulator of cytokinesis 1	7991406	4231.95	3798.9	3593.54	2131.2
0.897272	0.826701	0.465202	BC001651	CDCA8	cell division cycle associated 8	7900167	1315.08	1179.99	1087.18	611.779
0.896803	0.924052	0.651406	U59309	FH	fumarate hydratase	7925480	1093.02	980.22	1010	711.998
0.896473	1.9154	1.46193	AY324650	BMPER	BMP binding endothelial regulator	8132250	275.992	247.419	528.633	403.48
0.895317	4.42777	3.45245	BC021676|BC009243|AK293114|AK304625|AK027126|CR595936	ASS1	argininosuccinate synthase 1 | argininosuccinate synthetase 1	8158671	1202.09	1076.25	5322.57	4150.15
0.89497	1.78303	1.34366	BC004929	HSD3B7	hydroxy-delta-5-steroid dehydrogenase, 3 beta- and steroid delta-isomerase 7	7995007	770.71	689.762	1374.2	1035.58
0.894301	0.899345	0.623692	J03798	SNRPD1	small nuclear ribonucleoprotein D1 polypeptide 16kDa	8020411	1399.87	1251.91	1258.97	873.089
0.893847	0.920769	0.525816	AK302388|AF179308|BC050548	KIF4B|KIF4A	kinesin family member 4B | kinesin family member 4A	8109484	408.416	365.061	376.057	214.751
0.893534	1.4011	1.63054	AB016816	MFHAS1	malignant fibrous histiocytoma amplified sequence 1	8149258	1355.53	1211.21	1899.23	2210.25
0.893534	0.913811	0.543939	BC113656	ATAD2	ATPase family, AAA domain containing 2	8152668	1764.05	1576.24	1612.01	959.536
0.89324	0.824711	0.498455	AB017430	KIF22	kinesin family member 22	7994620	1813.35	1619.75	1495.49	903.872
0.892936	0.829466	0.574491	BC127610	HIST1H3C	histone cluster 1, H3c	8117339	260.395	232.516	215.989	149.595
0.891913	0.785094	0.46564	AF093543	TACC3	transforming, acidic coiled-coil containing protein 3	8093500	695.486	620.313	546.022	323.846
0.891824	0.790144	0.434172	AB209179	PLK1	polo-like kinase 1 (Drosophila)	7994109	7105.18	6336.56	5614.11	3084.87
0.89143	0.937301	0.642292	BC033686	DOLPP1	dolichyl pyrophosphate phosphatase 1	8158513	1149.75	1024.92	1077.66	738.477
0.891274	0.817428	0.475378	BC037782	ZNF714	zinc finger protein 714	8027285	511.041	455.477	417.739	242.937
0.891061	0.799112	0.393712	X65550	MKI67	antigen identified by monoclonal antibody Ki-67	7937020	2301.83	2051.07	1839.42	906.26
0.890056	0.899657	0.459333	U43746	BRCA2	breast cancer 2, early onset	7968484	753.551	670.702	677.937	346.131
0.888942	0.791948	0.576447	BC003412|AF016371|AF036331|CR541899|CR541920|BT019343|AK294288|AK310052	PPIH	peptidylprolyl isomerase H (cyclophilin H)	7900576	715.801	636.306	566.876	412.621
0.888823	0.750335	0.442666	U74612	FOXM1	forkhead box M1	7960340	3106.29	2760.94	2330.75	1375.05
0.888289	1.68833	1.67271	M30142	CD55		7909332	2666.88	2368.96	4502.59	4460.94
0.88805	13.2484	14.4558	M17017	IL8	interleukin 8	8095680	243.402	216.153	3224.68	3518.56
0.888032	2.40742	1.8383	BC140837|AB208912	GBP1|GBP3	guanylate binding protein 1, interferon-inducible, 67kDa | guanylate binding protein 3	7917516	140.697	124.943	338.717	258.643
0.887893	0.975129	0.611242	BC012328	RPL39L	ribosomal protein L39-like	8092654	491.068	436.016	478.854	300.161
0.887866	0.791478	0.389308	AF509326	ASPM	asp (abnormal spindle) homolog, microcephaly associated (Drosophila)	7923086	1911.51	1697.16	1512.91	744.164
0.88716	0.982577	0.577071	AK090556	C4orf21	chromosome 4 open reading frame 21	8102371	250.855	222.549	246.485	144.762
0.886901	0.848095	0.539952	BC012349	CCNF	cyclin F	7992594	608.334	539.531	515.925	328.471
0.886663	0.832444	0.515176	BC006238	SUV39H1	suppressor of variegation 3-9 homolog 1 (Drosophila)	8167347	954.264	846.111	794.372	491.615
0.886569	0.816974	0.500749	BC018905	FBXO5	F-box protein 5	8130374	1906.64	1690.37	1557.67	954.748
0.88612	0.796145	0.662692		MIR622|KRT18	microRNA 622 | keratin 18	7969574	15585.7	13810.8	12408.4	10328.5
0.886057	0.809856	0.465268	BC051826	KIF23	kinesin family member 23	7984540	4218.45	3737.79	3416.34	1962.71
0.885491	0.839888	0.656025	AF393649	SRPX2	sushi-repeat-containing protein, X-linked 2	8168749	301.122	266.641	252.909	197.544
0.88534	0.880196	0.614476	BC103743	H2AFZ	H2A histone family, member Z	8101945	6773.67	5996.99	5962.15	4162.26
0.884999	0.932417	0.6328	AY093428	HSDL2	hydroxysteroid dehydrogenase like 2	8157233	2071.88	1833.61	1931.85	1311.08
0.884917	0.879046	0.592934	EF011624	WDR76	WD repeat domain 76	7983306	2367.62	2095.15	2081.24	1403.84
0.884878	0.801367	0.421244	AK056494	ERCC6L	excision repair cross-complementing rodent repair deficiency, complementation group 6-like	8173506	239.985	212.357	192.316	101.092
0.884074	0.86076	0.516956	BC064133	PPIL5	peptidylprolyl isomerase (cyclophilin)-like 5	7974198	658.859	582.48	567.119	340.601
0.883674	0.873482	0.552466	BC017452|BC024022|CR536561|BT006987|AK297282|M87339	RFC4	replication factor C (activator 1) 4, 37kDa	8092640	4591.69	4057.56	4010.76	2536.76
0.882597	1.78382	1.14316	BC039158|AK304388|L42450|DQ234350|AK302321|AK294194	PDK1	pyruvate dehydrogenase kinase, isozyme 1	8046408	844.357	745.227	1506.18	965.235
0.882504	0.77565	0.611468	BC020062	GEMIN4	gem (nuclear organelle) associated protein 4	8010946	1315.85	1161.24	1020.64	804.599
0.881985	0.920171	0.520699	BC098398	NCAPD3	non-SMC condensin II complex, subunit D3	7952830	1573.89	1388.15	1448.25	819.522
0.881547	1.68562	1.25926	BC000471|BX538081|BC018645|AK093125|AK126446	MAP2K2	mitogen-activated protein kinase kinase 2	8032761	2750.3	2424.52	4635.96	3463.35
0.881309	0.885006	0.455036	BC008764|BC014924|AK290688|AK300756|AB264115|U63743|BT006759|CR450302|AK302267|AY026505	KIF2C	kinesin family member 2C	7901010	1147.19	1011.03	1015.27	522.014
0.881284	0.919129	0.621349	AK301230	ZNF724P	zinc finger protein 724 (pseudogene)	8035838	467.547	412.042	429.736	290.51
0.881197	0.950578	0.665724	AK296804	CALML4	calmodulin-like 4	7989968	413.682	364.536	393.237	275.398
0.881095	1.76593	1.73021	BC094792	ELOVL7	ELOVL family member 7, elongation of long chain fatty acids (yeast)	8112274	1552.6	1367.98	2741.78	2686.32
0.879283	0.849163	0.465502	BC001866	RFC5	replication factor C (activator 1) 5, 36.5kDa	7959052	1444.31	1269.95	1226.45	672.328
0.879259	0.848729	0.427936	AF053305	BUB1	budding uninhibited by benzimidazoles 1 homolog (yeast)	8054580	2937.85	2583.14	2493.44	1257.21
0.879212	0.798587	0.609877	U94362	GYG2	glycogenin 2	8165817	683.664	601.086	545.965	416.951
0.879076	1.7051	1.45132	BC005047	DUSP6|LOC100131490	dual specificity phosphatase 6 | hypothetical LOC100131490	7965335	439.64	386.477	749.631	638.059
0.877203	1.23534	0.65367	AB075819	ATP8B4	ATPase, class I, type 8B, member 4	7988644	142.977	125.42	176.625	93.4599
0.876945	0.804139	0.425084	BC036023	PLK4	polo-like kinase 4 (Drosophila)	8097356	1435.85	1259.16	1154.62	610.356
0.876904	0.831412	0.53396	BC074969	HIST2H3A|HIST2H3C|HIST2H3D	histone cluster 2, H3a | histone cluster 2, H3c | histone cluster 2, H3d	7905085	4793.56	4203.49	3985.42	2559.57
0.876636	0.831125	0.533788	BC074969	HIST2H3A|HIST2H3C|HIST2H3D	histone cluster 2, H3a | histone cluster 2, H3c | histone cluster 2, H3d	7919614	4794.15	4202.73	3984.54	2559.06
0.876496	1.51705	2.22332	EU432126|BC067292	MRGPRX3	MAS-related GPR, member X3	7938741	82.0872	71.9491	124.53	182.506
0.875998	0.807782	0.618654	BC065544	C14orf106	chromosome 14 open reading frame 106	7978776	1628.55	1426.61	1315.52	1007.51
0.875774	0.876831	0.471673	AF035587	XRCC2	X-ray repair complementing defective repair in Chinese hamster cells 2	8144036	1776.94	1556.2	1558.07	838.133
0.875188	0.854369	0.508299	BC002870	CENPO|ADCY3	centromere protein O | adenylate cyclase 3	8040578	2044.51	1789.33	1746.76	1039.22
0.875041	3.1198	2.2852	AF095844	IFIH1	interferon induced with helicase C domain 1	8056285	72.1558	63.1393	225.111	164.89
0.874642	0.876118	0.486879	DQ140356	FANCM	Fanconi anemia, complementation group M	7974166	362.851	317.365	317.901	176.665
0.874513	0.913596	0.613473	AF112481	RAD54B	RAD54 homolog B (S. cerevisiae)	8151824	1032.85	903.238	943.604	633.622
0.873915	0.840738	0.66578	BC017871	RPP40	ribonuclease P/MRP 40kDa subunit	8123717	924.419	807.863	777.194	615.46
0.872462	0.883301	0.580141	BC146782|BX537421|BC136275|BX537759|BC143762|BX537708|BC004526|AF087969|AL833481|BX640896|BC143755	CDK5RAP2	CDK5 regulatory subunit associated protein 2	8163733	886.752	773.657	783.269	514.441
0.872448	0.884654	0.622242				7904463	2804.27	2446.58	2480.8	1744.93
0.872376	0.803546	0.565081	BC069392	HIST1H4L	histone cluster 1, H4l	8124534	5594.42	4880.44	4495.37	3161.3
0.87217	2.18612	1.36426	BC010954	CXCL10	chemokine (C-X-C motif) ligand 10	8101126	32.1612	28.05	70.3082	43.8764
0.871199	0.847263	0.505732	BC013136	MTBP	Mdm2, transformed 3T3 cell double minute 2, p53 binding protein (mouse) binding protein, 104kDa	8148124	547.201	476.72	463.623	276.737
0.871157	0.951312	0.61883	AY358712	DHRS11	dehydrogenase/reductase (SDR family) member 11	8006655	1051.19	915.754	1000.01	650.509
0.869599	1.55146	0.986452	BC015815	BTN3A3	butyrophilin, subfamily 3, member A3	8117476	150.996	131.306	234.264	148.95
0.869472	0.751679	0.420675	BC001316	DSCC1	defective in sister chromatid cohesion 1 homolog (S. cerevisiae)	8152582	523.28	454.977	393.338	220.131
0.869147	0.58422	0.657021				7947892	213.423	185.496	124.686	140.223
0.86834	0.818665	0.525186	BC105788	ARHGAP11B	Rho GTPase activating protein 11B	7982287	1564.04	1358.12	1280.43	821.413
0.868177	0.821482	0.64297	BC000747|AK296605|AK303163|AK090512|AK092727	EXOSC2	exosome component 2	8158714	5002.94	4343.44	4109.82	3216.74
0.868026	1.07461	0.621934	BC013124	DCLRE1A	DNA cross-link repair 1A (PSO2 homolog, S. cerevisiae)	7936408	843.678	732.334	906.626	524.711
0.867918	0.831656	0.635714	BC000619	TUBG1	tubulin, gamma 1	8007302	12127.3	10525.5	10085.7	7709.49
0.867858	0.800162	0.657119				8174664	110.702	96.0738	88.5798	72.7446
0.867168	0.739709	0.434426	AK291931	CCNA2	cyclin A2	8102643	3096.3	2685.01	2290.36	1345.11
0.866815	0.789404	0.484643	AK299080	ANKRD32	ankyrin repeat domain 32	8106931	426.946	370.083	337.033	206.917
0.866591	0.785693	0.665874	AY299407	SCFD2	sec1 family domain containing 2	8100347	859.561	744.888	675.351	572.36
0.866295	0.905876	0.507465	EU834129	C13orf34|DIS3	chromosome 13 open reading frame 34 | DIS3 mitotic control homolog (S. cerevisiae)	7969374	367.48	318.346	332.891	186.483
0.866244	1.6409	1.38344	AF038421	GFRA1	GDNF family receptor alpha 1	7936494	289.385	250.678	474.852	400.346
0.865887	0.906995	0.607713	BC011623	FANCG	Fanconi anemia, complementation group G	8160935	976.074	845.169	885.294	593.173
0.865856	0.90948	0.637664	BC047029	NUP35	nucleoporin 35kDa	8046804	1332.99	1154.18	1212.33	850
0.865216	0.825884	0.520854	AB020981	CCNB2	cyclin B2	7983969	5247.22	4539.99	4333.6	2733.04
0.864947	1.0144	0.586297				7926205	66.1313	57.2001	67.0837	38.7726
0.864934	0.913653	0.645443	BC075837	HMGN2	high-mobility group nucleosomal binding domain 2	7899187	4565.28	3948.66	4171.08	2946.62
0.864279	0.707774	0.622874	BC000261|M34340	THRA|NR1D1	thyroid hormone receptor, alpha (erythroblastic leukemia viral (v-erb-a) oncogene homolog, avian) | nuclear receptor subfamily 1, group D, member 1	8007008	1096.75	947.901	776.254	683.14
0.863861	0.885534	0.619348	AF074983			8121130	115.225	99.5384	102.036	71.3644
0.863698	0.73474	0.586118	U31986	ALX1	ALX homeobox 1	7957452	2229.33	1925.47	1637.98	1306.65
0.863334	1.02993	0.629499	BC101186	MYBL1	v-myb myeloblastosis viral oncogene homolog (avian)-like 1	8151101	1275.48	1101.16	1313.65	802.913
0.862811	0.864946	0.517645	BC140791	TOP2A	topoisomerase (DNA) II alpha 170kDa	8014974	9116.61	7865.9	7885.37	4719.17
0.862546	0.873273	0.620398	BC051842	C19orf48	chromosome 19 open reading frame 48	8038624	1831.66	1579.89	1599.54	1136.36
0.862298	0.820069	0.478892	AK291421	CDCA3	cell division cycle associated 3	7960702	1236.08	1065.87	1013.67	591.951
0.862053	0.857002	0.592265	AK297245|AK300949|BC027966|AY029179|AK297097|AK075134|AK223524|AL834186|AL833728	CDCA7	cell division cycle associated 7	8046488	1232.74	1062.69	1056.46	730.108
0.861649	0.781235	0.650776	AK295434	POLR3G	polymerase (RNA) III (DNA directed) polypeptide G (32kD)	8106820	1035.94	892.617	809.312	674.165
0.861133	1.50294	1.4986				8018906	584.357	503.209	878.252	875.717
0.860613	1.62502	1.0887	AB163917	ERAP2	endoplasmic reticulum aminopeptidase 2	8107044	91.5676	78.8042	148.8	99.6899
0.860599	0.843252	0.466245	BC128104	HIST1H4D	histone cluster 1, H4d	8124413	1626.77	1399.99	1371.77	758.471
0.860556	0.935702	0.625324	BC066250	HIST1H4I	histone cluster 1, H4i	8117537	223.728	192.53	209.343	139.902
0.860221	0.91984	0.650163	AL833205	ETFB	electron-transfer-flavoprotein, beta polypeptide	8038792	1003.39	863.138	922.96	652.368
0.860205	0.848474	0.537707	BC136558	FANCB	Fanconi anemia, complementation group B	8171381	620.229	533.524	526.249	333.502
0.860126	0.835123	0.638108	AF308472	ABCB6|ATG9A	ATP-binding cassette, sub-family B (MDR/TAP), member 6 | ATG9 autophagy related 9 homolog A (S. cerevisiae)	8059111	588.409	506.106	491.394	375.468
0.860005	0.945194	0.656284	AF027150	SIP1	survival of motor neuron protein interacting protein 1	7974054	403.235	346.784	381.135	264.637
0.859664	7.54567	6.19133	BC012423	SOD2	superoxide dismutase 2, mitochondrial	8130556	944.034	811.552	7123.37	5844.82
0.859524	0.801037	0.424177	K02581	TK1	thymidine kinase 1, soluble	8018849	4122	3542.96	3301.87	1748.45
0.859464	0.819795	0.466313	BC074969	HIST2H3D|HIST2H3A|HIST2H3C	histone cluster 2, H3d | histone cluster 2, H3a | histone cluster 2, H3c	7919612	8107.19	6967.84	6646.23	3780.49
0.859449	0.763723	0.488196	AF077350	BIRC5	baculoviral IAP repeat-containing 5	8010260	2025.49	1740.8	1546.91	988.833
0.858553	0.956326	0.649304				8086389	74.118	63.6343	70.8809	48.1251
0.858548	0.803245	0.449055	AF334474	KIAA1524		8089372	1733.47	1488.26	1392.4	778.421
0.858394	0.816533	0.436393	BC017361	HIST1H4K|HIST1H4J	histone cluster 1, H4k | histone cluster 1, H4j	8124521	1973.28	1693.86	1611.25	861.128
0.857591	0.815383	0.461015	BC017361	HIST1H4J|HIST1H4K	histone cluster 1, H4j | histone cluster 1, H4k	8117598	1734.05	1487.11	1413.92	799.424
0.857521	0.652127	0.810162				7929130	115.752	99.2595	75.4848	93.7776
0.85722	0.86192	0.656277	AB209132	SSRP1	structure specific recognition protein 1	7948192	2557.97	2192.74	2204.77	1678.74
0.857055	0.900746	0.4942				7982290	437.556	375.01	394.127	216.24
0.856778	2.01535	1.38986	BC015017	TAPBPL|VAMP1	TAP binding protein-like | vesicle-associated membrane protein 1 (synaptobrevin 1)	7953341	380.997	326.43	767.843	529.531
0.856751	0.980602	0.594835	AF135021|AF006070|AF030233|AF080071|U97067|AB451283|BC117208|BC117234|AK022834|AK123916	CTNNAL1	catenin (cadherin-associated protein), alpha-like 1	8163063	872.159	747.223	855.241	518.791
0.855122	0.873684	0.653494	BC006122	MMACHC	methylmalonic aciduria (cobalamin deficiency) cblC type, with homocystinuria	7901102	493.325	421.853	431.01	322.385
0.854507	0.860734	0.425713	AB033337|AY739715|AL137392	KIF20B	kinesin family member 20B	7929078	1066.97	911.736	918.38	454.225
0.85422	0.907673	0.553984	BC060324	HIST2H2AC|BOLA1	histone cluster 2, H2ac | bolA homolog 1 (E. coli)	7905088	4727.06	4037.96	4290.63	2618.72
0.854038	4.2788	2.6918	BC047569	MARCH3	membrane-associated ring finger (C3HC4) 3	8113790	406.981	347.577	1741.39	1095.51
0.853667	0.906889	0.548768	AF269087	ANKRD30A	ankyrin repeat domain 30A	7927033	208.933	178.36	189.479	114.656
0.852574	0.774847	0.584459	CR601019|AF099644	LOC100130433		8156194	734.863	626.525	569.407	429.497
0.852517	0.905729	0.659964	AF060223|BC001381	POLR3K|SNRNP25	polymerase (RNA) III (DNA directed) polypeptide K, 12.3 kDa | small nuclear ribonucleoprotein 25kDa (U11/U12)	7998129	3724.74	3175.41	3373.61	2458.2
0.852249	0.887782	0.641975	BC026337	GABRE	gamma-aminobutyric acid (GABA) A receptor, epsilon	8175666	500.648	426.677	444.466	321.403
0.852162	0.812544	0.538016	BC001381	SNRNP25	small nuclear ribonucleoprotein 25kDa (U11/U12)	7991735	4156.47	3541.99	3377.32	2236.25
0.852114	0.853603	0.594096	BC001827|BC147006|BC147010|CR542015|BC171902|L16991|CR541986|AF258562|AK126180	DTYMK	deoxythymidylate kinase (thymidylate kinase)	8060286	1795.8	1530.22	1532.9	1066.88
0.852109	0.867293	0.655257	BC093849	HIST1H2AH	histone cluster 1, H2ah	8117543	359.397	306.245	311.702	235.497
0.851931	0.853682	0.594013	BC001827|BC147006|BC147010|CR542015|BC171902|L16991|CR541986|AF258562|AK126180	DTYMK	deoxythymidylate kinase (thymidylate kinase)	8077262	1796.23	1530.26	1533.41	1066.98
0.851892	0.885199	0.665493	BC104902	ANAPC1	anaphase promoting complex subunit 1	8043349	1481.6	1262.17	1311.51	985.997
0.851849	0.83968	0.437492	BC011000	CDCA5	cell division cycle associated 5	7949364	1019.1	868.121	855.72	445.849
0.851433	0.843571	0.467391	BC066244	HIST1H2BM	histone cluster 1, H2bm	8117594	13966.4	11891.4	11781.6	6527.75
0.851409	0.959653	0.658277	BC062618	B4GALT4	UDP-Gal:betaGlcNAc beta 1,4- galactosyltransferase, polypeptide 4	8089743	891.616	759.13	855.642	586.929
0.85114	0.923509	0.641593	BC007979	SHMT1	serine hydroxymethyltransferase 1 (soluble)	8013243	1144.67	974.272	1057.11	734.411
0.850721	1.81646	1.23319	AL832451			7917530	76.9089	65.428	139.702	94.8437
0.850548	0.823004	0.51073	BC074969	HIST2H3D|HIST2H3A|HIST2H3C	histone cluster 2, H3d | histone cluster 2, H3a | histone cluster 2, H3c	7919589	7529.07	6403.83	6196.45	3845.32
0.850377	1.04161	0.654083				8129069	77.3911	65.8116	80.6112	50.6202
0.850355	0.7704	0.45388	BC004136	TPX2		8061579	4392.91	3735.53	3384.3	1993.85
0.850343	0.831877	0.389589	AF326731	NUF2		7906930	1314.15	1117.48	1093.22	511.98
0.849867	1.81685	1.47345	AL079277|AK026696|AK026747|BC101499|BC143549|AL079297|AK027188|AK126364	PION	pigeon homolog (Drosophila)	8140468	243.63	207.053	442.639	358.976
0.84907	0.887452	0.643571	AF063020	PSIP1	PC4 and SFRS1 interacting protein 1	8160238	830.997	705.574	737.471	534.806
0.84791	0.849088	0.579476	AK296024	CENPN|C16orf61	centromere protein N | chromosome 16 open reading frame 61	7997381	4553.47	3860.93	3866.3	2638.62
0.847858	0.82598	0.659788	BC004170	POLE3	polymerase (DNA directed), epsilon 3 (p17 subunit)	8163525	1443.35	1223.76	1192.18	952.307
0.846828	1.62476	1.60574	AK125026	SLC6A12	solute carrier family 6 (neurotransmitter transporter, betaine/GABA), member 12	7960177	240.916	204.015	391.43	386.85
0.846618	0.625182	0.456083	AB020532	SLC7A7	solute carrier family 7 (cationic amino acid transporter, y+ system), member 7	7977786	1002.72	848.919	626.881	457.323
0.846224	0.810021	0.425165		HIST2H2AB	histone cluster 2, H2ab	7919642	7540.13	6380.64	6107.66	3205.8
0.8462	0.787187	0.476958	BC066884	HIST1H3I	histone cluster 1, H3i	8124531	9664.97	8178.5	7608.15	4609.79
0.845843	1.02619	0.646738	AF182316	MYOF	myoferlin	7935058	8276.46	7000.58	8493.19	5352.7
0.845542	1.58333	1.33808	BC042191	DTX3L|PARP9	deltex 3-like (Drosophila) | poly (ADP-ribose) polymerase family, member 9	8082075	735.511	621.905	1164.55	984.17
0.845242	0.70495	0.54015	BC020551	C1QTNF6	C1q and tumor necrosis factor related protein 6	8075897	706.525	597.184	498.064	381.629
0.845177	0.865044	0.646387	BC008746	CWF19L1	CWF19-like 1, cell cycle control (S. pombe)	7935730	1667.61	1409.42	1442.55	1077.92
0.843519	0.872736	0.361063	BC007491|AK291291|AF091740|AF060479|AF084974|AF042282	EXO1	exonuclease 1	7910997	1589.76	1340.99	1387.44	574.003
0.842099	0.759605	0.443556	AL354614	SCYL3|C1orf112	SCY1-like 3 (S. cerevisiae) | chromosome 1 open reading frame 112	7907183	828.775	697.91	629.541	367.608
0.84199	0.812057	0.410544	BC092412	SGOL2	shugoshin-like 2 (S. pombe)	8047288	1181.85	995.108	959.732	485.203
0.841989	0.867631	0.500396	AF062649	PTTG1	pituitary tumor-transforming 1	8109639	1510.68	1271.97	1310.71	755.938
0.841913	0.837447	0.54011	BC096131	HIST1H3F	histone cluster 1, H3f	8124437	1061.12	893.372	888.633	573.122
0.841686	2.40541	1.35392	BC011601	IFI6	interferon, alpha-inducible protein 6	7914127	946.908	796.999	2277.7	1282.04
0.841464	0.752559	0.648912	S73751	CES1	carboxylesterase 1 (monocyte/macrophage serine esterase 1)	8001457	1112.5	936.126	837.219	721.912
0.841373	0.884029	0.631768	BC015047	HYLS1	hydrolethalus syndrome 1	7945040	308.774	259.794	272.965	195.074
0.84107	0.659429	0.858242				7947915	146.951	123.596	96.9038	126.12
0.840954	0.83924	0.476087	BC005832|AK301858	KIAA0101|CSNK1G1	KIAA0101 | casein kinase 1, gamma 1	7989647	3856.59	3243.22	3236.61	1836.07
0.840285	0.84128	0.430676	BC024211	NCAPH	non-SMC condensin I complex, subunit H	8043602	2914.33	2448.86	2451.77	1255.13
0.840203	0.841153	0.593483	BX649106	EXOSC9|CCNA2	exosome component 9 | cyclin A2	8097128	2136.93	1795.46	1797.49	1268.24
0.839622	0.831447	0.631222	BC007055	LSM3		8078008	6747.32	5665.2	5610.04	4259.06
0.838574	2.90973	1.7215	BC073163	GBP2	guanylate binding protein 2, interferon-inducible	7917532	84.082	70.509	244.656	144.747
0.837482	1.54539	1.17768	AF178985	C1RL	complement component 1, r subcomponent-like	7960757	654.878	548.449	1012.04	771.24
0.836717	0.933624	0.585283	AF103801	FOXRED1	FAD-dependent oxidoreductase domain containing 1	7945071	1657.59	1386.94	1547.57	970.161
0.836697	0.981279	0.562146	BC092472	UNC93B1	unc-93 homolog B1 (C. elegans)	7949904	1765.42	1477.12	1732.37	992.424
0.83631	0.798273	0.619925	BC022264	NFIA	nuclear factor I/A	7901788	1481.67	1239.14	1182.78	918.524
0.836226	0.886935	0.644343	BC003380|AY057381|AK303392|AK303333	ANP32E	acidic (leucine-rich) nuclear phosphoprotein 32 family, member E	7919715	1299.34	1086.55	1152.43	837.224
0.836057	0.750615	0.415438	BC039563	ARHGAP11A	Rho GTPase activating protein 11A	7982358	2799.45	2340.5	2101.31	1163
0.83602	0.757254	0.403235	BC104874	HIST1H1D	histone cluster 1, H1d	8124430	1338.07	1118.65	1013.26	539.556
0.83597	0.753179	0.442336	S40301	RRM2	ribonucleotide reductase M2	8040223	2642.58	2209.11	1990.33	1168.91
0.835778	0.727719	0.490524	AK316124|BC121001	CKMT1A|CKMT1B	creatine kinase, mitochondrial 1A | creatine kinase, mitochondrial 1B	7983256	1082.68	904.88	787.887	531.08
0.835761	0.922083	0.662777	BC047037	LOC644714		8161943	137.848	115.208	127.107	91.3624
0.835752	0.727663	0.490486	AK316124|BC121001	CKMT1A|CKMT1B	creatine kinase, mitochondrial 1A | creatine kinase, mitochondrial 1B	7983239	1082.01	904.294	787.34	530.711
0.835598	0.877133	0.422706	BC016470	EME1	essential meiotic endonuclease 1 homolog 1 (S. pombe)	8008310	558.464	466.651	489.847	236.066
0.835542	0.819604	0.419466	AF036899	POLE2	polymerase (DNA directed), epsilon 2 (p59 subunit)	7978846	1390.59	1161.9	1139.74	583.306
0.83476	1.82427	1.98269	BC082990|BC032747	MREG	melanoregulin	8058824	220.812	184.325	402.821	437.802
0.834706	0.86758	0.639714	BC035558	NAT10	N-acetyltransferase 10 (GCN5-related)	7939265	2048.21	1709.66	1776.99	1310.27
0.834302	0.747933	0.654601	BC017296|AK302366|AF086251|AF086504	SESN3	sestrin 3	7951077	170.936	142.612	127.849	111.895
0.834254	0.805589	0.454766	AF107297	BUB1B|PAK6	budding uninhibited by benzimidazoles 1 homolog beta (yeast) | p21 protein (Cdc42/Rac)-activated kinase 6	7982663	1973.82	1646.66	1590.09	897.625
0.834092	0.820786	0.406875	BC125140	HIST1H2AB	histone cluster 1, H2ab	8124391	6348.16	5294.95	5210.48	2582.91
0.833742	0.836475	0.541032	BC096128	HIST1H3H	histone cluster 1, H3h	8117589	667.828	556.796	558.621	361.316
0.833682	0.826136	0.55711	BC039999	RMI1		8156126	685.773	571.717	566.542	382.051
0.833044	0.796509	0.379929	BC030699	SHCBP1	SHC SH2-domain binding protein 1	8001133	2343.18	1951.97	1866.37	890.241
0.833022	0.883964	0.661048	BC022089	DIS3L	DIS3 mitotic control homolog (S. cerevisiae)-like	7984298	1412.3	1176.48	1248.42	933.6
0.831125	0.764326	0.470174	BC101412|BC104198	HIST1H2BN|HIST1H2AK	histone cluster 1, H2bn | histone cluster 1, H2ak	8117600	378.236	314.362	289.096	177.837
0.831122	0.866965	0.48787	BC000209	C1orf135	chromosome 1 open reading frame 135	7913852	308.94	256.767	267.84	150.723
0.830341	0.880754	0.661018	BC058000	TTPA	tocopherol (alpha) transfer protein	8151042	266.352	221.163	234.59	176.063
0.829745	0.860895	0.409248	AY457926	FAM111B	family with sequence similarity 111, member B	7940147	1217.15	1009.92	1047.84	498.115
0.829497	4.44862	2.18385	BC004143|BC007990|L15702|S67310|AF349679|AK304045|AK304042	CFB|C2	complement factor B | complement component 2	8118345	158.036	131.09	703.041	345.126
0.829329	1.00497	0.604728				8085714	338.153	280.44	339.835	204.49
0.829035	0.83872	0.576125	BC007754|BC029360|CR457372|CR600204	SUV39H2	suppressor of variegation 3-9 homolog 2 (Drosophila)	7926319	1369.05	1134.99	1148.25	788.742
0.828335	0.833978	0.394419	AK292505	CDCA2	cell division cycle associated 2	8145418	1935.47	1603.21	1614.14	763.385
0.828111	0.865038	0.653284				8044682	133.464	110.523	115.452	87.19
0.827767	0.803364	0.573023	U42376	LY6E	lymphocyte antigen 6 complex, locus E	8148572	1866.99	1545.43	1499.87	1069.83
0.826885	0.827333	0.413618	GQ227787	C15orf42	chromosome 15 open reading frame 42	7985873	2497.54	2065.18	2066.29	1033.03
0.825801	0.78065	0.442275	BC069467	HIST1H4B	histone cluster 1, H4b	8124385	2210	1825.02	1725.24	977.43
0.825664	0.760151	0.410266	U37426	KIF11	kinesin family member 11	7929258	2674.03	2207.85	2032.66	1097.06
0.824959	0.722302	0.489604	AB030251	RACGAP1P	Rac GTPase activating protein 1 pseudogene	7962487	370.218	305.414	267.409	181.26
0.823944	0.952805	0.533219	BC117360	CHML	choroideremia-like (Rab escort protein 2)	7925500	929.044	765.481	885.198	495.384
0.823688	0.848439	0.382391	BC016330	RAD51AP1	RAD51 associated protein 1	7953218	770.413	634.58	653.648	294.599
0.823298	0.856784	0.565769		FBXO43	F-box protein 43	8152031	228.817	188.385	196.047	129.458
0.823162	1.22844	0.609814	BC033795	TTC30B	tetratricopeptide repeat domain 30B	8056995	346.678	285.372	425.873	211.409
0.822609	0.906435	0.663652	BC035132	THNSL1	threonine synthase-like 1 (S. cerevisiae)	7926708	519.17	427.073	470.594	344.548
0.8226	0.763026	0.657516	M65291	IL12A	interleukin 12A (natural killer cell stimulatory factor 1, cytotoxic lymphocyte maturation factor 1, p35)	8083690	125.259	103.038	95.5759	82.3599
0.822481	0.860401	0.565197	BC003082|DQ141696|AK295000|AK302910|AK298909	TMEM48	transmembrane protein 48	7916316	2903.38	2387.97	2498.07	1640.98
0.822278	0.828409	0.602614	BX537973	GPN3	GPN-loop GTPase 3	7966321	1044.75	859.072	865.478	629.58
0.822069	0.866479	0.63376	BC033861	LSMD1	LSM domain containing 1	8012274	1349.94	1109.75	1169.7	855.542
0.820589	0.961059	0.591473	BC131762|AK298230|AK294302|BC141847|AK027335|BC067817	ZNF138	zinc finger protein 138	8133057	279.015	228.957	268.15	165.03
0.820559	1.522	1.0552	AB103330	KIAA1199		7985317	165.123	135.493	251.317	174.237
0.819932	1.04041	0.594749	BC101724	WDR67	WD repeat domain 67	8148158	734.874	602.546	764.57	437.066
0.819867	4.813	2.22671	BC004143|BC007990|L15702|S67310|AF349679|AK304045|AK304042	CFB|C2	complement factor B | complement component 2	8178115	152.507	125.035	734.015	339.589
0.819502	0.792906	0.661671	BC028157	POLR2C	polymerase (RNA) II (DNA directed) polypeptide C, 33kDa	7996051	2616.32	2144.07	2074.49	1731.14
0.818575	0.820692	0.46148	BC050736	UBE2C	ubiquitin-conjugating enzyme E2C	8063043	1099.24	899.81	902.137	507.277
0.818516	2.4601	2.659	BC002642	CTSS	cathepsin S	7919800	472.121	386.439	1161.47	1255.37
0.81837	1.50814	1.26607	AK130527	C15orf58	chromosome 15 open reading frame 58	7985959	331.743	271.488	500.314	420.01
0.817048	0.865557	0.537024	BC062439	PCNA|PCNAAS	proliferating cell nuclear antigen | PCNA antisense RNA (non-protein coding)	8064844	4738.32	3871.44	4101.29	2544.59
0.816509	0.898094	0.626249	BC010661	SLC47A1	solute carrier family 47, member 1	8005603	1900.36	1551.66	1706.7	1190.1
0.816041	0.935858	0.580187	AL833322	ZRANB3	zinc finger, RAN-binding domain containing 3	8055377	442.325	360.955	413.954	256.631
0.815366	0.782092	0.536622	BC101748	HIST1H2BE	histone cluster 1, H2be	8117389	206.437	168.322	161.453	110.779
0.814978	0.844102	0.511728	BC101057|BC101056|AY158211|BC101054|BC101055|BC080656|AK297806|AK160378	MCM8	minichromosome maintenance complex component 8	8060813	4566.29	3721.42	3854.41	2336.7
0.814659	0.746232	0.495941	BC012024	CENPH	centromere protein H	8105842	363.105	295.806	270.96	180.078
0.814342	0.812907	0.442258	AK302724|AK303571|BC098313|AK300041|AF274940|BC018903|BC050696	C12orf48	chromosome 12 open reading frame 48	7958031	1184.9	964.911	963.211	524.03
0.814299	0.840224	0.60701	BC025369|BC015521|AF147717|AF157320|BT006790|AK301381|AF151828|AK316064|AK296487|AK225794|BC015381	UCHL5	ubiquitin carboxyl-terminal hydrolase L5	7923007	1332.63	1085.16	1119.71	808.923
0.813615	0.90041	0.625614	BC044659	HLTF	helicase-like transcription factor	8091354	3592.74	2923.11	3234.94	2247.67
0.81357	0.730408	0.547453		IFFO2	intermediate filament family orphan 2	7912994	1019.3	829.275	744.507	558.02
0.812844	1.18146	0.615735	AF435011	SYNE2	spectrin repeat containing, nuclear envelope 2	7974920	578.675	470.373	683.682	356.311
0.812673	0.678397	0.536636				8168674	1885.67	1532.43	1279.23	1011.92
0.812159	0.866512	0.664734	AF495714	SLC25A33	solute carrier family 25, member 33	7948088	407.372	330.851	352.993	270.794
0.811885	0.809318	0.513621	AK301887	C15orf23	chromosome 15 open reading frame 23	7982712	2833.16	2300.2	2292.93	1455.17
0.811844	0.839125	0.641356	BC060793	KCNK5	potassium channel, subfamily K, member 5	8126153	158.415	128.608	132.93	101.601
0.811307	0.827849	0.552866	BC066248	HIST1H4A	histone cluster 1, H4a	8117334	704.009	571.168	582.814	389.223
0.810635	0.879473	0.606812	AF135044	ORC3L	origin recognition complex, subunit 3-like (yeast)	8121043	1976.14	1601.93	1737.96	1199.15
0.810532	0.799346	0.448635	BC008504	CENPK	centromere protein K	8112376	2646.68	2145.22	2115.61	1187.39
0.810482	0.787583	0.587048	BC136433	RPGRIP1L	RPGRIP1-like	8001423	780.671	632.72	614.843	458.291
0.810358	0.764591	0.469791	BC096116	HIST1H2BH	histone cluster 1, H2bh	8117426	1694.66	1373.29	1295.73	796.138
0.810077	0.884781	0.58946	AK292323|BC119690|AF112210|AF143723|BC108738|BC065281|AK302452|AK226065|BC026226	HSPA14	heat shock 70kDa protein 14	7926299	834.799	676.252	738.615	492.081
0.80988	0.762892	0.386446	AF361358|BC013418|BC048988	SKA3|MRP63	spindle and kinetochore associated complex subunit 3 | mitochondrial ribosomal protein 63	7970513	1788.26	1448.27	1364.25	691.064
0.809693	0.665891	0.960503	BC066121	GPR116	G protein-coupled receptor 116	8161418	149.997	121.452	99.8818	144.073
0.808999	0.82101	0.660622	D84430	FARSB	phenylalanyl-tRNA synthetase, beta subunit	8059319	6867.77	5556.02	5638.51	4537
0.808332	0.833825	0.601512	BC006083	TDP1	tyrosyl-DNA phosphodiesterase 1	7976160	1259.35	1017.98	1050.08	757.516
0.80825	0.842364	0.664064	BC006084	QRSL1	glutaminyl-tRNA synthase (glutamine-hydrolyzing)-like 1	8121300	1035.64	837.06	872.389	687.734
0.807868	0.764794	0.434109	AK303860	FAM83D	family with sequence similarity 83, member D	8062571	1927.11	1556.85	1473.84	836.575
0.806992	1.10745	0.595998	U40371|BC022479|BC022525|AK091734|AK056170|AK094180	PDE1C	phosphodiesterase 1C, calmodulin-dependent 70kDa	8138888	339.785	274.204	376.294	202.511
0.806969	0.815842	0.461145	BC002990	POLA2	polymerase (DNA directed), alpha 2 (70kD subunit)	7941214	1318.3	1063.83	1075.53	607.928
0.806861	0.630513	0.665556	BC005315	FPR1	formyl peptide receptor 1	8038899	150.743	121.628	95.0452	100.328
0.806647	0.869859	0.568922	DQ127228	LIN28B	lin-28 homolog B (C. elegans)	8121251	291.942	235.494	253.948	166.092
0.80597	0.893974	0.61343	AK096541	MPHOSPH9	M-phase phosphoprotein 9	7967386	1868.18	1505.7	1670.1	1146
0.805967	0.99099	0.65487	BC013043	RRS1		8146685	3321.04	2676.65	3291.12	2174.85
0.805809	0.796957	0.425363	AK093808	ZWINT	ZW10 interactor	7933707	1938.74	1562.25	1545.09	824.666
0.804867	0.826472	0.528923	AK290947	HIST1H1C	histone cluster 1, H1c	8124397	2083.85	1677.22	1722.24	1102.2
0.803608	0.832618	0.424035	BC099630	HIST1H3B	histone cluster 1, H3b	8124388	7118.23	5720.27	5926.76	3018.38
0.803127	1.87354	1.48906	AY445887	SEMA4B	sema domain, immunoglobulin domain (Ig), transmembrane domain (TM) and short cytoplasmic domain, (semaphorin) 4B	7985934	1131.27	908.553	2119.48	1684.53
0.802975	0.826335	0.661511		HIST1H2AM	histone cluster 1, H2am	8124540	269.87	216.699	223.003	178.522
0.802477	0.888261	0.458998	BX641109	SASS6	spindle assembly 6 homolog (C. elegans)	7917976	946.869	759.84	841.067	434.611
0.802213	0.816151	0.66652	BC064994	LLGL2	lethal giant larvae homolog 2 (Drosophila)	8009844	555.004	445.231	452.967	369.921
0.802019	0.860976	0.577987	BC126297	MTNR1A	melatonin receptor 1A	8104074	263.598	211.41	226.951	152.356
0.801431	0.797541	0.469618	BC111740	DNA2	DNA replication helicase 2 homolog (yeast)	7934026	886.882	710.775	707.325	416.495
0.801367	0.913046	0.655273	AF070559	C13orf27	chromosome 13 open reading frame 27	7972674	586.054	469.645	535.094	384.025
0.801349	0.752804	0.608157				7922754	295.904	237.123	222.758	179.956
0.800987	0.925857	0.645986	AF095192	BAG2	BCL2-associated athanogene 2	8120402	1662.94	1332	1539.65	1074.24
0.800313	0.672144	0.405818	BC024038	TUBB2C	tubulin, beta 2C	8165496	3243.17	2595.56	2179.88	1316.14
0.800138	1.07207	0.620834				8168161	154.414	123.553	165.542	95.8657
0.800011	1.61602	1.18604	AK291024	HKDC1	hexokinase domain containing 1	7927998	514.251	411.407	831.039	609.925
0.798892	0.756173	0.442083	BC043502	NEK2	NIMA (never in mitosis gene a)-related kinase 2	7924096	1554.98	1242.26	1175.83	687.43
0.798808	0.850308	0.604048	BC150307	PDE3B	phosphodiesterase 3B, cGMP-inhibited	7938629	314	250.825	266.996	189.671
0.79831	0.786725	0.450139	BC005945	MAD2L1	MAD2 mitotic arrest deficient-like 1 (yeast)	8102560	1607.18	1283.03	1264.41	723.455
0.797864	0.704789	0.298719	BC096728	HIST1H2BB	histone cluster 1, H2bb	8124394	1500.66	1197.33	1057.65	448.276
0.797782	1.67331	1.17369	AF307338	PARP9	poly (ADP-ribose) polymerase family, member 9	8090018	245.413	195.786	410.653	288.04
0.79761	0.725413	0.357499	AK075287	SPC24		8034122	922.136	735.505	668.929	329.663
0.797395	0.786004	0.397649	AF331796|BC037322	NCAPG|LCORL	non-SMC condensin I complex, subunit G | ligand dependent nuclear receptor corepressor-like	8094278	2388.36	1904.46	1877.26	949.728
0.797074	1.71283	1.5441	BC117408	OASL	2'-5'-oligoadenylate synthetase-like	7967117	250.465	199.639	429.002	386.744
0.796852	0.899154	0.565668	BC017261|AK090617|BC151839	WDR62	WD repeat domain 62	8028119	746.349	594.73	671.082	422.186
0.796326	0.805664	0.475912	BC014385	ITGB3BP	integrin beta 3 binding protein (beta3-endonexin)	7916727	1023.56	815.091	824.649	487.126
0.796309	0.896506	0.655792	AF236158	C3orf14	chromosome 3 open reading frame 14	8080847	924.453	736.151	828.778	606.25
0.796262	1.76249	1.02565	J05581|AK301575|EF583642|J05582|FJ226029|FJ226030|EF670706|FJ226037|FJ226040|FJ226042|FJ226033|FJ226041|EF583643|EF583644|EF583645|EF583648|EF583647|AY327587|BC120975|EF583652|FJ226028|FJ226039|FJ226043|FJ226047|FJ226031|FJ226032|EF670709|EF583646|EF583649|AF125525|AY327596|U60260|U60261|BC120974|FJ226034|FJ226044|FJ226045|FJ226049|FJ226053|EF670707|EF670712|EF670713|EF583653|AY327588|U60259|EF67…	MUC1	mucin 1, cell surface associated	7920642	304.457	242.428	536.602	312.268
0.795919	0.85136	0.601631	BC000838	S100A4	S100 calcium binding protein A4	7920271	2239.52	1782.47	1906.63	1347.36
0.795682	0.984247	0.660427	BC060847	PARD6B	par-6 partitioning defective 6 homolog beta (C. elegans)	8063410	2170.12	1726.73	2135.94	1433.21
0.795253	0.888987	0.574912	AF160215	UBE2T	ubiquitin-conjugating enzyme E2T (putative)	7923426	2819.93	2242.56	2506.88	1621.21
0.794776	0.807906	0.402594	BC126400	E2F8	E2F transcription factor 8	7947110	739.892	588.048	597.763	297.876
0.79311	0.7681	0.429204	BC000149	RFC3	replication factor C (activator 1) 3, 38kDa	7968563	3829.45	3037.17	2941.39	1643.61
0.791968	0.920607	0.631531	AF415175	SGEF	Src homology 3 domain-containing guanine nucleotide exchange factor	8083471	367.497	291.046	338.32	232.086
0.791958	1.93224	1.13979	BC020942	TMEM140	transmembrane protein 140	8136388	279.156	221.08	539.396	318.179
0.791712	0.708846	0.666332	BC001055	CLDN7	claudin 7	8012126	242.524	192.009	171.912	161.601
0.791678	0.605252	0.510424	BC111959	TRIML2	tripartite motif family-like 2	8104107	1103.46	873.586	667.872	563.233
0.791455	1.58639	1.0401	AB050902	CREB3L3	cAMP responsive element binding protein 3-like 3	8024754	190.9	151.089	302.842	198.555
0.790695	0.941701	0.591126	BC059375	ENPP1	ectonucleotide pyrophosphatase/phosphodiesterase 1	8122099	1028.86	813.517	968.881	608.187
0.790622	1.00607	0.615764	BC030639	ID2	inhibitor of DNA binding 2, dominant negative helix-loop-helix protein	8040103	1947.64	1539.85	1959.46	1199.29
0.790542	0.907871	0.565315	AK056955	COQ3	coenzyme Q3 homolog, methyltransferase (S. cerevisiae)	8128383	463.44	366.368	420.743	261.989
0.78964	0.901677	0.465147	BC043366	GAS2L3	growth arrest-specific 2 like 3	7957850	1756.31	1386.85	1583.62	816.942
0.788346	0.835475	0.452768	BC000192|BC063379	DHFR	dihydrofolate reductase	8112902	3447.84	2718.09	2880.59	1561.07
0.787748	1.16683	0.63597				8154227	102.724	80.9206	119.861	65.3293
0.787592	0.895184	0.623111	AK291248	NAA16|NARG1L	N(alpha)-acetyltransferase 16, NatA auxiliary subunit | NMDA receptor regulated 1-like	7968761	698.512	550.142	625.297	435.25
0.786555	0.885236	0.387821	AK125758	FAM54A	family with sequence similarity 54, member A	8129763	790.146	621.493	699.466	306.435
0.786009	0.771991	0.408463		CENPE	centromere protein E, 312kDa	8102076	1086.59	854.071	838.84	443.833
0.785258	0.837844	0.456092	EU145592|BC063379	DHFR	dihydrofolate reductase	8022640	3658.05	2872.51	3064.88	1668.41
0.784632	1.00299	0.624891	BC006117	L2HGDH	L-2-hydroxyglutarate dehydrogenase	7978956	515.511	404.486	517.05	322.138
0.784299	0.799667	0.394755	AK292398|AK316079	SPAG5|SGK494	sperm associated antigen 5 | uncharacterized serine/threonine-protein kinase SgK494	8013671	2932.14	2299.68	2344.74	1157.48
0.784001	0.810546	0.621865	AF250329|BC005342	HMGN5|SH3BGRL|NSBP1	high-mobility group nucleosome binding domain 5 | SH3 domain binding glutamic acid-rich protein like | nucleosomal binding protein 1	8173812	144.04	112.928	116.751	89.5735
0.78392	0.862432	0.622653	AF150089	TIMM10	translocase of inner mitochondrial membrane 10 homolog (yeast)	7948267	1326.78	1040.09	1144.26	826.122
0.7835	0.898131	0.653408	U72513	RPL13P5	ribosomal protein L13 pseudogene 5	7953516	614.562	481.509	551.957	401.56
0.783358	0.782206	0.432927	BC112254|BC096128	HIST1H2AI|HIST1H3H	histone cluster 1, H2ai | histone cluster 1, H3h	8117583	2112.38	1654.75	1652.32	914.508
0.783276	0.819514	0.577723	AK056981|AK128391	NQO2|LOC401233	NAD(P)H dehydrogenase, quinone 2 | similar to HIV TAT specific factor 1; cofactor required for Tat activation of HIV-1 transcription	8116610	1689.44	1323.3	1384.52	976.029
0.782135	0.864688	0.650158	D83767	UBXN8	UBX domain protein 8	8145691	1359.62	1063.41	1175.65	883.969
0.781402	0.90427	0.609429	AK291415	PBX1	pre-B-cell leukemia homeobox 1	7906954	5906.75	4615.55	5341.3	3599.74
0.781205	1.69942	1.40377	BC027448			8060741	238.903	186.633	405.997	335.364
0.780852	0.781119	0.399331	AK289431	CCNB1	cyclin B1	8105828	3051.47	2382.74	2383.56	1218.55
0.780374	0.857852	0.599216	BC005316	NFYB	nuclear transcription factor Y, beta	7965956	415.655	324.366	356.57	249.067
0.780083	0.855997	0.504561	BC112072	HIST1H2AL	histone cluster 1, H2al	8117608	395.972	308.891	338.951	199.792
0.779691	0.799596	0.647706	BC104902	ANAPC1	anaphase promoting complex subunit 1	8054437	1920.65	1497.52	1535.75	1244.02
0.779471	0.920725	0.659112	AK291842	PLEKHA2	pleckstrin homology domain containing, family A (phosphoinositide binding specific) member 2	8145977	1005.34	783.635	925.643	662.632
0.777678	0.900371	0.664894	BC151227|AB048365|AK294918|AK090799|AK022679	HECW1	HECT, C2 and WW domain containing E3 ubiquitin protein ligase 1	8132465	398.76	310.107	359.032	265.133
0.777294	2.1766	1.87599	U66097	GCH1	GTP cyclohydrolase 1	7979269	250.103	194.404	544.375	469.192
0.777236	1.05042	0.59726		C6orf99	chromosome 6 open reading frame 99	8123101	189.602	147.366	199.162	113.242
0.777105	0.919118	0.648829	AK295862|BC117143|BC143859|BC143860|BC143878|AK299353|BC042498|BX648560|AK310753	KIAA0528		7961767	1598.6	1242.28	1469.3	1037.22
0.776844	0.952985	0.495935	BC019239	CHAC2	ChaC, cation transport regulator homolog 2 (E. coli)	8041961	689.369	535.532	656.958	341.882
0.77593	1.63653	1.41718	AY358603	CYP2S1	cytochrome P450, family 2, subfamily S, polypeptide 1	8028991	2551.86	1980.06	4176.19	3616.43
0.775109	0.78724	0.372229	BC032858	TTK		8120838	1449.02	1123.15	1140.73	539.369
0.77507	0.760952	0.408112	BC107750	CDK1|CDC2	cyclin-dependent kinase 1 | cell division cycle 2, G1 to S and G2 to M	7927710	2424.74	1879.34	1845.11	989.564
0.774873	0.869321	0.581319	BC024746	DEPDC6	DEP domain containing 6	8148059	252.004	195.271	219.072	146.495
0.773365	1.1017	0.629992	BC016327	NUP62CL	nucleoporin 62kDa C-terminal like	8174351	467.304	361.396	514.827	294.398
0.772041	0.765586	0.359475	BC012999	KIF20A|CDC23	kinesin family member 20A | cell division cycle 23 homolog (S. cerevisiae)	8108301	2927.92	2260.48	2241.58	1052.52
0.771912	0.672354	0.606983				7965976	397.714	307	267.404	241.405
0.771762	1.56581	0.818454	BC074979	DRD1	dopamine receptor D1	8115875	217.245	167.661	340.163	177.805
0.771477	0.869228	0.495508				8151030	109.236	84.273	94.951	54.1273
0.770459	0.873376	0.662015	BC006508	SLC25A11	solute carrier family 25 (mitochondrial carrier; oxoglutarate carrier), member 11	8011747	4523.25	3484.98	3950.5	2994.46
0.770427	0.804036	0.642209				7921031	99.4139	76.5912	79.9323	63.8445
0.769596	0.803891	0.392193	BC005004	FAM64A	family with sequence similarity 64, member A	8004167	1872.51	1441.08	1505.3	734.387
0.769026	0.912181	0.574864				7959482	67.9694	52.2702	62.0004	39.0731
0.768715	0.875749	0.630087	AK300374	PDE12	phosphodiesterase 12	8080676	733.819	564.097	642.641	462.369
0.767461	0.823373	0.619168	AY532926	GSTM1	glutathione S-transferase mu 1	7903765	223.493	171.522	184.018	138.38
0.767102	0.86603	0.592783				8124604	131.142	100.599	113.573	77.7385
0.766077	0.738171	0.298373	AF264787	DLEU2	deleted in lymphocytic leukemia 2 (non-protein coding)	7971653	705.183	540.225	520.546	210.408
0.765607	0.831614	0.532003	BC071726|AK091247|AL833701	CENPP|IPPK	centromere protein P | inositol 1,3,4,5,6-pentakisphosphate 2-kinase	8156341	690.849	528.919	574.52	367.534
0.765104	0.824649	0.66541	AY243503|BC030816|AY916667|AL079279|AK027870|AK122605|BX538049|BC047729	SVEP1	sushi, von Willebrand factor type A, EGF and pentraxin domain containing 1	8163202	171.122	130.926	141.116	113.867
0.764195	0.789925	0.574426	BC007581|BC023600|FJ462711|U24266|AK289972|U24267|AK294552|BX649081	ALDH4A1	aldehyde dehydrogenase 4 family, member A1	7912975	402.333	307.461	317.813	231.111
0.76412	0.818277	0.493961	BC015797	SLC25A10	solute carrier family 25 (mitochondrial carrier; dicarboxylate transporter), member 10	8010673	1096.12	837.564	896.927	541.439
0.763356	0.840511	0.390836	AK292399	C11orf82	chromosome 11 open reading frame 82	7942832	1118.05	853.472	939.736	436.975
0.763106	0.921475	0.580184	AY358602	HHIPL2	HHIP-like 2	7924465	440.318	336.009	405.742	255.465
0.76298	0.778587	0.374979	AB193060|AB187578|AB193061|AB193062|AB187577|AB187580|AB190994|AB193059|AB193063|AB193065|AB187579|AB187582|BC017867|AB451340|AB193056|AB193058|AB193066|AB187581|AB193057|AB193064|BX648516|BC032696|AK308095	SGOL1	shugoshin-like 1 (S. pombe)	8085754	2753.82	2101.11	2144.09	1032.62
0.762601	0.801384	0.648325	BC072433	PLAC2	placenta-specific 2 (non-protein coding)	8032972	1882.73	1435.78	1508.79	1220.62
0.760555	0.910588	0.42966	AB101211|BC001940|AK303109|AB162218|AK301643	HJURP	Holliday junction recognition protein	8059838	3641.16	2769.3	3315.6	1564.46
0.760322	0.975553	0.620348				7904959	874.117	664.611	852.748	542.257
0.759836	0.704358	0.665287	BC036098	NCALD	neurocalcin delta	8152119	331.323	251.751	233.37	220.425
0.758971	0.821909	0.590252	BC001378	CCDC86	coiled-coil domain containing 86	7940349	1816.84	1378.93	1493.27	1072.39
0.758879	0.848671	0.554649	AF417488	TNS4	tensin 4	8015016	2509.44	1904.36	2129.69	1391.86
0.758318	0.815351	0.530023	BC036045	DBF4		8133976	122.376	92.7998	99.7794	64.8621
0.758257	0.747305	0.385219	AY791349	KIF18A	kinesin family member 18A	7947248	2464.27	1868.55	1841.56	949.282
0.757782	0.936818	0.606922	BC063882	DZIP3	DAZ interacting protein 3, zinc finger	8081503	682.992	517.559	639.838	414.523
0.757205	0.816253	0.502283	AF257182	LGR4	leucine-rich repeat-containing G protein-coupled receptor 4	7947199	5837.96	4420.53	4765.25	2932.31
0.757017	0.866638	0.36794	AF303178	DEPDC1B	DEP domain containing 1B	8112260	895.66	678.03	776.213	329.549
0.756598	0.753425	0.486133	AK025742	UCP2	uncoupling protein 2 (mitochondrial, proton carrier)	7950307	4846.03	3666.5	3651.12	2355.82
0.755705	1.20838	0.595423	BC011268	PHYHIPL|FAM13C	phytanoyl-CoA 2-hydroxylase interacting protein-like | family with sequence similarity 13, member C	7927694	151.358	114.382	182.898	90.1222
0.754839	0.678679	0.636328				7910913	522.206	394.182	354.41	332.295
0.754716	23.1168	27.5084	M21121	CCL5	chemokine (C-C motif) ligand 5	8014316	227.867	171.975	5267.56	6268.26
0.754615	0.923367	0.636969	AB071618	IGSF11	immunoglobulin superfamily, member 11	8089729	478.482	361.07	441.814	304.778
0.754514	0.841904	0.634161	BC107719	MRPL39	mitochondrial ribosomal protein L39	8069620	2281.36	1721.32	1920.69	1446.75
0.754454	0.825229	0.648343	BC007571	TOR3A	torsin family 3, member A	7907690	1264.14	953.735	1043.2	819.596
0.754445	0.860249	0.652438	BC021725	PIGF	phosphatidylinositol glycan anchor biosynthesis, class F	8051993	439.723	331.747	378.272	286.892
0.754403	0.648113	0.517185	BC000488|AF080561|AF315632|AF315633|EU287938|AK292805|AK297907|AB209007	RBM14|RBM4	RNA binding motif protein 14 | RNA binding motif protein 4	7941694	1725.59	1301.79	1118.38	892.45
0.754313	1.00325	0.654195	AF269101	MID1	midline 1 (Opitz/BBB syndrome)	8171297	8016.16	6046.69	8042.2	5244.13
0.754016	0.888755	0.382812	BC032142	MND1	meiotic nuclear divisions 1 homolog (S. cerevisiae)	8097857	609.71	459.731	541.882	233.404
0.753886	0.820776	0.602659	BC060316	ZNF721|ABCA11P	zinc finger protein 721 | ATP-binding cassette, sub-family A (ABC1), member 11 (pseudogene)	8098758	684.511	516.044	561.83	412.527
0.752828	0.751545	0.381835	BC101653	HIST1H2BI	histone cluster 1, H2bi	8117429	164.056	123.506	123.295	62.6422
0.752444	0.769264	0.409101	AF155827|BX538033|AB102716|AB113249|AB102723|AB102717|AB102718|AB102720|AB102722|AB113248|AB102721|AB102719|BC031004|BC030963|BC029381|AK001201|BC105606	HELLS	helicase, lymphoid-specific	7929438	1046.68	787.57	805.174	428.198
0.752431	0.869812	0.647718	BC033637	SSX2IP	synovial sarcoma, X breakpoint 2 interacting protein	7917255	1057.55	795.733	919.87	684.994
0.752146	1.86881	1.15699	BC000658	STC2	stanniocalcin 2	8115851	274.67	206.592	513.307	317.791
0.751876	1.70204	1.53828	BC009483	IRF1	interferon regulatory factor 1	8114010	475.224	357.31	808.851	731.026
0.751876	0.895507	0.625306	AK290750	LYAR	Ly1 antibody reactive homolog (mouse)	8099107	488.937	367.62	437.846	305.735
0.750313	1.62285	1.21643	AK289988	SMOC1	SPARC related modular calcium binding 1	7975390	1388.32	1041.68	2253.05	1688.8
0.74987	0.740699	0.49458	AF089750|BC001146|BT007077|AK301291|AF117234|CR456946	FLOT1	flotillin 1	8179688	1453.97	1090.29	1076.95	719.103
0.749754	0.741017	0.494318	AF089750|BC001146|BT007077|AK301291|AF117234|CR456946	FLOT1	flotillin 1	8178419	1452.15	1088.76	1076.07	717.823
0.749488	0.740835	0.494563	AF089750|BC001146|BT007077|AK301291|AF117234|CR456946	FLOT1	flotillin 1	8124828	1453.78	1089.59	1077.01	718.986
0.749178	0.761393	0.504106	M27492|BC067506|BC075062|BC075063|BC067508|BC067507|X16896|AK026803|CR595183|AK314433	IL1R1	interleukin 1 receptor, type I	8043995	1399.95	1048.81	1065.91	705.724
0.749068	0.806811	0.364279	BC015050	OIP5	Opa interacting protein 5	7987636	907.304	679.632	732.022	330.511
0.74879	0.896567	0.431168	BC025232	CDC6	cell division cycle 6 homolog (S. cerevisiae)	8007071	3880.71	2905.84	3479.32	1673.24
0.748577	0.758983	0.389977	BC034487	HIST1H2AK|HIST1H2BN	histone cluster 1, H2ak | histone cluster 1, H2bn	8124524	2096.06	1569.06	1590.87	817.413
0.748078	0.731774	0.663439		LOC648822	similar to hCG2040565	7905949	70.687	52.8794	51.7269	46.8965
0.74805	0.551724	0.623992				8020971	98.91	73.9896	54.571	61.719
0.747905	0.711877	0.561835	D88667|BC019077|BC014649|CR456350|AK313097	GAL3ST1	galactose-3-O-sulfotransferase 1	8075401	821.413	614.339	584.745	461.499
0.746811	1.67185	1.30498	AF101051	CLDN1	claudin 1	8092726	6124.95	4574.18	10240	7992.91
0.746753	0.864976	0.59422	AF182291|BC005938|CR600225	LSM5		8138912	1134.87	847.465	981.633	674.361
0.746665	1.79147	1.20883	BC012485	MR1	major histocompatibility complex, class I-related	7907893	831.876	621.132	1490.29	1005.59
0.746553	2.94399	2.22825				8158684	192.527	143.731	566.797	428.997
0.745441	0.769031	0.37812	AB076695	DLGAP5	discs, large (Drosophila) homolog-associated protein 5	7979307	3318	2473.37	2551.64	1254.6
0.745396	0.777629	0.375212	BC036867	C5orf34	chromosome 5 open reading frame 34	8111960	642.113	478.628	499.326	240.929
0.744659	0.768219	0.404561	U14518	CENPA	centromere protein A	8040712	2540.3	1891.66	1951.51	1027.71
0.744154	0.925052	0.642781	AK294465	TCEANC	transcription elongation factor A (SII) N-terminal and central domain containing	8166096	189.457	140.985	175.258	121.779
0.743959	0.75801	0.642628	AY956760	HSP90AA4P	heat shock protein 90kDa alpha (cytosolic), class A member 4 (pseudogene)	8098707	365.266	271.743	276.875	234.73
0.743811	0.654474	0.498358				7992861	169.726	126.244	111.081	84.5842
0.743403	0.641657	0.606687	BC064619	CD24		8177222	6008.93	4467.06	3855.67	3645.54
0.741602	0.704706	0.521922	AK289923	C18orf55	chromosome 18 open reading frame 55	8021716	1261.32	935.398	888.861	658.312
0.739642	0.905908	0.661745	AY358379	C10orf54	chromosome 10 open reading frame 54	7934185	492.126	363.997	445.821	325.662
0.737745	0.678612	0.627518	BC130603	LCE2D	late cornified envelope 2D	7905500	149.872	110.567	101.705	94.0471
0.737616	1.26361	0.657119	AK300768	C17orf60	chromosome 17 open reading frame 60	8009243	386.349	284.977	488.195	253.877
0.737454	2.30547	1.20863	BC003613	ALDOC	aldolase C, fructose-bisphosphate	8013660	795.324	586.515	1833.59	961.252
0.736465	1.02257	0.619734	AB039903|BC136871|BC140722|AF220143|AF220144|AB039902|AB039904|AF220030|BC047564|BC065575|AK290172|AK316289|AK316178|AK298301|AK293295|AK023210|CR624250	TRIM6-TRIM34|TRIM78P	TRIM6-TRIM34 readthrough | tripartite motif-containing 34 | tripartite motif-containing 6 | tripartite motif-containing 78, pseudogene	7938012	456.459	336.166	466.759	282.883
0.736226	0.896132	0.603512	U67932	PDE7A	phosphodiesterase 7A	8151074	424.371	312.433	380.293	256.113
0.736164	0.925611	0.596584	BC106075	GABRB2	gamma-aminobutyric acid (GABA) A receptor, beta 2	8115664	375.422	276.372	347.495	223.971
0.73613	1.0171	0.659291	AF077820	LRP5	low density lipoprotein receptor-related protein 5	7942007	985.315	725.321	1002.16	649.61
0.735692	0.788114	0.423623	BC027464	AURKA	aurora kinase A	8067167	4988	3669.64	3931.12	2113.03
0.734697	0.868934	0.481177	AF029669	RAD51C	RAD51 homolog C (S. cerevisiae)	8008754	2184.44	1604.9	1898.14	1051.1
0.734685	0.913559	0.410515	AB021227	MMP24	matrix metallopeptidase 24 (membrane-inserted)	8062123	1055.17	775.217	963.959	433.163
0.734408	0.846052	0.662807	BC014161	ZNF485	zinc finger protein 485	7927173	358.33	263.16	303.165	237.503
0.733464	0.865828	0.514225	AY290862	HSPA4L	heat shock 70kDa protein 4-like	8097335	2310.68	1694.8	2000.65	1188.21
0.732524	0.982665	0.577962	BC022033	KBTBD7	kelch repeat and BTB (POZ) domain containing 7	7971218	505.041	369.955	496.286	291.895
0.732053	0.576018	0.856027	AY358228	IGSF9B	immunoglobulin superfamily, member 9B	7952810	162.535	118.984	93.6232	139.135
0.731149	0.900929	0.606278	AL834247	MYPN	myopalladin	7927827	168.579	123.256	151.877	102.206
0.730821	0.840104	0.613523	BC019582	TSEN2	tRNA splicing endonuclease 2 homolog (S. cerevisiae)	8077914	710.166	519.005	596.613	435.703
0.730814	0.908404	0.586654	AK292270	ASB9	ankyrin repeat and SOCS box-containing 9	8171392	452.412	330.63	410.974	265.41
0.729725	0.831756	0.607911	BC029526	ACBD7	acyl-CoA binding domain containing 7 | acyl-Coenzyme A binding domain containing 7	7932214	107.075	78.1352	89.0602	65.092
0.729573	0.852759	0.391734	AL832666	ESCO2	establishment of cohesion 1 homolog 2 (S. cerevisiae)	8145570	4247.92	3099.17	3622.46	1664.06
0.728514	0.421462	1.43762				7910674	88.1562	64.223	37.1545	126.735
0.727694	0.966694	0.568567	AF492460	WDR17	WD repeat domain 17	8098379	430.524	313.29	416.185	244.781
0.727275	0.764748	0.656503		LOC100132346	similar to heat shock 10 kDa protein 1	8002760	799.019	581.107	611.048	524.558
0.726871	0.839544	0.551953	AK095678|AK056084	LOC151009|LOC440894	hypothetical LOC151009 | hypothetical protein LOC440894	8054513	135.896	98.7792	114.091	75.0084
0.725738	0.803976	0.471169	AF171237	PHGDH	phosphoglycerate dehydrogenase	7904433	4017.96	2915.99	3230.34	1893.14
0.725564	0.82283	0.660945	AF307079	LPHN1	latrophilin 1	8034783	646.459	469.048	531.926	427.275
0.725452	0.906609	0.578442	BC053536	RAGE	renal tumor antigen	7981346	347.687	252.231	315.217	201.117
0.725364	0.845928	0.477726	BC108729|BT019947	GSTM4|GSTM2	glutathione S-transferase mu 4 | glutathione S-transferase mu 2 (muscle)	7903742	1248.8	905.835	1056.39	596.585
0.725105	0.761031	0.530148	CR542122	HMGN2	high-mobility group nucleosomal binding domain 2	8000409	3152.18	2285.66	2398.91	1671.12
0.723812	0.879622	0.6577	BC017571|BC000919|BC006406	FAM104B	family with sequence similarity 104, member B	8173148	459.01	332.237	403.755	301.891
0.723773	0.642459	0.47461	AY219711	ABCA12	ATP-binding cassette, sub-family A (ABC1), member 12	8058708	185.178	134.027	118.969	87.8874
0.72311	1.02769	0.661131	AK024854	APOBEC3B	apolipoprotein B mRNA editing enzyme, catalytic polypeptide-like 3B	8073062	5221.63	3775.81	5366.21	3452.18
0.722946	0.714879	0.574559		LOC442249	similar to keratin 18	8129039	241.656	174.704	172.755	138.846
0.722848	0.763993	0.526896	CR542122	HMGN2	high-mobility group nucleosomal binding domain 2	7982204	3222.35	2329.27	2461.85	1697.84
0.722794	1.38374	1.5546	BC035749	C13orf31	chromosome 13 open reading frame 31	7968883	203.974	147.431	282.248	317.099
0.722347	0.863535	0.576076	BC000870	TIPIN	TIMELESS interacting protein	7989915	2051.91	1482.19	1771.9	1182.06
0.720733	0.765225	0.51226	BC147030|AK290237	GATSL1|GATSL2	GATS protein-like 1 | GATS protein-like 2 | GATS, stromal antigen 3 opposite strand	8140249	2384.96	1718.92	1825.03	1221.72
0.720534	0.889459	0.652122	BC037556|AK127344|AB208969|AK308612	KIAA0182		7997680	1281.39	923.284	1139.74	835.622
0.720447	0.765261	0.512206	BC147030|AK290237	GATSL1|GATSL2	GATS protein-like 1 | GATS protein-like 2 | GATS, stromal antigen 3 opposite strand	8133540	2385.42	1718.57	1825.47	1221.83
0.720443	1.69981	1.5415	BC036662	SLC46A3	solute carrier family 46, member 3	7970793	330.179	237.875	561.243	508.97
0.720366	0.661246	0.676984				8097459	67.8231	48.8574	44.8477	45.9151
0.719096	1.01853	0.632805	BC098561|U03877|BC014410|AK290599|AK293058|AK301402|AK301531	EFEMP1	EGF-containing fibulin-like extracellular matrix protein 1	8052355	2500.45	1798.07	2546.8	1582.3
0.717113	1.71783	1.66637	AF506796	DUSP16	dual specificity phosphatase 16	7961371	1267.61	909.02	2177.54	2112.31
0.716423	1.62963	1.32384	BC015516	SRGN	serglycin	7927964	5236.47	3751.53	8533.51	6932.26
0.71547	1.6457	2.77158	BC008678	IL1B	interleukin 1, beta	8054722	105.338	75.3666	173.355	291.954
0.715163	1.0278	0.549349	AK022964	HAUS6	HAUS augmin-like complex, subunit 6	8132843	1867	1335.21	1918.9	1025.63
0.71403	0.78603	0.647496	AK290101	CKB	creatine kinase, brain	7981427	1134.61	810.144	891.836	734.655
0.713977	0.750556	0.590945	D78152	ANXA4	annexin A4	8042468	8992.85	6420.7	6749.64	5314.29
0.713836	0.769018	0.527438				8060835	90.663	64.7185	69.7215	47.8191
0.712828	0.759862	0.438523	BC103940|BC103942|BC103941|BC105925|AY247744|BC103939|AY255519	CPEB2	cytoplasmic polyadenylation element binding protein 2	8094169	769.717	548.676	584.878	337.539
0.712816	0.790725	0.535243		LOC729687	similar to high-mobility group nucleosomal binding domain 2	8091099	198.711	141.644	157.126	106.359
0.712593	0.873505	0.597048	BC006399	RTN4IP1	reticulon 4 interacting protein 1	8128606	400.84	285.636	350.136	239.321
0.71232	0.768556	0.636837	AY338463	MED13L	mediator complex subunit 13-like	7966706	3587.23	2555.26	2756.99	2284.48
0.711356	0.903096	0.491157	BC028948	CUTC	cutC copper transporter homolog (E. coli)	7929768	943.361	671.066	851.945	463.338
0.708792	0.870562	0.50547	AF169226|BC098103|BC098279|BC098307|AK299346|AK296545|AK310486|AK308326|AK308618	CNNM1	cyclin M1	7929732	1293.73	916.986	1126.27	653.942
0.708419	0.684736	0.440169	AY485959	SLC29A4	solute carrier family 29 (nucleoside transporters), member 4	8131326	1463.01	1036.42	1001.77	643.971
0.708342	0.881145	0.55136	U79274	C12orf24|GPN3	chromosome 12 open reading frame 24 | GPN-loop GTPase 3	7958666	1028.81	728.748	906.53	567.244
0.708185	0.827735	0.611943	BC032783	GPNMB	glycoprotein (transmembrane) nmb	8131844	230.961	163.563	191.174	141.335
0.707519	0.890468	0.396803	BC024772|AF290612|AF090915|BC001308|BC012887|AK290879|AF305711|AK293168|BC011008	NUSAP1	nucleolar and spindle associated protein 1	7982889	4698.83	3324.51	4184.16	1864.51
0.706687	0.66167	0.656423		LOC100128372	similar to hCG2040192	8116593	68.2996	48.2664	45.1918	44.8334
0.70658	0.792024	0.38247	AF230336	FANCD2	Fanconi anemia, complementation group D2	8077731	1328.42	938.638	1052.14	508.082
0.705551	1.01594	0.646024	BC005020	PPIF	peptidylprolyl isomerase F	7928589	2004.05	1413.96	2035.99	1294.67
0.705177	0.858497	0.649616				7949954	197.067	138.967	169.182	128.018
0.704733	0.882034	0.620553	AK304314	ASPH	aspartate beta-hydroxylase	8150988	4521.27	3186.28	3987.91	2805.69
0.703765	1.08298	0.558422	BC093741	ARHGAP29	Rho GTPase activating protein 29	7917850	813.372	572.422	880.869	454.204
0.703105	3.69931	2.22161	BC011976|M57731	CXCL1	chemokine (C-X-C motif) ligand 1 (melanoma growth stimulating activity, alpha)	8095697	479.633	337.232	1774.31	1065.56
0.702827	0.973223	0.617807		FAM38B|FAM38B2	family with sequence similarity 38, member B | family with sequence similarity 38, member B2	8022295	240.574	169.082	234.132	148.629
0.70139	0.845009	0.517118	AY551297|CR456418|AF096279|AF086904|AF174135|AY551305|AY551301|AK289360|BC004207|AY551302|AY551298|AY551299|AK290754|AY551300|AY551303|AY551296|AY551304|AY551295|AF217975|CR623156|CR602347	CHEK2	CHK2 checkpoint homolog (S. pombe)	8075164	348.882	244.703	294.809	180.413
0.701295	0.917677	0.615806	BC013584	ALDH3B1|ALDH3B2	aldehyde dehydrogenase 3 family, member B1 | aldehyde dehydrogenase 3 family, member B2	7941961	2944.85	2065.21	2702.42	1813.46
0.700924	0.861183	0.654939	BC033563	TTLL6	tubulin tyrosine ligase-like family, member 6	8016494	221.005	154.907	190.325	144.745
0.700919	0.860561	0.527277	M23263	AR	androgen receptor	8167998	824.639	578.005	709.652	434.813
0.700803	0.800027	0.546907	AK096393	DIRAS3	DIRAS family, GTP-binding RAS-like 3	7916853	232.858	163.187	186.292	127.351
0.700345	1.69574	1.55698	J03143|BC005333|EF535103|BT006814|AF056979|AK297052|AK294252|AK127636	IFNGR1	interferon gamma receptor 1	8129861	1194.81	836.78	2026.09	1860.3
0.699755	0.820469	0.640296	BC042897	NR2F2	nuclear receptor subfamily 2, group F, member 2	7986329	959.603	671.487	787.325	614.43
0.699747	0.896577	0.552175	AJ412024	DLEU1	deleted in lymphocytic leukemia 1 (non-protein coding)	7969171	654.359	457.886	586.683	361.321
0.699098	0.828695	0.609575	U46689	ALDH3A2	aldehyde dehydrogenase 3 family, member A2	8005638	4056.74	2836.06	3361.8	2472.89
0.696705	11.3185	15.8018	M24283	ICAM1	intercellular adhesion molecule 1	8025601	286.997	199.952	3248.37	4535.07
0.696578	0.693074	0.561262	J05257	DPEP1	dipeptidase 1 (renal)	7997962	435.516	303.371	301.845	244.438
0.696495	0.805307	0.491547	AF014398	IMPA2	inositol(myo)-1(or 4)-monophosphatase 2	8020183	893.885	622.587	719.852	439.386
0.696433	0.734241	0.313848	AK291093	SPC25		8056572	1091.01	759.815	801.063	342.411
0.696176	3.734	2.32747				8138487	235.872	164.209	880.747	548.986
0.695273	0.783951	0.513613	AL360202	THAP10	THAP domain containing 10	7990086	1066.9	741.79	836.402	547.976
0.695065	0.920536	0.648093	AK295119	DAPK1	death-associated protein kinase 1	8156199	2424.6	1685.25	2231.93	1571.37
0.694309	0.790613	0.556758	BC036741|BC037857	BRIX1|RAD1|BXDC2	BRX1, biogenesis of ribosomes, homolog (S. cerevisiae) | RAD1 homolog (S. pombe) | brix domain containing 2	8104825	2462.47	1709.72	1946.86	1371
0.694104	0.948607	0.663938	BC069216	TRNP1	TMF1-regulated nuclear protein 1	7899284	1586.17	1100.97	1504.66	1053.12
0.693816	0.952243	0.620367	BC006233	KHK	ketohexokinase (fructokinase)	8040802	439.761	305.114	418.76	272.814
0.693726	0.816838	0.579489	BC034235	CCDC109A	coiled-coil domain containing 109A	7928318	4564.76	3166.69	3728.67	2645.23
0.693181	0.768643	0.303371	AF237709	PBK	PDZ binding kinase	8149955	2970.33	2058.98	2283.12	901.111
0.692646	0.711871	0.557075	AB115770	MTSS1L	metastasis suppressor 1-like	8002403	671.765	465.296	478.21	374.224
0.691713	1.44305	1.83547	D90070	PMAIP1	phorbol-12-myristate-13-acetate-induced protein 1	8021470	637.68	441.092	920.204	1170.44
0.691301	1.04291	0.473905	AF283317|BC032014|AK301490|AF271633	SLC19A3	solute carrier family 19, member 3	8059538	921.292	636.89	960.825	436.605
0.690883	0.922703	0.54732	AB290176|BC053558|BC021665|AK022489|CR626763	MYO1B	myosin IB	8047127	4651.13	3213.39	4291.62	2545.66
0.690026	0.814411	0.496946	AF015592	CDC7	cell division cycle 7 homolog (S. cerevisiae)	7902913	292.281	201.681	238.036	145.248
0.689863	0.888773	0.623653	BC089410	IL6R	interleukin 6 receptor	7905789	353.967	244.189	314.597	220.753
0.689767	1.08658	0.613495		FYB		8105061	132.555	91.432	144.031	81.3218
0.689444	0.783468	0.34166	AB096683|BC146978|BC146992|BC035696|BC137545|BC137546|BC046199|DQ786198	FAM72D|FAM72A|FAM72B|FAM72C	family with sequence similarity 72, member D | family with sequence similarity 72, member A | family with sequence similarity 72, member B | family with sequence similarity 72, member C	7909146	1967.57	1356.53	1541.53	672.241
0.688579	0.829419	0.428996	AB002155	UPK1B	uroplakin 1B	8081826	4208.14	2897.64	3490.32	1805.28
0.68716	2.69723	1.12175	BC032839	IFIT2	interferon-induced protein with tetratricopeptide repeats 2	7929047	147.127	101.1	396.837	165.04
0.686863	0.916645	0.575117	AK304347	ERI2|ACSM3	ERI1 exoribonuclease family member 2 | acyl-CoA synthetase medium-chain family member 3 | exoribonuclease 2	8000013	586.785	403.041	537.874	337.47
0.686793	0.841325	0.657335	AK090766			7991214	151.497	104.047	127.458	99.5843
0.686694	0.990465	0.648944	BC063574|AK290304|BC007024|U05598|AK296419|BT006653|AB031084|AB021654|M33376|AB209017|AK091194|S68330	AKR1C2	aldo-keto reductase family 1, member C2 (dihydrodiol dehydrogenase 2; bile acid binding protein; 3-alpha hydroxysteroid dehydrogenase, type III)	7931832	18876.8	12962.6	18696.9	12250
0.686151	0.790453	0.510445	BC007318	MAPRE2	microtubule-associated protein, RP/EB family, member 2	8020878	1985.62	1362.43	1569.54	1013.55
0.68595	0.737261	0.476058	U48959	MYLK	myosin light chain kinase	8090098	582.239	399.387	429.262	277.18
0.683877	0.979968	0.598368	AF539739	S100P	S100 calcium binding protein P	8093950	477.765	326.733	468.195	285.88
0.683768	0.947033	0.609587	BC048796	TMEM116	transmembrane protein 116	7966448	961.247	657.269	910.332	585.963
0.681563	0.789188	0.55284	BC018952|AF220530|BC066902|AK296022|AF207640|AF086921|AK092433|AL137749	ISYNA1	inositol-3-phosphate synthase 1	8035465	1334.85	909.782	1053.45	737.956
0.680807	0.882286	0.653501	AF004015	BIN1	bridging integrator 1	8054945	1040	708.039	917.576	679.64
0.680529	0.85177	0.596799	AY507846	C16orf63	chromosome 16 open reading frame 63	7999718	3467.06	2359.44	2953.14	2069.14
0.680351	0.898802	0.579108		FIGN	fidgetin	8056323	672.477	457.521	604.424	389.437
0.680167	1.34258	0.632664	AK292982	TLR1	toll-like receptor 1	8099834	154.874	105.34	207.931	97.9831
0.680011	0.782886	0.331807	AB096683|BC035696|BC146978|BC146992|BC046199|BC137546|BC137545|DQ786198	FAM72D|FAM72A|FAM72B|FAM72C	family with sequence similarity 72, member D | family with sequence similarity 72, member A | family with sequence similarity 72, member B | family with sequence similarity 72, member C	7904452	1698.7	1155.13	1329.88	563.639
0.679816	0.774151	0.471404		LOC1720	dihydrofolate reductase pseudogene	8043036	4081.85	2774.91	3159.97	1924.2
0.679769	1.63298	0.879395	BC071835	CSF2RA	colony stimulating factor 2 receptor, alpha, low-affinity (granulocyte-macrophage)	8176306	234.777	159.594	383.388	206.462
0.679115	0.698099	0.523961		LOC647302	LSM3 homolog, U6 small nuclear RNA associated (S. cerevisiae) pseudogene	8053386	577.408	392.127	403.088	302.539
0.679031	1.63236	0.881185	BC071835	CSF2RA	colony stimulating factor 2 receptor, alpha, low-affinity (granulocyte-macrophage)	8165735	234.641	159.329	383.018	206.762
0.678711	0.766766	0.339967	L27711	CDKN3	cyclin-dependent kinase inhibitor 3	7974404	2150.49	1459.56	1648.92	731.094
0.678417	0.662675	0.57636	BC007402|J02611|AK294523|BT019860|CR456838|CR541773|BT019861	APOD	apolipoprotein D	8092970	327.681	222.305	217.146	188.862
0.678083	0.787341	0.339767	AB096683|BC146978|BC146992|BC035696|BC137545|BC046199|BC137546|DQ786198	FAM72D|FAM72A|FAM72B|FAM72C	family with sequence similarity 72, member D | family with sequence similarity 72, member A | family with sequence similarity 72, member B | family with sequence similarity 72, member C	8039928	1684.94	1142.53	1326.62	572.487
0.676744	0.928329	0.657053	AF001437	PDHX	pyruvate dehydrogenase complex, component X	7939329	2539.63	1718.68	2357.61	1668.67
0.67659	1.52095	1.14727	AF480883	PPAP2B	phosphatidic acid phosphatase type 2B	7916493	4035.74	2730.54	6138.18	4630.1
0.676005	0.940277	0.601628	Y07868	PIR	pirin (iron-binding nuclear protein)	8171435	2202.14	1488.66	2070.62	1324.87
0.674091	0.828135	0.566684	BC110398	CAT	catalase	7939298	2006.15	1352.33	1661.37	1136.86
0.6735	1.61221	0.936663	BC035220	C1R	complement component 1, r subcomponent	7960744	1362.39	917.568	2196.45	1276.1
0.672088	0.860214	0.362946	AF032862	HMMR	hyaluronan-mediated motility receptor (RHAMM)	8109712	1298.66	872.813	1117.12	471.343
0.671282	0.90653	0.646953	AF273046	TSPYL2	TSPY-like 2	8167763	526.034	353.117	476.866	340.319
0.671011	1.09578	0.622291	BC036034	LPAR1	lysophosphatidic acid receptor 1	8163257	1400.26	939.592	1534.38	871.371
0.67084	0.865644	0.541108	BC004863	PSAT1	phosphoserine aminotransferase 1	8156043	3474.95	2331.14	3008.07	1880.33
0.670625	0.795489	0.4427	BC058835	RASSF6	Ras association (RalGDS/AF-6) domain family member 6	8100943	199.416	133.734	158.633	88.2817
0.669284	0.955713	0.631063	BC086875	FAM13A	family with sequence similarity 13, member A	8101728	615.796	412.142	588.524	388.606
0.667761	14.2664	4.19172	BC020698	CCL20	chemokine (C-C motif) ligand 20	8048864	95.6824	63.8929	1365.04	401.074
0.667736	0.853089	0.648657	AF258341|BC034277|AK290529|AB051763|AK296639|AK296096|AK293194	POR	P450 (cytochrome) oxidoreductase	8133670	4280.55	2858.27	3651.68	2776.61
0.667357	1.06987	0.648369	AK296350	KIAA1377		7943376	370.239	247.081	396.106	240.051
0.666516	0.705407	0.292828	AY649985	PPYR1	pancreatic polypeptide receptor 1	7927280	650.223	433.384	458.672	190.404
0.666507	1.45165	0.837736	BC068555|AK298708|AF141884|AK095220	ARHGAP26	Rho GTPase activating protein 26	8108873	1335.43	890.07	1938.57	1118.73
0.66644	0.730376	0.701139				8104625	626.881	417.778	457.859	439.531
0.666299	0.774465	0.7821	AK124132	FAM183B	acyloxyacyl hydrolase (neutrophil)	8139160	239.631	159.666	185.586	187.416
0.665826	1.02447	0.601456	AF350451|BC000683|AK292109|BC007351|AJ420592|AY740520|AJ420583|AJ420591|FJ211061|AK056057	FAM46A	family with sequence similarity 46, member A	8127778	978.572	651.559	1002.52	588.568
0.665605	0.985558	0.773907				8043502	135.746	90.3531	133.785	105.054
0.665584	0.921462	0.719624	BC067253|BC047293	CCNYL1	cyclin Y-like 1	8047854	1685.29	1121.7	1552.93	1212.78
0.664884	0.584742	0.462369	BC003541	DOK4	docking protein 4	8001564	2037.61	1354.77	1191.48	942.128
0.664553	0.707807	0.263195	BC012009	MAP2K6	mitogen-activated protein kinase kinase 6	8009476	880.806	585.342	623.441	231.823
0.664502	0.987363	0.684772	BC011362	GGT5	gamma-glutamyltransferase 5	8074991	631.608	419.705	623.626	432.508
0.664334	0.710606	0.322643	U05012	NTRK3	neurotrophic tyrosine kinase, receptor, type 3	7991186	1268.76	842.88	901.588	409.357
0.664122	0.723089	0.629908	BC032997|BC009084|AK296661|CR456852|AK303815|AK298355|U29091|AK023875|AK309264|AK310044	SELENBP1	selenium binding protein 1	7919984	660.992	438.979	477.956	416.364
0.663852	0.88532	0.85666				8111913	122.413	81.2639	108.375	104.866
0.66374	1.56817	1.1494	BC008280	PTGES	prostaglandin E synthase	8164580	5217.26	3462.9	8181.56	5996.72
0.663733	0.90412	0.769581	AK290096	UPK3B	uroplakin 3B	8133741	556.952	369.667	503.552	428.62
0.663087	0.523905	0.803012				8166607	148.798	98.6656	77.9557	119.486
0.662982	0.741649	0.75211				8079867	140.44	93.1093	104.157	105.627
0.662233	1.88321	1.23935	BC056903|M18767|AK290295|J04080|X06596|AK055183	C1S	complement component 1, s subcomponent	7953603	2452.35	1624.03	4618.31	3039.32
0.661831	0.819163	0.566576	AF177377|BC140845|BC146799|AK295778|AB275889|AB462412|AB374363|BX647731|BC104647|AK021782|BC023522|BC067777	EML4	echinoderm microtubule associated protein like 4	8041592	5241.86	3469.22	4293.94	2969.91
0.661767	1.26836	0.868503	BC064356	ZNF558	zinc finger protein 558	8033667	429.118	283.976	544.276	372.69
0.661597	0.75134	0.568077	BC015808	RAB38		7950899	334.11	221.046	251.03	189.8
0.661223	1.07956	0.734955	BC094697|BC110513|BC110514|CR600688|AK311155	PKDCC|SGK493	protein kinase domain containing, cytoplasmic homolog (mouse) | protein kinase-like protein SgK493	8041582	516.578	341.574	557.677	379.662
0.661062	1.06133	1.08326	AY736017	FAM48B2|FAM48B1	family with sequence similarity 48, member B2 | family with sequence similarity 48, member B1	8171844	79.119	52.3026	83.9713	85.7068
0.660981	0.878155	0.558557	EU518415	SGK1	serum/glucocorticoid regulated kinase 1	8129677	844.895	558.46	741.949	471.923
0.660157	1.41684	0.763603	D86425	NID2	nidogen 2 (osteonidogen)	7979133	848.453	560.112	1202.12	647.881
0.660131	0.751052	0.485462	AY314007|D14664|AK291279|AF499000|BC020646|AK304422|AY314006|AY184222|AK126410|AK125081	CD302		8056102	2393.63	1580.11	1797.74	1162.02
0.660078	0.75271	0.397428	AY691170	PLCH1	phospholipase C, eta 1	8091600	439.55	290.137	330.853	174.689
0.659743	0.804042	0.777038				8123800	348.871	230.165	280.507	271.086
0.659298	1.10472	0.773212	AK302829	HEATR5A	HEAT repeat containing 5A	7978492	2323.13	1531.63	2566.41	1796.27
0.659112	0.800565	0.748494		LOC730167	similar to protein tyrosine phosphatase 4a1	7922523	2384.26	1571.5	1908.76	1784.61
0.6589	0.882902	0.620012	BC005398|BC014050	ANAPC13|CEP63	anaphase promoting complex subunit 13 | centrosomal protein 63kDa	8090866	1413.5	931.354	1247.98	876.385
0.658717	0.821313	0.682756		CCDC29	coiled-coil domain containing 29	8069508	281.224	185.247	230.973	192.007
0.658	0.801285	0.432322	AF156779	ASB4	ankyrin repeat and SOCS box-containing 4	8134376	279.919	184.187	224.295	121.015
0.657769	0.787836	0.560419	AK090824	DEPDC4	DEP domain containing 4	7965760	219.318	144.261	172.786	122.91
0.657591	1.20411	0.755678	AL831964|BC052586	SLFN11	schlafen family member 11	8014233	1490.42	980.089	1794.63	1126.28
0.657396	0.978815	0.893528	BC060858	SOCS3	suppressor of cytokine signaling 3	8018864	323.27	212.517	316.421	288.851
0.657349	0.715976	0.397154	BC016980	THSD7A	thrombospondin, type I, domain containing 7A	8138231	1119.23	735.727	801.345	444.508
0.657031	0.771424	0.677459	BC046362	TMEM37	transmembrane protein 37	8044813	734.491	482.583	566.604	497.588
0.656639	4.1036	1.08244	BC035263	IGFBP1	insulin-like growth factor binding protein 1	8132694	600.592	394.372	2464.59	650.105
0.656558	1.1403	0.75736	BC002538	SERPINB9	serpin peptidase inhibitor, clade B (ovalbumin), member 9	8123609	1425.3	935.792	1625.27	1079.47
0.654223	0.801237	0.84338				8083061	68.3675	44.7276	54.7786	57.6598
0.653768	1.31196	0.85604	AF153820	KCNJ2	potassium inwardly-rectifying channel, subfamily J, member 2	8009502	169.858	111.048	222.846	145.405
0.653248	1.06073	1.08494	AY736017	FAM48B2|FAM48B1	family with sequence similarity 48, member B2 | family with sequence similarity 48, member B1	8166509	79.2567	51.7742	84.07	85.9888
0.653028	0.926738	0.627029	BC032708|BC052304|AK290962|AK289409|Y12781|AB209608	TBL1X	transducin (beta)-like 1X-linked	8165911	1371.62	895.709	1271.13	860.048
0.651794	0.70241	0.758135	AK056254	KRT4	keratin 4	7963534	302.89	197.422	212.753	229.632
0.651635	0.730347	0.429743		HIST1H2AJ	histone cluster 1, H2aj	8124518	116.152	75.6886	84.8312	49.9154
0.651398	1.07104	0.511341	BC021898|AK299026|BC009606|AF393369	AP1S3	adaptor-related protein complex 1, sigma 3 subunit	8059350	873.12	568.749	935.15	446.462
0.651298	1.1059	0.771512	BC001305	ELOVL6	ELOVL family member 6, elongation of long chain fatty acids (FEN1/Elo2, SUR4/Elo3-like, yeast)	8102342	2013.52	1311.4	2226.76	1553.46
0.651239	2.80322	2.53323	BC108929	CA8	carbonic anhydrase VIII	8150978	709.658	462.157	1989.33	1797.73
0.650867	0.760803	0.651945	BC047024	LOC283398	succinyl-CoA ligase [GDP-forming] subunit beta, mitochondrial pseudogene	7957606	199.366	129.761	151.678	129.976
0.647975	0.788362	0.629949				7923582	1991.81	1290.64	1570.27	1254.74
0.647804	1.04541	0.874358		PTCH2	patched homolog 2 (Drosophila)	7915612	598.526	387.728	625.702	523.326
0.647044	0.843753	0.527777	BC011587	MFSD2A	major facilitator superfamily domain containing 2A | major facilitator superfamily domain containing 2	7900365	837.52	541.913	706.659	442.024
0.647031	0.647372	0.490083				7905481	183.315	118.611	118.673	89.8397
0.646776	0.786189	0.654689	M30627	HSP90AA2	heat shock protein 90kDa alpha (cytosolic), class A member 2	7947245	4478.12	2896.34	3520.65	2931.78
0.646625	0.991094	0.718502	BC024159	LRRC8D	leucine rich repeat containing 8 family, member D	7902883	3200.48	2069.51	3171.97	2299.55
0.646609	1.14065	0.637567	BC014950	CA9	carbonic anhydrase IX	8155083	500.733	323.778	571.162	319.251
0.645979	0.735334	0.373422	AF173081	LIN7A	lin-7 homolog A (C. elegans)	7965156	377.247	243.694	277.403	140.872
0.64555	0.6939	0.411656	BC041337	RHOBTB3	Rho-related BTB domain containing 3	8106986	1905.92	1230.36	1322.52	784.582
0.644986	0.827503	0.877517	AK172782	GPAM	glycerol-3-phosphate acyltransferase, mitochondrial	7896750	102.952	66.4027	85.1932	90.3422
0.644857	0.761774	0.439001	BC007427|BC067368|AF106941|EU883572|CR450310|DQ664180|AK297059|AK297181|AK290951|AK097542	ARRB2	arrestin, beta 2	8003903	1967.63	1268.84	1498.89	863.791
0.644475	1.69827	1.34654	AK297137	IFIT3	interferon-induced protein with tetratricopeptide repeats 3	7929052	161.516	104.093	274.297	217.487
0.644175	0.881719	0.514957	M81182	ABCD3	ATP-binding cassette, sub-family D (ALD), member 3	7903119	1472.67	948.656	1298.48	758.362
0.643864	0.769168	0.684058	BX641050	SNORD24|RPL7A	small nucleolar RNA, C/D box 24 | ribosomal protein L7a	8159004	939.296	604.778	722.476	642.533
0.643436	1.66651	1.46462	AK026747|AL834358	PION	pigeon homolog (Drosophila)	8140478	588.311	378.54	980.426	861.653
0.642927	0.689751	0.679475	BC050261	SLC23A1	solute carrier family 23 (nucleobase transporters), member 1	8114491	396.177	254.713	273.264	269.192
0.642914	0.749251	0.554078	BC051030	SEMA4G|MRPL43	sema domain, immunoglobulin domain (Ig), transmembrane domain (TM) and short cytoplasmic domain, (semaphorin) 4G | mitochondrial ribosomal protein L43	7929882	632.581	406.695	473.962	350.5
0.642551	1.04583	0.812008	AK055599	CTSL1	cathepsin L1	8156228	9388.12	6032.34	9818.34	7623.23
0.642496	1.02825	0.959894	AK291066	IQGAP2	IQ motif containing GTPase activating protein 2	8106354	699.95	449.715	719.726	671.878
0.642126	0.978945	0.615921	BC068598	PRKAG2	protein kinase, AMP-activated, gamma 2 non-catalytic subunit	8143961	924.752	593.807	905.282	569.574
0.642111	0.978405	0.663668	L07615	NPY1R	neuropeptide Y receptor Y1	8103494	78.4407	50.3677	76.7467	52.0585
0.641797	1.98626	1.05352		TRPA1	transient receptor potential cation channel, subfamily A, member 1	8151341	323.478	207.607	642.513	340.791
0.641446	0.621242	0.4519	AF067817	VAV3	vav 3 guanine nucleotide exchange factor	7918157	194.416	124.707	120.779	87.8565
0.641269	1.01727	0.695069	BC004373	CYB5B	cytochrome b5 type B (outer mitochondrial membrane)	7996947	13118.4	8412.43	13345	9118.2
0.640602	0.871573	0.48306	AF069668	GLRX	glutaredoxin (thioltransferase)	8113214	3837.51	2458.31	3344.67	1853.75
0.64031	0.836667	0.552068	BC023286|AK098035	VAMP1|TAPBPL	vesicle-associated membrane protein 1 (synaptobrevin 1) | TAP binding protein-like	7960544	512.348	328.062	428.665	282.851
0.640193	0.795988	0.75326				8072584	1680.65	1075.94	1337.78	1265.97
0.638977	1.13243	0.636101	AK125918	GBE1	glucan (1,4-alpha-), branching enzyme 1	8088958	1594	1018.53	1805.09	1013.94
[truncated: 330 more rows]

## Sheet: 24h control vs TGF-beta
24h control vs TGF-beta : Fold change >= 1.5
Fold change					raw data
[TGF-beta 24h]/ [control 24h]	Genbank ID	Gene Symbol	Gene Description	Transcripts Cluster ID	[Control 24h]	[TGF-beta 24h]
15.5027	BC094685	SLN	sarcolipin	7951479	132.224	2049.82
9.21827	BC030205	TNFAIP6	tumor necrosis factor, alpha-induced protein 6	8045688	278.566	2567.9
7.9316	AF228603	PLEK2	pleckstrin 2	7979710	807.018	6400.94
7.39387	BC098448	MARCH4	membrane-associated ring finger (C3HC4) 4	8058849	442.061	3268.54
6.29439	BC027849|AK292983	RASGRP3	RAS guanyl releasing protein 3 (calcium and DAG-regulated)	8041422	136.275	857.771
6.20672	BC107048	R3HDML	R3H domain containing-like	8062813	143.108	888.229
5.92225	AB056477	ANGPTL4	angiopoietin-like 4	8025402	864.57	5120.2
5.6261	BC010860	SERPINE1	serpin peptidase inhibitor, clade E (nexin, plasminogen activator inhibitor type 1), member 1	8135069	2862.75	16106.1
5.42192	AK296972	NIPAL4	NIPA-like domain containing 4	8109563	508.454	2756.8
5.34711	BC012506	IL11	interleukin 11	8039484	548.76	2934.28
5.17435	AK296944	LAMC2	laminin, gamma 2	7908072	326.833	1691.15
5.08595	BC113549	CHRNA9	cholinergic receptor, nicotinic, alpha 9	8094751	92.2722	469.292
4.90362	AF231124	SPOCK1	sparc/osteonectin, cwcv and kazal-like domains proteoglycan (testican) 1	8114287	794.598	3896.4
4.84282	BC002576	MMP2	matrix metallopeptidase 2 (gelatinase A, 72kDa gelatinase, 72kDa type IV collagenase)	7995681	583.259	2824.61
4.61226	AF211836	RHOU	ras homolog gene family, member U	7910387	777.133	3584.34
4.45329	BC068522	JUN	jun oncogene	7916609	320.488	1427.23
4.41882	U97519	PODXL	podocalyxin-like	8142981	960.449	4244.05
4.39524	BC087839	CTGF	connective tissue growth factor	8129562	1118.71	4917
4.15173	BC126112	RASGRF2	Ras protein-specific guanine nucleotide-releasing factor 2	8106660	489.016	2030.27
4.08505	AY358654	CDH19	cadherin 19, type 2	8023710	88.6848	362.282
4.08051	AF311317|Y13786|AK091464|AF134707|AF326918	ADAM19	ADAM metallopeptidase domain 19 (meltrin beta)	8115490	973.888	3973.96
4.06208	U61849	NPTX1	neuronal pentraxin I	8019074	1480.27	6012.99
4.04965	BC074760	HOXD10	homeobox D10	8046536	337.826	1368.08
4.04097	AY548106	CCDC80	coiled-coil domain containing 80	8089544	1104.75	4464.27
3.99024	AF109681	ITGA11	integrin, alpha 11	7989985	273.88	1092.85
3.89758	BC151220	COL4A1	collagen, type IV, alpha 1	7972750	554.85	2162.57
3.86049	BC062320	HAPLN3	hyaluronan and proteoglycan link protein 3	7991224	520.546	2009.56
3.73723	BC004927	TAGLN|PCSK7	transgelin | proprotein convertase subtilisin/kexin type 7	7944082	238.344	890.744
3.69686	BC020521	FRMD6	FERM domain containing 6	7974316	490.073	1811.73
3.69331	BC104900	DOCK2	dedicator of cytokinesis 2	8109843	101.023	373.107
3.67551	AF228422	C15orf48|MIR147B	chromosome 15 open reading frame 48 | microRNA 147b	7983478	167.405	615.299
3.60903	BC127733	GXYLT2|GLT8D4	glucoside xylosyltransferase 2 | glycosyltransferase 8 domain containing 4	8080964	520.846	1879.75
3.57828				8072344	182.664	653.624
3.55562	BC012104	P2RY2	purinergic receptor P2Y, G-protein coupled, 2	7942400	482.851	1716.83
3.53793	BC065937	NT5E	5'-nucleotidase, ecto (CD73)	8120967	796.253	2817.09
3.5158	AK124395	C11orf41	chromosome 11 open reading frame 41	7939215	446.763	1570.73
3.47331	AK225769	ABLIM3	actin binding LIM protein family, member 3	8109093	362.568	1259.31
3.45112	AK290300|AK304203|M35198|BC121178|AK026736|AL831998|AK308325	ITGB6	integrin, beta 6	8056184	174.099	600.836
3.38614	BC018538	ALOX5AP	arachidonate 5-lipoxygenase-activating protein	7968344	183.181	620.277
3.38339	AF322916	UACA	uveal autoantigen with coiled-coil domains and ankyrin repeats	7990054	532.536	1801.78
3.38113	BC101651	CDH4	cadherin 4, type 1, R-cadherin (retinal)	8063796	522.642	1767.12
3.36749	BC058915|CR456571|AK296540|AK303751|BC048337|AK056163|AK092576|AY927431|AY927437|AY927440|AY927442|AY927433	SEC14L2|MTP18	SEC14-like 2 (S. cerevisiae) | mitochondrial protein 18 kDa	8072328	340.186	1145.57
3.32249	BC109376|EF025586|BC126434|BC130415|AF110224|AF258555|AK092206	LBH	limb bud and heart development homolog (mouse)	8041206	1278.69	4248.41
3.31134	AF039291	LOX	lysyl oxidase	8113709	122.691	406.272
3.27343	AY764180	MYOCD	myocardin	8005048	767.151	2511.21
3.26586	BC140942|BC116188|BC116187|BC051304|BC071905|AF225896|AK001785|AK310169|AK309785	TNS1	tensin 1	8058869	369.656	1207.25
3.25042	BX537399	PPP1R3C	protein phosphatase 1, regulatory (inhibitor) subunit 3C	7934997	487.591	1584.87
3.22185	BC029917	PIK3AP1	phosphoinositide-3-kinase adaptor protein 1	7935337	241.255	777.286
3.15223	BC004250	JUNB	jun B proto-oncogene	8026047	1218.68	3841.57
3.14343	AF081195	RASGRP1	RAS guanyl releasing protein 1 (calcium and DAG-regulated)	7987405	153.077	481.188
3.12704	BC126249	FLRT2	fibronectin leucine rich transmembrane protein 2	7976073	251.426	786.221
3.11484	BC008770	GPR56	G protein-coupled receptor 56	7996081	2682.43	8355.33
3.10462	BC006290|BC030994|BC106059	CGB5|CGB8|CGB7|CGB1	chorionic gonadotropin, beta polypeptide 5 | chorionic gonadotropin, beta polypeptide 8 | chorionic gonadotropin, beta polypeptide 7 | chorionic gonadotropin, beta polypeptide 1	8038292	250.569	777.921
3.0793	AY189281|AY358382|BC016868|AF361746|AK301160|AK092429|AK091023	ESAM	endothelial cell adhesion molecule	7952436	174.085	536.06
3.0389	BC117689|BC117688|AY233380|BC117694|AK294722|AK294820|AK095906|AK098050|AK309605|CR622980	DOCK4	dedicator of cytokinesis 4	8142345	771.014	2343.03
3.02032	AK297931	C10orf72	chromosome 10 open reading frame 72	7933488	231.616	699.555
3.01308	AF126162	HHLA2	HERV-H LTR-associating 2	8081488	75.7014	228.094
3.00449	AL833602	SLC2A12	solute carrier family 2 (facilitated glucose transporter), member 12	8129666	255.306	767.067
2.93945	M13509	MMP1	matrix metallopeptidase 1 (interstitial collagenase)	7951271	79.971	235.07
2.93904	AF078742	KCNH1	potassium voltage-gated channel, subfamily H (eag-related), member 1	7924071	235.714	692.772
2.89582	BC006290|BC106059|BC030994	CGB5|CGB8|CGB7|CGB1|LHB	chorionic gonadotropin, beta polypeptide 5 | chorionic gonadotropin, beta polypeptide 8 | chorionic gonadotropin, beta polypeptide 7 | chorionic gonadotropin, beta polypeptide 1 | luteinizing hormone beta polypeptide	8030187	249.226	721.715
2.88861	Z74615	COL1A1	collagen, type I, alpha 1	8016646	458.055	1323.14
2.85326	AF478693|AK090677|AK126965|AK091149	MDGA1	MAM domain containing glycosylphosphatidylinositol anchor 1	8126102	155.216	442.871
2.84334	AF022375|M27281|AY047581|M32977|AB021221|AF430806|AF486837|AB451322|AF091352|AF214570|AY263145|DQ229900|AF323587|AB209485|S85192|AK056914|BC011177|AK098750|CR614384	VEGFA	vascular endothelial growth factor A	8119898	1315.44	3740.25
2.84148		RPL27A	ribosomal protein L27a	7938295	414.228	1177.02
2.82414	AK294920	COL4A2	collagen, type IV, alpha 2	7970033	843.862	2383.19
2.80141	BC060832	VDR	vitamin D (1,25- dihydroxyvitamin D3) receptor	7962689	153.343	429.576
2.79572	BC006290|BC106059|BC030994	CGB|CGB5|CGB8|CGB7|CGB2|LHB|CGB1	chorionic gonadotropin, beta polypeptide | chorionic gonadotropin, beta polypeptide 5 | chorionic gonadotropin, beta polypeptide 8 | chorionic gonadotropin, beta polypeptide 7 | chorionic gonadotropin, beta polypeptide 2 | luteinizing hormone beta polypeptide | chorionic gonadotropin, beta polypeptide 1	8038280	239.922	670.754
2.78445	BC030948	SUCNR1	succinate receptor 1	8083422	83.8357	233.436
2.77998	U95204	ITGB3	integrin, beta 3 (platelet glycoprotein IIIa, antigen CD61)	8007931	1094.17	3041.77
2.77643	BC071181	TGFBR1	transforming growth factor, beta receptor 1	8156826	2438.13	6769.29
2.76388	BC006290|BC106059|BC030994|BC069367|BC107144	CGB1|CGB5|CGB8|CGB2	chorionic gonadotropin, beta polypeptide 1 | chorionic gonadotropin, beta polypeptide 5 | chorionic gonadotropin, beta polypeptide 8 | chorionic gonadotropin, beta polypeptide 2	8038288	236.736	654.309
2.7612	BC022485	GNG4	guanine nucleotide binding protein (G protein), gamma 4	7925250	597.036	1648.54
2.74488	AY313448	P4HA3	prolyl 4-hydroxylase, alpha polypeptide III	7950374	917.516	2518.48
2.73771	AF305616	PMEPA1	prostate transmembrane protein, androgen induced 1	8067233	3723.72	10194.5
2.71808	BC042628|BC015663|AK297588|AK295564|BX647459	SERPINE2	serpin peptidase inhibitor, clade E (nexin, plasminogen activator inhibitor type 1), member 2	8059376	1579.53	4293.28
2.71545	AF254260	TUFT1	tuftelin 1	7905428	608.255	1651.68
2.70049	AY236871	RBMS3	RNA binding motif, single stranded interacting protein 3	8078330	250.558	676.63
2.65481	AK021886	TANC2	tetratricopeptide repeat, ankyrin repeat and coiled-coil containing 2	8009075	1255.46	3333
2.65163	BC015484	CALB2	calbindin 2	7997139	201.944	535.479
2.64593	BC131502|AK291962|AF171928|AF535149|BC074858|BC074859|M37825|AB016517|AF355187|AK090557	FGF5	fibroblast growth factor 5	8096050	116.284	307.678
2.64159	BC040445	TIMP2	TIMP metallopeptidase inhibitor 2	8018966	4350.9	11493.3
2.63927	BC094780	VGLL3	vestigial like 3 (Drosophila)	8088979	1088.81	2873.67
2.63546	M60315	BMP6	bone morphogenetic protein 6	8116818	1082.65	2853.27
2.61098	BC078659	LTBP2	latent transforming growth factor beta binding protein 2	7980152	375.122	979.437
2.59837		BEAN	brain expressed, associated with Nedd4	7996281	334.992	870.434
2.5704	BC008922	PRR5L	proline rich 5 like	7939383	313.617	806.122
2.56862	BC150290	NAV2	neuron navigator 2	7938834	491.282	1261.92
2.55872	BC013575	PLAU|C10orf55	plasminogen activator, urokinase | chromosome 10 open reading frame 55	7928429	1770.37	4529.9
2.54676	BC038428	DAAM1	dishevelled associated activator of morphogenesis 1	7974697	310.372	790.444
2.54426	AY101176|AY358461|BC110539|BC020962|AB033073|BC090952|AK126452|AK308829	SULF2	sulfatase 2	8066822	759.795	1933.12
2.51871	BC023991	FAM89B	family with sequence similarity 89, member B	7941302	1398.67	3522.83
2.51839	AK095973	DCBLD1	discoidin, CUB and LCCL domain containing 1	8121685	1528.48	3849.32
2.51704	AB048288	LCE3D	late cornified envelope 3D	7920185	117.404	295.51
2.5055	BC063291	DSC2	desmocollin 2	8022711	508.395	1273.78
2.50454	L41939	EPHB2	EPH receptor B2	7898809	1370.02	3431.26
2.49995	AB010710	OLR1	oxidized low density lipoprotein (lectin-like) receptor 1	7961142	104.151	260.372
2.48911	BC024285|AK289511|AF001534|AF000017|AB000731|U69276|U66065|U34355|AJ271366|D86962|BX649028|AF000018	GRB10	growth factor receptor-bound protein 10	8139656	1129.66	2811.86
2.48579	BC030666	RNF182	ring finger protein 182	8116980	228.82	568.8
2.48318	BC036122	LRRC8C	leucine rich repeat containing 8 family, member C	7902874	735.464	1826.29
2.47979	BC021675|AF054839	TSPAN2	tetraspanin 2	7918857	162.845	403.82
2.47884				8098287	79.7814	197.765
2.43761	BC009408	CTPS	CTP synthase	7900510	1915.14	4668.37
2.43602	BC008786	ITGA5	integrin, alpha 5 (fibronectin receptor, alpha polypeptide)	7963786	1618.34	3942.31
2.43267	AK291009	SYT13	synaptotagmin XIII	7947590	232.543	565.701
2.4231	BC009199	CYR61	cysteine-rich, angiogenic inducer, 61	7902687	634.113	1536.52
2.41398	AB105105	FERMT1	fermitin family homolog 1 (Drosophila)	8064904	815.698	1969.08
2.40953	BC042954	ETS2	v-ets erythroblastosis virus E26 oncogene homolog 2 (avian)	8068593	1926.23	4641.32
2.39829	AF131839	OLFM2	olfactomedin 2	8033818	1001.01	2400.71
2.39608	AF135960	LTBP3	latent transforming growth factor beta binding protein 3	7949412	1066.51	2555.44
2.39098	AF045458	ULK1	unc-51-like kinase 1 (C. elegans)	7959957	914.243	2185.94
2.38974	AB017915	CHST3	carbohydrate (chondroitin 6) sulfotransferase 3	7928291	620.165	1482.03
2.38391	BC136469	THBS1	thrombospondin 1	7982597	3043.61	7255.68
2.38352	BC103970|BC103969|AK291552|AK297906|AK125108|BC030994|BC106059	CGB7|CGB5|CGB2|CGB8|LHB|NTF4|CGB1	chorionic gonadotropin, beta polypeptide 7 | chorionic gonadotropin, beta polypeptide 5 | chorionic gonadotropin, beta polypeptide 2 | chorionic gonadotropin, beta polypeptide 8 | luteinizing hormone beta polypeptide | neurotrophin 4 | chorionic gonadotropin, beta polypeptide 1	8038299	254.494	606.592
2.38144	BC031573|AK300953|AK298315|AK297390|AK293203|BC073962	NGEF	neuronal guanine nucleotide exchange factor	8059783	263.449	627.389
2.37986	BC012181	FURIN	furin (paired basic amino acid cleaving enzyme)	7986092	910.57	2167.03
2.37067	BC013142	IL1A	interleukin 1, alpha	8054712	45.8562	108.71
2.36961	AY830714	C3orf52	chromosome 3 open reading frame 52	8081645	206.953	490.397
2.3649	BC110490|AY499341|AY499342|AY499339|AF486620|AY358117|AY358740|AF106913|AK297938|AY499340	IL31RA	interleukin 31 receptor A	8105411	219.321	518.672
2.36382	AB084087	FHOD3	formin homology 2 domain containing 3	8020973	392	926.615
2.3616	BC006114	CHRNA3	cholinergic receptor, nicotinic, alpha 3	7990714	138.047	326.013
2.35885		C11orf41	chromosome 11 open reading frame 41	7939237	168.433	397.307
2.35709		ITGA2	integrin, alpha 2 (CD49B, alpha 2 subunit of VLA-2 receptor)	8105267	2028.82	4782.1
2.35595	AY358347	CCBE1	collagen and calcium binding EGF domains 1	8023575	231.397	545.159
2.35488	BC006290|BC128603|BC069526|BC069367|BC107144	CGB2|CGB5|CGB8|CGB1	chorionic gonadotropin, beta polypeptide 2 | chorionic gonadotropin, beta polypeptide 5 | chorionic gonadotropin, beta polypeptide 8 | chorionic gonadotropin, beta polypeptide 1	8030181	258.703	609.215
2.34454	AB036704|BC114431|BC112393|AB038041|AF281865|AK294076|AJ251509|BX649056	PDE11A	phosphodiesterase 11A	8057004	179.364	420.528
2.34285	BC112163	ARHGAP31|CDGAP	Rho GTPase activating protein 31 | Cdc42 GTPase-activating protein	8081838	414.561	971.253
2.33513	AB284127	KANK4	KN motif and ankyrin repeat domains 4	7916654	128.071	299.064
2.32381	BC036470|M34064|AK302831|BX648579	CDH2	cadherin 2, type 1, N-cadherin (neuronal)	8022674	2213.33	5143.37
2.31789	AB019210	PGM2L1	phosphoglucomutase 2-like 1	7950391	1466.68	3399.62
2.316	BC053647|AK290013|AK090572|AK123018|BC043486	FRMD5	FERM domain containing 5	7988260	558.843	1294.28
2.31513	BC132787	PPAPDC1A	phosphatidic acid phosphatase type 2 domain containing 1A	7930980	165.252	382.58
2.30708	BC063295	CNNM4	cyclin M4	8043657	748.664	1727.23
2.30288	AF010193	SMAD7	SMAD family member 7	8023220	220.555	507.913
2.30265	AF205075	SLCO5A1	solute carrier organic anion transporter family, member 5A1	8151223	104.174	239.875
2.28119	BC140775|BC144512|BC144513|L77886|AF533875|AK295028|BC063596	PTPRK	protein tyrosine phosphatase, receptor type, K	8129418	1139.35	2599.06
2.27356	BC010096	PACS1	phosphofurin acidic cluster sorting protein 1	7941537	2197.35	4995.8
2.27006	AB371583	COL5A1	collagen, type V, alpha 1	8159142	390.624	886.742
2.26909	BC014439	SPHK1	sphingosine kinase 1	8010061	529.652	1201.83
2.26806		FAM26E	family with sequence similarity 26, member E	8121601	218.098	494.66
2.26516	BC151841	MLXIP	MLX interacting protein	7959361	1425.5	3228.99
2.26031	BC130446	FITM2	fat storage-inducing transmembrane protein 2	8066407	1041.96	2355.15
2.2474	AK223382	TP53I3	tumor protein p53 inducible protein 3	8050702	2436.18	5475.07
2.24053	M22324	ANPEP	alanyl (membrane) aminopeptidase	7991335	647.604	1450.98
2.23933	AB042326	CHST11	carbohydrate (chondroitin 4) sulfotransferase 11	7958202	2383.56	5337.57
2.23394	AF065389	TSPAN5	tetraspanin 5	8101828	726.026	1621.9
2.23389	BC017371	ELK3		7957665	1380.75	3084.44
2.23187	AL834152|BC113382|BC113408|BC107737|BC065713|BC043645	STXBP5	syntaxin binding protein 5 (tomosyn)	8122600	786.57	1755.53
2.23081	AF081497	RHCG	Rh family, C glycoprotein	7991283	319.474	712.685
2.22229	BC077721|AK127453	ARHGEF18|LOC100128573	Rho/Rac guanine nucleotide exchange factor (GEF) 18 | hypothetical LOC100128573	8025142	654.546	1454.59
2.2214	BC005839	FSTL3	follistatin-like 3 (secreted glycoprotein)	8023995	2132.45	4737.01
2.21994	BC013051	LIMK2	LIM domain kinase 2	8072461	231.868	514.733
2.21975	BC110918	INPP4B	inositol polyphosphate-4-phosphatase, type II, 105kDa	8102950	865.048	1920.19
2.21376	AK001109	SNORD114-3	small nucleolar RNA, C/D box 114-3	7976816	703.611	1557.63
2.21157	BC152466	KIAA1024		7985248	259.89	574.767
2.21091	U16306|U26555|D32039|BC050524|AK296285|BX641036	VCAN	versican	8106743	1975.29	4367.18
2.21049	AL832572	MOBKL2B	MOB1, Mps One Binder kinase activator-like 2B (yeast)	8160521	1081.65	2390.97
2.2052	BC070040	SLC6A15	solute carrier family 6 (neutral amino acid transporter), member 15	7965206	415.273	915.759
2.19719	BC002788	PLAUR	plasminogen activator, urokinase receptor	8037374	1558.47	3424.26
2.19353	M11433	RBP1	retinol binding protein 1, cellular	8091078	151.219	331.703
2.19319	AF223225	HSD17B6	hydroxysteroid (17-beta) dehydrogenase 6 homolog (mouse)	7956271	143.295	314.273
2.19224	U18918	NDST1	N-deacetylase/N-sulfotransferase (heparan glucosaminyl) 1	8109283	2427.94	5322.61
2.18819	BC077077	DPYSL3	dihydropyrimidinase-like 3	8114920	914.293	2000.64
2.17597	AF091395	TRIO	triple functional domain (PTPRF interacting)	8104506	1268.61	2760.47
2.17581	AY043013|BC007523|AB032977|BX648460|AK056158|AK022631|AB033039|BC117683|AL133664|CR936811	NAV1	neuron navigator 1	7908694	658.523	1432.82
2.17527	AY232290	GREM1	gremlin 1, cysteine knot superfamily, homolog (Xenopus laevis)	7982377	2480.15	5395
2.17353	U60802	CLTCL1	clathrin, heavy chain-like 1	8074399	511.548	1111.87
2.16885	AB448735	ARSI	arylsulfatase family, member I	8115144	527.808	1144.73
2.16768	BC046246	JARID2	jumonji, AT rich interactive domain 2	8116998	824.925	1788.17
2.16706	BC000055	FSTL1|MIR198	follistatin-like 1 | microRNA 198	8089835	1815.99	3935.37
2.16548	BC137275	TIAM2	T-cell lymphoma invasion and metastasis 2	8122933	148.062	320.625
2.16443	AF063608	KIF5A	kinesin family member 5A	7956522	187.499	405.828
2.15892	BC033097	HBEGF	heparin-binding EGF-like growth factor	8114572	430.227	928.824
2.15764	BC045606	NID1	nidogen 1	7925320	427.956	923.372
2.15602	AF200348	PXDN	peroxidasin homolog (Drosophila)	8050007	471.305	1016.14
2.15292	BC007433|M19713|AK299387|AK301319|AY640414|AY640415|DQ424903|AK298625|M19267|AB209041|AK131384|AK092051|M19714|AK092573|AF474156|X12369|AK055197|AK309170	TPM1	tropomyosin 1 (alpha)	7984079	2633.58	5669.87
2.15118	AF479813	CMTM3	CKLF-like MARVEL transmembrane domain containing 3	7996318	2241.11	4821.05
2.14949	BC044577|AK294845|BX538021|AK302893|AB110785|AB110786|AK302580|AF052170|AK127301|AK122821|AK125785|BC015755	MICAL2	microtubule associated monoxygenase, calponin and LIM domain containing 2	7938485	856.984	1842.08
2.14516	AF073515	CRLF1	cytokine receptor-like factor 1	8035506	620.803	1331.72
2.14113		KDM6B	lysine (K)-specific demethylase 6B	8004671	397.395	850.876
2.13969	BC002718	TNFRSF12A	tumor necrosis factor receptor superfamily, member 12A	7992789	3407.15	7290.26
2.13812	AY198414	PRDM1	PR domain containing 1, with ZNF domain	8121257	702.249	1501.49
2.13087	BC034237|AY061971|AF064238|AY061972|AK295418|AK304084|AK293681|AK303424|AK301289|AK300854|AK300064|AK096953|AK128627|AK128719|AB209643|AK095930|AK092684	SMTN	smoothelin	8072413	507.25	1080.89
2.12992	BC040321	LHX8	LIM homeobox 8	7902353	467.237	995.175
2.12937	BC015511|M14584|M18403|M29150|M54894|BT019748|CR450296|AK298013|AK301141|BT019749|AK298077|S56892|CR624632	IL6	interleukin 6 (interferon, beta 2)	8131803	140.825	299.868
2.12672		MIR24-2	microRNA 24-2	8034694	92.1111	195.894
2.12572	AK304247	APBB2	amyloid beta (A4) precursor protein-binding, family B, member 2	8099982	1219.21	2591.69
2.12478	BC036194	C3orf59	chromosome 3 open reading frame 59	8092765	748.004	1589.35
2.12471	AB209590	BMP1	bone morphogenetic protein 1	8145055	978.042	2078.05
2.12107	BC072457	SPARC	secreted protein, acidic, cysteine-rich (osteonectin)	8115327	1585.9	3363.82
2.11879	AK096826	PDLIM7	PDZ and LIM domain 7 (enigma)	8116070	656.523	1391.04
2.11333	J04513	FGF2|NUDT6	fibroblast growth factor 2 (basic) | nudix (nucleoside diphosphate linked moiety X)-type motif 6	8097256	1866.93	3945.45
2.11323	U11058|AB113575|BC137115|BC137137|BC144496|AB113382|U13913|AF025999|AY040849|U11717|U23767|AF118141|BC062659|BX648925|U02632|U09384|AK128392|AK098326|AK310379|BC009695|CR627384	KCNMA1	potassium large conductance calcium-activated channel, subfamily M, alpha member 1	7934570	678.219	1433.23
2.10225	DQ086814|AB007295|AB007296|AB007298|AB007297|BC111410|D14827|D14828|AK300071|DQ004397|DQ004398	GLI2	GLI family zinc finger 2	8044933	493.035	1036.48
2.09677	AK289982	SLC6A17	solute carrier family 6, member 17	7903854	299.193	627.34
2.09354	BC028603	STK38L	serine/threonine kinase 38 like	7954511	2761.29	5780.89
2.09262	AY461712	ATP13A2	ATPase type 13A2	7912898	682.99	1429.24
2.09086	AF250920|AF146696|BC005055|BC071893|BC080521|BC054815|AK297649|AB052767|BT006643|CR457164|DQ845346|AF146698|AK122710|AK092383|AK074321|AK027264|AK074569|BX647682|AF146697|BC054505	FOXP1	forkhead box P1	8088776	972.311	2032.97
2.08857	BC021225	CST1	cystatin SN	8065412	121.348	253.444
2.08128	BC017201	IGFBP7|POLR2B	insulin-like growth factor binding protein 7 | polymerase (RNA) II (DNA directed) polypeptide B, 140kDa	8100541	2692.83	5604.54
2.07892	BC086874	COL5A2	collagen, type V, alpha 2	8057620	707.176	1470.16
2.07866		MIR31	microRNA 31	8160439	157.432	327.248
2.07549	BC059386	SKIL	SKI-like oncogene	8083876	1581.87	3283.16
2.07526	BC028725	ELMOD1	ELMO/CED-12 domain containing 1	7943562	76.1572	158.046
2.06631	AB094090	PHLDB1	pleckstrin homology-like domain, family B, member 1	7944302	298.188	616.149
2.05653	BC146763	MYO1D	myosin ID	8014115	209.364	430.564
2.0563	AF464873	PALLD	palladin, cytoskeletal associated protein	8098263	1787.32	3675.26
2.05088	AY358455|AK301269|AK293387|AK074036|AK092871	NBEAL2	neurobeachin-like 2	8079462	725.08	1487.05
2.05072	BC136825	CLN8	ceroid-lipofuscinosis, neuronal 8 (epilepsy, progressive with mental retardation)	8144279	482.165	988.786
2.04196	AB058770	KIRREL3	kin of IRRE like 3 (Drosophila)	7952577	446.726	912.197
2.04183	AF022797	KCNN4	potassium intermediate/small conductance calcium-activated channel, subfamily N, member 4	8037408	398.775	814.232
2.0415	BC130594	C10orf114	chromosome 10 open reading frame 114	7932495	460.777	940.675
2.03956	BC028058	B3GNT5	UDP-GlcNAc:betaGal beta-1,3-N-acetylglucosaminyltransferase 5	8084206	601.8	1227.4
2.03806	AJ413186	MEG3	maternally expressed 3 (non-protein coding)	7976795	206.449	420.756
2.03502	BC095403	PLAT	plasminogen activator, tissue	8150509	402.435	818.961
2.03434	AY672113	IGFL3	IGF-like family member 3	8037755	198.938	404.707
2.0328	D13292	SDC4	syndecan 4	8066513	1419.22	2884.99
2.0274	BC125184	IRAK2	interleukin-1 receptor-associated kinase 2	8077786	545.206	1105.35
2.02336	AB060692	ARL4D	ADP-ribosylation factor-like 4D	8007493	573.526	1160.45
2.02153	BC010553	TIMP4	TIMP metallopeptidase inhibitor 4	8085360	1368.35	2766.16
2.02101	BC036205	TMC7	transmembrane channel-like 7	7993588	1555.52	3143.73
2.01758	BC052985	BMPR2	bone morphogenetic protein receptor, type II (serine/threonine kinase)	8047538	3505.69	7072.99
2.01351	DQ642016	DIXDC1	DIX domain containing 1	7943803	384.795	774.787
2.01221	BC152462	NUAK1	NUAK family, SNF1-like kinase, 1	7966026	1115.7	2245.02
2.01035	AF251079	DACT1	dapper, antagonist of beta-catenin, homolog 1 (Xenopus laevis)	7974689	167.271	336.273
2.01023	AK057845	EFNA1	ephrin-A1	7905929	226.367	455.05
2.00909	AB031548	GPR87	G protein-coupled receptor 87	8091515	53.7826	108.054
1.99616	BC109394	HOXD11	homeobox D11	8046530	255.481	509.98
1.99533	AK124954	MRAS	muscle RAS oncogene homolog	8082965	531.857	1061.23
1.99331	BC146871	MBOAT2	membrane bound O-acyltransferase domain containing 2	8050160	1547.6	3084.85
1.9867	AB023430	SIRPA	signal-regulatory protein alpha	8060418	777.185	1544.03
1.98608	BC063308	ASAP2	ArfGAP with SH3 domain, ankyrin repeat and PH domain 2	8040113	1110.26	2205.06
1.98081	AY646650	KCTD11	potassium channel tetramerisation domain containing 11	8004360	254.969	505.045
1.98006	M92843	ZFP36	zinc finger protein 36, C3H type, homolog (mouse)	8028652	625.722	1238.97
1.9787	AB081726	CAMK1D	calcium/calmodulin-dependent protein kinase ID	7926223	599.713	1186.65
1.97825	BC047321	TNFRSF19	tumor necrosis factor receptor superfamily, member 19	7968015	295.469	584.51
1.97747	U25997	STC1	stanniocalcin 1	8149825	1981.35	3918.06
1.97743	BC030241	GAL	galanin prepropeptide	7942064	357.221	706.382
1.97673	BC096080	CHRNB4	cholinergic receptor, nicotinic, beta 4	7990729	285.146	563.655
1.97518	BC028313	SLC22A4	solute carrier family 22 (organic cation/ergothioneine transporter), member 4	8107909	289.74	572.287
1.9739	AY699265	MIR21	microRNA 21	8008885	378.801	747.716
1.97095	EU236710|AK293879|AK293847|BC015018|AF250396|AB014594	DOCK10	dedicator of cytokinesis 10	8059413	2435.9	4801.03
1.96993	BC016985	ANKRD44	ankyrin repeat domain 44	8057990	184.23	362.921
1.96874	BC065518	EEPD1	endonuclease/exonuclease/phosphatase family domain containing 1	8132305	488.998	962.707
1.96219	AB451309|AK292217|BC109246|AK097459	PDGFA|LOC100132080	platelet-derived growth factor alpha polypeptide | hypothetical LOC100132080	8137670	845.382	1658.8
1.96184	AY059629	FBXO32	F-box protein 32	8152703	375.565	736.797
1.95848	M34353	ROS1	c-ros oncogene 1 , receptor tyrosine kinase	8129134	71.2993	139.638
1.95639	BC049384|AK095190|AB023170	EFR3B	EFR3 homolog B (S. cerevisiae)	8040587	1087.62	2127.8
1.95617	AY680697|AY680696|AY680698|BC137539|BC137540|AB307703|Z49825|X87872|FJ608822|AK096973	HNF4A	hepatocyte nuclear factor 4, alpha	8062823	975.067	1907.4
1.95398	X53587	ITGB4	integrin, beta 4	8009951	494.431	966.109
1.95358	BC117256	ECE1	endothelin converting enzyme 1	7913357	2942.49	5748.38
1.95176	AK074614	IGF2|INS-IGF2	insulin-like growth factor 2 (somatomedin A) | INS-IGF2 readthrough transcript	7937772	182.048	355.314
1.94835	AF245356|AF245357|BC001451|AK291802|AK300546|AK299104|AK309324|AK310995	TES	testis derived transcript (3 LIM domains)	8135576	1805.64	3518.02
1.94678	BC039540|BC037906	RELL1|C4orf19	RELT-like 1 | chromosome 4 open reading frame 19	8099797	1628.04	3169.44
1.94523	J03634	INHBA	inhibin, beta A	8139207	238.961	464.834
1.94465	AB020718	CLSTN1	calsyntenin 1	7912257	1000.36	1945.36
1.94431	BC152458	SEMA3E	sema domain, immunoglobulin domain (Ig), short basic domain, secreted, (semaphorin) 3E	8140650	198.994	386.907
1.94173	BC132671	TARSL2	threonyl-tRNA synthetase-like 2	7991640	388.156	753.696
1.93999	AF075575	DYSF	dysferlin, limb girdle muscular dystrophy 2B (autosomal recessive)	8042637	132.362	256.781
1.93977	U51869	KLF6	Kruppel-like factor 6	7931810	612.364	1187.84
1.93967	BC011049	PIK3IP1	phosphoinositide-3-kinase interacting protein 1	8075483	138.033	267.738
1.9367	AF098066	DSE	dermatan sulfate epimerase	8121588	865.509	1676.23
1.92356	U80457	SIM2	single-minded homolog 2 (Drosophila)	8068496	701.246	1348.89
1.92348	AK024680			8047763	2311.52	4446.17
1.9162	BC000646|AF169284|AF216709|AK293849|AK300803|AK294455|AK074448	LMCD1	LIM and cysteine-rich domains 1	8077490	1259.8	2414.04
1.91504	BC032726	DCLK2	doublecortin-like kinase 2	8097753	442.418	847.248
1.91449	BC095850	PYGL	phosphorylase, glycogen, liver	7979085	2948.14	5644.18
1.91432	BC063872	TRIM9	tripartite motif-containing 9	7979108	440.208	842.698
1.91314	BC011524	FAM105A	family with sequence similarity 105, member A	8104570	288.755	552.428
1.90992		JHDM1D	jumonji C domain containing histone demethylase 1 homolog D (S. cerevisiae)	8143341	229.997	439.276
1.9097	BC132965|BC132967	VAV2	vav 2 guanine nucleotide exchange factor	8164967	673.469	1286.12
1.90794	AB017169	SLIT3	slit homolog 3 (Drosophila)	8115691	1077.34	2055.51
1.90408	AK122975	TGFB1I1	transforming growth factor beta 1 induced transcript 1	7995206	1116.45	2125.8
1.90142	BC017249	ENO3	enolase 3 (beta, muscle)	8004043	512.277	974.053
1.89693	AK298969	BLOC1S2	biogenesis of lysosomal organelles complex-1, subunit 2	7935746	1376.57	2611.25
1.89543	AY032628	SLC25A37	solute carrier family 25, member 37	8145281	1157.56	2194.07
1.89519	AF495725	SLC25A37	solute carrier family 25, member 37	8145291	778.321	1475.07
1.89506	AK291466	TSHZ3	teashirt zinc finger homeobox 3	8035896	306.582	580.99
1.89269				8174195	91.6509	173.466
1.89224	U14394	TIMP3	TIMP metallopeptidase inhibitor 3	8072626	150.247	284.304
1.88079	BC004376|BC008813	ANXA8L1|ANXA8L2	annexin A8-like 1 | annexin A8 | annexin A8-like 2	7933312	682.152	1282.99
1.87967	BC014851	LFNG		8131143	225.638	424.124
1.87955	AF445355	SAMD9	sterile alpha motif domain containing 9	8140967	419.356	788.203
1.87677	M74719	TCF4	transcription factor 4	8023415	443.112	831.618
1.87423	BC046629|AK290689|AF033383|BC006367|AK128721	KCNG1	potassium voltage-gated channel, subfamily G, member 1	8067029	358.403	671.728
1.87225	BC001606	NCF2	neutrophil cytosolic factor 2	7922773	134.85	252.473
1.87037	BC063303	SLC7A1	solute carrier family 7 (cationic amino acid transporter, y+ system), member 1	7970810	1350.01	2525.02
1.86573	BC106753	FBXL21	F-box and leucine-rich repeat protein 21 (gene/pseudogene)	8108205	154.246	287.782
1.86374		SNORD113-4	small nucleolar RNA, C/D box 113-4	7976812	239.117	445.652
1.86353	BC032131	MT1X	metallothionein 1X	7995838	4284.92	7985.07
1.86155	AK057217	TIMP2	TIMP metallopeptidase inhibitor 2	8018972	141.608	263.611
1.86103	BX648504	ACTBL2	actin, beta-like 2	8112198	58.8629	109.546
1.86029	AY358204	TMEM92	transmembrane protein 92	8008289	869.563	1617.64
1.85878	FJ809917|BC018128|BC015035|M60485|M34185|M34186|BC091494|M37722|M34641|AK292470|AK291754|M63888|M63887|FJ809916|M63889|M34188|M34187|EU826597|EU826596|BX649167|AK130555|X57118|AK024388|AF173898	FGFR1	fibroblast growth factor receptor 1	8150318	1385.11	2574.62
1.85819	BC026335	CORO2B	coronin, actin binding protein, 2B	7984475	169.977	315.849
1.85731		SNORD114-26	small nucleolar RNA, C/D box 114-26	7976826	202.17	375.491
1.85251	AL833283	DNMBP	dynamin binding protein	7935660	1445.96	2678.65
1.85249	BC004406|AB040972|AK022837|AK021622	KIAA1539		8160981	451.222	835.885
1.84794				8084878	45.8229	84.6778
1.84571	BC024314	AFAP1L2	actin filament associated protein 1-like 2	7936439	318.539	587.931
1.84406	BC093053	SCG5	secretogranin V (7B2 protein)	7982366	111.473	205.563
1.84303	AY050632|AY050631|BC112937|BC117472|BC143883|AK292898|AK309937	LRCH1	leucine-rich repeats and calponin homology (CH) domain containing 1	7968976	659.457	1215.4
1.83769	AF125377	SNAI1	snail homolog 1 (Drosophila)	8063382	588.004	1080.57
1.83695	BC006313	MSC	musculin | musculin (activated B-cell factor-1)	8151334	1061.8	1950.48
1.83328	AB016789	GFPT2	glutamine-fructose-6-phosphate transaminase 2	8116418	1622.77	2975.01
1.83218	BC109114	ADAMTS15	ADAM metallopeptidase with thrombospondin type 1 motif, 15	7945232	433.555	794.35
1.83094	BC068439	C19orf28	chromosome 19 open reading frame 28	8032608	901.072	1649.81
1.83048	AF087847	GABARAPL1	GABA(A) receptor-associated protein like 1	7953943	2569.74	4703.86
1.83042	BC026356	RND1	Rho family GTPase 1	7962884	737.084	1349.17
1.82725	BC000124	SFXN3	sideroflexin 3	7929919	781.96	1428.83
1.82677	AK090581|AK021777	FLJ38109	hypothetical LOC386627	8109426	167.39	305.783
1.82233	BC066365	SSBP3	single stranded DNA binding protein 3	7916403	950.964	1732.97
1.82137	AY069961	RAET1E	retinoic acid early transcript 1E	8130151	103.228	188.017
1.8198	BC031341	FAM101B	family with sequence similarity 101, member B	8010915	4059.96	7388.33
1.81852	AF035621|BC130423|BC092406|BC132783|BC144223|BC042486|AF018164|AK293738|AB290173|AK315324|BC018932	KIF3C	kinesin family member 3C	8050894	1632.2	2968.18
1.81794	AK092790	USP31	ubiquitin specific peptidase 31	8000244	1421.73	2584.63
1.81383	BC016638	FNIP2	folliculin interacting protein 2	8098103	417.346	756.997
1.81251	AF010233	REPS2	RALBP1 associated Eps domain containing 2	8166243	238.934	433.069
1.81014	M12783	PDGFB	platelet-derived growth factor beta polypeptide (simian sarcoma viral (v-sis) oncogene homolog)	8076195	215.953	390.906
1.80941		SNORD113-3	small nucleolar RNA, C/D box 113-3	7976810	44.505	80.5277
1.80688	AB000220	SEMA3C	sema domain, immunoglobulin domain (Ig), short basic domain, secreted, (semaphorin) 3C	8140534	2969.41	5365.35
1.80432	AK025569	OTUB2	OTU domain, ubiquitin aldehyde binding 2	7976425	378.589	683.097
1.80206	AF205218|BC067739|AK292431|DQ443528|AK023123|BX648273|AK092912|BX649183	IVNS1ABP	influenza virus NS1A binding protein	7922889	1236.88	2228.93
1.80184	U59832	FOXD1	forkhead box D1	8112592	410.043	738.832
1.80105	BC041812|AK308958	NKAIN4	Na+/K+ transporting ATPase interacting 4	8067602	463.645	835.049
1.79483	BC018083	TMEM171	transmembrane protein 171	8106170	163.481	293.422
1.79388	BC039301	CACHD1	cache domain containing 1	7901993	266.527	478.118
1.79096	AF230904|AY423734|BC015806|AY542305|AF542051|AK293234|AK300189|AK293237|AF329267|AF329268|AK307276	SH3KBP1	SH3-domain kinase binding protein 1	8171684	2902.67	5198.57
1.7888	AF280086	CHST6	carbohydrate (N-acetylglucosamine 6-O) sulfotransferase 6	8002882	228.3	408.384
1.78734	AB078966	DGKD	diacylglycerol kinase, delta 130kDa	8049317	2333.21	4170.24
1.78722	AK128062	SLC35F2	solute carrier family 35, member F2	7951485	1422.71	2542.69
1.78625	AF030435	LRRN2	leucine rich repeat neuronal 2	7923700	495.903	885.806
1.7844	AK299921|AK295685	AP1S2|LOC653653	adaptor-related protein complex 1, sigma 2 subunit | adaptor-related protein complex 1, sigma 2 subunit pseudogene	8017210	1132.68	2021.16
1.78381	BX537890|BC012919|AB015132|AK297312|CR542112|AK027371|AK314439	KLF7	Kruppel-like factor 7 (ubiquitous)	8058477	4095.06	7304.81
1.78177	BC036184	TMOD2	tropomodulin 2 (neuronal)	7983734	447.406	797.173
1.77989	M97347	GCNT1	glucosaminyl (N-acetyl) transferase 1, core 2 | glucosaminyl (N-acetyl) transferase 1, core 2 (beta-1,6-N-acetylglucosaminyltransferase)	8155930	252.567	449.541
1.77871	AK292691	KIAA0040		7922474	99.32	176.661
1.77864	BC063286|AK289816|AF272830|BC069383|BC074922|AF028008|AK316439|AK302880	KLF11	Kruppel-like factor 11	8040211	479.467	852.8
1.77845	BC042146	KIAA0427		8021154	349.142	620.93
1.77594	AK056340	PORCN	porcupine homolog (Drosophila)	8167287	1382.68	2455.55
1.77526	BC117458|BC143868|L41349|AK122699	PLCB4	phospholipase C, beta 4	8060897	755.533	1341.27
1.77521	AK304413	ALKBH8	alkB, alkylation repair homolog 8 (E. coli)	7951467	324.129	575.397
1.77469	BC057812	TMEM88	transmembrane protein 88	8004691	165.472	293.663
1.77243	BC001338	RHOD	ras homolog gene family, member D	7941761	1075.97	1907.08
1.77096	AY358570	IFNE	interferon, epsilon	8160435	65.7919	116.515
1.76844	AF086709|AK054898	LOH3CR2A	loss of heterozygosity, 3, chromosomal region 2, gene A	8077499	105.357	186.318
1.76657	AF123761	CLN8	ceroid-lipofuscinosis, neuronal 8 (epilepsy, progressive with mental retardation)	8144267	454.275	802.509
1.76626				7972561	37.0801	65.4933
1.76601	BC056908|AK289598|AJ420534	C6orf145	chromosome 6 open reading frame 145	8123678	506.353	894.223
1.76361	BC104871	KLB	klotho beta	8094679	211.345	372.73
1.76196	AB290174	KIF5A	kinesin family member 5A	7956488	177.469	312.692
1.75656	BC033043	EML1	echinoderm microtubule associated protein like 1	7976698	1085.17	1906.17
1.75612	BC040164|AY317148|AK000708	PID1	phosphotyrosine interaction domain containing 1	8059565	239.107	419.901
1.7532	BC033907	SHC4	SHC (Src homology 2 domain containing) family, member 4	7988563	86.6338	151.886
1.7522	AB209177	PAX6	paired box 6	7947338	155.889	273.149
1.75194	BC070043	BMF	Bcl2 modifying factor	7987454	223.979	392.398
1.7514	D26309	LIMK1	LIM domain kinase 1	8133413	1246.16	2182.52
1.7485	BC067095	PITPNC1	phosphatidylinositol transfer protein, cytoplasmic 1	8009353	902.556	1578.12
1.74717	BC005035	RAB3B		7916112	1293.53	2260.03
1.74273	J03580	PTHLH	parathyroid hormone-like hormone	7962000	268.736	468.335
1.74251	BC002472	LPCAT2	lysophosphatidylcholine acyltransferase 2	7995697	2122.23	3698.01
1.74109	BC040165	C13orf33	chromosome 13 open reading frame 33	7968351	121.958	212.34
1.74036	BC106877	C1orf106	chromosome 1 open reading frame 106	7908639	432.717	753.084
1.73842	BC060817	ZNF365	zinc finger protein 365	7927747	107.977	187.709
1.73836	AB040935	CERCAM	cerebral endothelial cell adhesion molecule	8158250	658.476	1144.67
1.73826	AY150309	RTKN2	rhotekin 2	7933855	253.029	439.83
1.7365	AF051345	LTBP4	latent transforming growth factor beta binding protein 4	8028872	610.069	1059.39
1.73392	AF217752	PCDHB6	protocadherin beta 6	8108703	92.4507	160.302
1.73282	BC005844	BDH1	3-hydroxybutyrate dehydrogenase, type 1	8093219	125.013	216.625
1.73234	U17033	PLA2R1	phospholipase A2 receptor 1, 180kDa	8056151	415.048	719.004
1.73185	AF087853	GADD45B	growth arrest and DNA-damage-inducible, beta	8024485	556.342	963.498
1.73155	AJ293866	PLK3|TCTEX1D4	polo-like kinase 3 (Drosophila) | Tctex1 domain containing 4	7901054	270.386	468.188
1.73153	AY140957	GPR115|GPR111	G protein-coupled receptor 115 | G protein-coupled receptor 111	8120135	106.273	184.015
1.73124	BX537413	STRA6	stimulated by retinoic acid gene 6 homolog (mouse)	7990309	1311.48	2270.49
1.73109	AF056085	GABBR2	gamma-aminobutyric acid (GABA) B receptor, 2	8162777	236.277	409.018
1.72737	AY358087	TSPAN18	tetraspanin 18	7939559	310.351	536.093
1.72695	AK125458	SACS	spastic ataxia of Charlevoix-Saguenay (sacsin)	7970569	1045.18	1804.98
1.725	AF125672|AF113003|AY965853|U37146|AB209089|S83390|AK127788|BC020427|BC033087|BC109239	NCOR2	nuclear receptor co-repressor 2	7967493	1030.88	1778.27
1.72414	AY544121	AGPS	alkylglycerone phosphate synthase	8046604	2214.43	3817.97
1.72193	AB041046|AB209203	FHOD1|SLC9A5	formin homology 2 domain containing 1 | solute carrier family 9 (sodium/hydrogen exchanger), member 5	8001981	593.109	1021.29
1.72191	BC107876|AY040326|AK055636|AK091721|BC047345	ANTXR2	anthrax toxin receptor 2	8101260	358.459	617.234
1.71974	U41514	GALNT1	UDP-N-acetyl-alpha-D-galactosamine:polypeptide N-acetylgalactosaminyltransferase 1 (GalNAc-T1)	8020903	2749.02	4727.61
1.71974		SLC22A3	solute carrier family 22 (extraneuronal monoamine transporter), member 3	8123246	2544.72	4376.26
1.71909				7962893	180.66	310.57
1.71571	BC004376|BC008813	ANXA8|ANXA8L1|ANXA8L2	annexin A8 | annexin A8-like 1 | annexin A8-like 2	7927367	604.215	1036.66
1.71553	BC007720	HTR1D	5-hydroxytryptamine (serotonin) receptor 1D	7913566	1982.39	3400.85
1.71494	BC121155	PLCXD2|PHLDB2	phosphatidylinositol-specific phospholipase C, X domain containing 2 | pleckstrin homology-like domain, family B, member 2	8081582	196.792	337.486
1.71258	BC050350	TIPARP	TCDD-inducible poly(ADP-ribose) polymerase	8083569	1851.07	3170.1
1.71173	AK128035|BX647348|AB040926|AK126066	DCDC5|DCDC1|LOC100293627|LOC100288976|LOC100293660	doublecortin domain containing 5 | doublecortin domain containing 1 | similar to hCG2036644 | similar to hCG1990723	7947282	98.9409	169.36
1.70876	BC005123	SPTLC2	serine palmitoyltransferase, long chain base subunit 2	7980438	1021.5	1745.49
1.70812	AF192911	FAM129B	family with sequence similarity 129, member B	8164217	1771.49	3025.92
1.70438	BC067540|BC067537|BC069999|BC067538|M29696|BC067539|FJ529208|AK301220	IL7R	interleukin 7 receptor	8104901	52.1237	88.8385
1.70216	BC066899	TAPT1	transmembrane anterior posterior transformation 1	8099506	461.853	786.149
1.70102	AY997296|DQ508025|AK296967|DQ508022|DQ508023|DQ508024|DQ508026|AK304323|BX537525|AK301530|AK095258	ZNF185	zinc finger protein 185 (LIM domain)	8170602	197.086	335.248
1.69872	BC053610	PRKAB2	protein kinase, AMP-activated, beta 2 non-catalytic subunit	7919305	883.014	1500
1.69817	BC093010	ACP2	acid phosphatase 2, lysosomal	7947815	1681.3	2855.13
1.6931	AY422472	KLHL24	kelch-like 24 (Drosophila)	8084219	888.336	1504.04
1.69156	D87327	KCNJ6	potassium inwardly-rectifying channel, subfamily J, member 6	8070279	319.667	540.736
1.68956	J05428	UGT2B7	UDP glucuronosyltransferase 2 family, polypeptide B7	8100758	217.074	366.76
1.68762	BC119002	PRICKLE2	prickle homolog 2 (Drosophila)	8088550	966.508	1631.09
1.68665	AF398509	PANX1	pannexin 1	7943218	1001.17	1688.62
1.68547	BC009238|AK299958|BT006731|AK054731	TUBA4A	tubulin, alpha 4a	8059177	6337.16	10681.1
1.68509	BC128055	ARHGAP10	Rho GTPase activating protein 10	8097717	262.136	441.722
1.6846	AY317139	RAI14	retinoic acid induced 14	8104788	3673.59	6188.54
1.68387	D43968|D43969|BC136380|BC136381|BC144053|D89788|D89789|D89790|D43967|L34598|U19601|D13979|S60998|BC050363|X90976|GU070941|AK310587	RUNX1	runt-related transcription factor 1	8070194	757.728	1275.91
1.68277				8046518	51.723	87.038
1.68071	BC070035	NR1D2	nuclear receptor subfamily 1, group D, member 2	8078272	715.477	1202.51
1.67621	BX537963|AY162213|BC136437|BC136438|AY227111|AF516142|GU296670|AY227113|AK057340|AK309323	SLC36A1	solute carrier family 36 (proton/amino acid symporter), member 1	8109350	691.793	1159.59
1.6757	BC140815|DQ333316|BC144622|AY243500|AY647157|DQ059482|AY243501|AY243504|AK299045|AK092208|AK022240|CR609999	CHD9	chromodomain helicase DNA binding protein 9	7995583	1596.82	2675.79
1.67454	AY436752	NHS	Nance-Horan syndrome (congenital cataracts and dental anomalies)	8166266	465.142	778.9
1.67334	BC108676	TMEM195	transmembrane protein 195	8138337	421.21	704.828
1.67215	AL833931	MATN2	matrilin 2	8147516	395.278	660.963
1.67066	BC030970	DEPDC7	DEP domain containing 7	7939173	270.209	451.428
1.67041	BC090889	AHNAK2	AHNAK nucleoprotein 2	7981514	3516.52	5874.03
1.66723	BC110452|BC110453|BC126132|BC126134|AK295186|AK294926|AK316521|AF047368|CR616315	NEBL	nebulette	7932453	413.075	688.69
1.66692	AK295629	SORCS2	sortilin-related VPS10 domain containing receptor 2	8093997	311.745	519.653
1.66637	U10550	GEM	GTP binding protein overexpressed in skeletal muscle	8151816	477.992	796.512
1.66421	BC052264	CDK6	cyclin-dependent kinase 6	8140955	2328.9	3875.77
1.66348	BC018130	F2RL1	coagulation factor II (thrombin) receptor-like 1	8106403	4524.46	7526.32
1.66332	AK302243	FOXK1|KIAA0415	forkhead box K1 | KIAA0415	8131253	1441.35	2397.43
1.663	BC033694|AK291269|AK290377|AY428962|AY423443|AB071195|AF455755|DQ849202|AB071198|AY423442|AF032457|AB071196|AB071197|DQ849201|AF032458|AB071199|AY423441|DQ849200|AY305715|AB071200|AY305714|AF086141|AY305716|AK027160	BCL2L11	BCL2-like 11 (apoptosis facilitator)	8044375	692.229	1151.17
1.66196	BC031214|BC041129|AF044288|BC016674|AK291510|U60415|D89722|AB000812|U51627|AB000815|AB000816|AK128317|AB000814	ARNTL	aryl hydrocarbon receptor nuclear translocator-like	7938563	628.145	1043.95
1.66117	AK297025	FGD4	FYVE, RhoGEF and PH domain containing 4	7954729	195.093	324.082
1.66106	AY052784|BC103998|AY052783|BC030260	PRSS2|TRY6|PRSS3|PRSS1	protease, serine, 2 (trypsin 2) | trypsinogen C | protease, serine, 3 | protease, serine, 1 (trypsin 1)	8136807	106.858	177.498
1.6584	BC033184			7938878	78.7002	130.517
1.65809	BC004376|BC008813	ANXA8L2|ANXA8L1	annexin A8-like 2 | annexin A8 | annexin A8-like 1	7927307	628.93	1042.82
1.658	BC022230	PITPNM1	phosphatidylinositol transfer protein, membrane-associated 1	7949808	804.549	1333.94
1.65615	DQ231041	HIVEP2	human immunodeficiency virus type I enhancer binding protein 2	8129953	750.963	1243.71
1.6555	BC015711	SPSB1	splA/ryanodine receptor domain and SOCS box containing 1	7897449	982.872	1627.15
1.65399	BC022554	PEA15	phosphoprotein enriched in astrocytes 15	7906564	4200.71	6947.91
1.65295	BC039307	CYP27C1	cytochrome P450, family 27, subfamily C, polypeptide 1	8054967	113.457	187.539
1.65288	BC032298	PPP1R13L	protein phosphatase 1, regulatory (inhibitor) subunit 13 like	8037563	468.974	775.158
1.65214	BC146647	MRC2	mannose receptor, C type 2	8009040	1317.55	2176.77
1.6498		C15orf51|LOC100289668|LOC100293999|LOC100293963|LOC441734	dynamin 1 pseudogene | similar to dynamin 1 | similar to hypothetical protein DKFZp434I1020	7986520	773.989	1276.93
1.6469		MST131	MSTP131	8145766	2864.74	4717.95
1.64593	AK160384	MICAL1	microtubule associated monoxygenase, calponin and LIM domain containing 1	8128737	301.044	495.497
1.64579	AB053323	PINK1	PTEN induced putative kinase 1	7898663	479.113	788.518
1.64503				8075057	59.4561	97.8068
1.64206				7960355	103.448	169.867
1.63772	BC008743|BC009360|BC010031|CR457431|AK298925|AK299005|AK302309|AK316227|U15158	ZYX	zyxin	8136918	2155.67	3530.37
1.63759	BC093026	PLSCR3	phospholipid scramblase 3	8012197	661.723	1083.63
1.63573		NPTXR	neuronal pentraxin receptor	8076169	907.752	1484.84
1.63563	AY140953	GPR111	G protein-coupled receptor 111	8120124	75.675	123.776
1.63339	BC017062|AY358970|U90441|BC035813	P4HA2	prolyl 4-hydroxylase, alpha polypeptide II	8113981	1558.63	2545.85
1.63267	BC035056	TMEFF1	transmembrane protein with EGF-like and two follistatin-like domains 1	8156905	384.172	627.224
1.63204	BC035496	CITED4	Cbp/p300-interacting transactivator, with Glu/Asp-rich carboxy-terminal domain, 4	7915347	427.605	697.87
1.63109	BC005355	TDO2	tryptophan 2,3-dioxygenase	8097991	1094	1784.41
1.63106	BC140863|BC140865|BC127898|BC150530|BC127897|CR622249	FAM102B	family with sequence similarity 102, member B	7903507	786.243	1282.41
1.6305	AB290184	MYO9B	myosin IXB	8026638	933.499	1522.07
1.63034	Z24725	FERMT2	fermitin family homolog 2 (Drosophila)	7979204	1868.38	3046.09
1.6299		DNAH14	dynein, axonemal, heavy chain 14	7910047	103.165	168.15
1.62895	D78012	CRMP1	collapsin response mediator protein 1	8099172	296.701	483.31
1.62814	BC043141	LRP11|LOC100288743	low density lipoprotein receptor-related protein 11 | similar to hCG2030094	8130142	937.876	1526.99
1.62769				8146305	117.825	191.783
1.62708	AK300227|BC117342|BC061701|BC144003|BC144005	C4orf26	chromosome 4 open reading frame 26	8095767	54.5307	88.7257
1.62706	AY050169|BC063792|AF311326|AK302646|AK304011|BC032746|AK000943|BC015469|AK074379|AK091163|AL136849	KIAA1310		8053949	821.406	1336.48
1.62697				7970392	119.661	194.684
1.62624	BC048768|DQ234351|AK301551|BX537361|AK127475	PTPRF	protein tyrosine phosphatase, receptor type, F	7900792	1815.32	2952.15
1.62454	BC060887|AK304102|AK290356|AK294101|BX648818|AK126187|AK091089	C3orf64	chromosome 3 open reading frame 64	8088680	726.286	1179.88
1.62389	AB022657|AB022658|BC140794|AB022659|BC146790|AK299552|AL161964|AK310003	CEP170	centrosomal protein 170kDa	7925525	1842.78	2992.48
1.62362	BX537423|AF016098|BC101525|BC104770|BC117413|BC143238|BC143608|AF022860|AF280545|AF280544|AF022859|AK290934|AF280546|BC009222|AL833606|BX648292|AK130198|BC018631	NRP2	neuropilin 2	8047738	2887.49	4688.19
1.6236	U28749	HMGA2	high mobility group AT-hook 2	7956867	1211.75	1967.4
1.62266	BC022509	SCG2	secretogranin II | secretogranin II (chromogranin C)	8059345	205.822	333.98
1.62214		PLXNA3	plexin A3	8170921	207.141	336.012
1.62121	BC137130|BC137131|AK296891|U80747|AB058719	MAML3	mastermind-like 3 (Drosophila)	8102862	1731.99	2807.92
1.62077	AB078145	GALNT10	UDP-N-acetyl-alpha-D-galactosamine:polypeptide N-acetylgalactosaminyltransferase 10 (GalNAc-T10)	8109407	2920.69	4733.77
1.6192	BC137443	OXTR	oxytocin receptor	8085138	312.104	505.358
1.61902		TRANK1|LBA1	tetratricopeptide repeat and ankyrin repeat containing 1 | lupus brain antigen 1	8086125	221.913	359.283
1.61872	BC007014	TNFAIP8	tumor necrosis factor, alpha-induced protein 8	8107520	329.774	533.812
1.61813	AK290041	MFAP3L	microfibrillar-associated protein 3-like	8103695	260.595	421.676
1.61796	AF195420	ODZ3	odz, odd Oz/ten-m homolog 3 (Drosophila)	8098441	585.246	946.905
1.61753	AK292791	SLC2A1	solute carrier family 2 (facilitated glucose transporter), member 1	7915472	5952.17	9627.83
1.61676	AB079066	CERK	ceramide kinase	8076792	1049.09	1696.13
1.61554	BC008853	SLC39A13	solute carrier family 39 (zinc transporter), member 13	7939805	713.572	1152.81
1.61554	BC040226	ADA	adenosine deaminase	8066431	1971.45	3184.96
1.61537		CEP170L	centrosomal protein 170kDa-like	8097058	343.603	555.046
1.61492	AK291744	ABTB2	ankyrin repeat and BTB (POZ) domain containing 2	7947462	513.099	828.613
1.614				7989309	89.4406	144.358
1.6107	D89377	MSX2	msh homeobox 2	8110084	865.52	1394.09
1.61007	AF047033|EU934250|EU934248|AF089726|GU354307|EU934246|EU934247|FJ178574|EU499349|GU354308|EU934249|GU354310|FJ178575|GU354309|FJ178576|AF053755|AB012130|AK309734|AK310865	SLC4A7	solute carrier family 4, sodium bicarbonate cotransporter, member 7	8085914	1790.77	2883.26
1.60982	AF286592	CDC42SE1	CDC42 small effector 1	7919888	1450.8	2335.53
1.6096	U70312	EDIL3	EGF-like repeats and discoidin I-like domains 3	8112980	279.338	449.622
1.60843	AY014180	SMURF2	SMAD specific E3 ubiquitin protein ligase 2	8017651	1658.36	2667.35
1.60718	BC002464	F2R	coagulation factor II (thrombin) receptor	8106393	2692.74	4327.71
1.60707	AK296992|BC005341|AK302411|AK304260|U09284|AF527762|AF527759	LIMS1	LIM and senescent cell antigen-like domains 1	8044258	2422.84	3893.67
1.60674				8016429	58.8699	94.5883
1.60598	AK303577	NUAK2	NUAK family, SNF1-like kinase, 2	7923753	1154.68	1854.39
1.60466	DQ464902|AK298565|AK300728|BC114444|BC114445|BC111395|AK293201|AK127535|AY211912|AF176780	NEXN	nexilin (F actin binding protein)	7902495	312.584	501.59
1.60281	BC013985|AF056191|AK294540|AF328769|AK294734|CR456537|AK297284|AK297789|AK126208|AK124276|AK000003|BC005027	MED15	mediator complex subunit 15	8071392	1796.73	2879.83
1.60279	BC119700	SYNC	syncoilin, intermediate filament protein	7914557	304.041	487.315
1.60176	BC108319|AK002198	TCP11L1|CSTF3	t-complex 11 (mouse)-like 1 | cleavage stimulation factor, 3' pre-RNA, subunit 3, 77kDa	7939184	1281.18	2052.15
1.6013	AY358486	PLXDC2	plexin domain containing 2	7926545	180.447	288.951
1.60019	AY358462	GPC6	glypican 6	7969613	2158.88	3454.61
1.60014	AY039756|BC017918|AK298741|AK091288|AK307243	GLIPR2	GLI pathogenesis-related 2	8155192	801.576	1282.64
1.59934	AK075502|AK131376	CADM1|LOC100132764	cell adhesion molecule 1 | hypothetical LOC100132764	7951807	1197.4	1915.05
1.59925	AY726562|AY713301	LOC150527|LOC646743	hypothetical LOC150527 | similar to testicular serine protease 2	8045205	56.7856	90.8143
1.59908	D31784	CDH6	cadherin 6, type 2, K-cadherin (fetal kidney)	8104663	164.358	262.822
1.5988	AL834122	FAM167A	family with sequence similarity 167, member A	8149324	181.75	290.581
1.59827	BC004161	TSPAN15	tetraspanin 15	7928046	4656.8	7442.84
1.5982	BC126118	AMPD3	adenosine monophosphate deaminase 3 | adenosine monophosphate deaminase (isoform E)	7938396	256.801	410.42
1.597	BC013327|AK292812|D87291|U73191	KCNJ15	potassium inwardly-rectifying channel, subfamily J, member 15	8068583	74.9826	119.747
1.59586	BC056146	HOOK3	hook homolog 3 (Drosophila)	8146243	1482.91	2366.52
1.59561				8162531	10880.5	17361
1.59518	BC035602	THBD	thrombomodulin	8065353	521.481	831.858
1.5944	AY726562|AY713301	LOC150527|LOC646743	hypothetical LOC150527 | similar to testicular serine protease 2	8055236	57.1097	91.0555
1.5938	AL136704	FAM49A	family with sequence similarity 49, member A	8050427	118.507	188.876
1.59341		TIMP3	TIMP metallopeptidase inhibitor 3	8075635	58.3654	92.9999
1.59309	AL832770	MEIS1	Meis homeobox 1	8042356	205.104	326.751
1.59293	M14648	ITGAV	integrin, alpha V (vitronectin receptor, alpha polypeptide, antigen CD51)	8046861	5261.8	8381.65
1.59266	BC050062	PTPRE	protein tyrosine phosphatase, receptor type, E	7931353	350.198	557.746
1.5926	AF069493	SEMA7A	semaphorin 7A, GPI membrane anchor (John Milton Hagen blood group)	7990345	184.167	293.304
1.59235	M99701	TCEAL1	transcription elongation factor A (SII)-like 1	8169049	353.553	562.98
1.59201	AB209034	PXN	paxillin	7967002	731.414	1164.42
1.59168				8051028	92.7992	147.707
1.59147	AF003837	JAG1	jagged 1 (Alagille syndrome)	8064978	2609.33	4152.66
1.59123	BC037341	GALNTL4	UDP-N-acetyl-alpha-D-galactosamine:polypeptide N-acetylgalactosaminyltransferase-like 4	7946641	361.962	575.967
1.59105		MN1	meningioma (disrupted in balanced translocation) 1	8075126	321.744	511.911
1.59075	AK126755	FLJ10357		7973158	282.667	449.651
1.59006	BX648321	C17orf91|MIR22	chromosome 17 open reading frame 91 | microRNA 22	8011193	271.747	432.094
1.58993	AY358154|BC024189|AK304407|AK021437|AY251163|CR627249	FANK1	fibronectin type III and ankyrin repeat domains 1	7931281	121.532	193.228
1.58967	BC066644|DQ988947|AL832318|AK126182	KIAA1949		8124798	419.529	666.915
1.58935	BC068443	EIF4E3	eukaryotic translation initiation factor 4E family member 3	8088803	671.986	1068.02
1.58921	AF330041	KLF12	Kruppel-like factor 12	7972003	451.763	717.947
1.58908	BC047756	QPCT	glutaminyl-peptide cyclotransferase	8041508	1512.1	2402.85
1.58853	U46023	MAMLD1	mastermind-like domain containing 1	8170420	334.02	530.6
1.58852				7974335	59.9934	95.3005
1.58726	BC013188|AF038009|CR542060|CR542080|AK095722|CR626238|AK307053	TPST1	tyrosylprotein sulfotransferase 1	8133155	1108.06	1758.78
1.58703	BC015566	ATP1A3	ATPase, Na+/K+ transporting, alpha 3 polypeptide	8037079	552.413	876.698
1.5868	AF233516	CD274		8154233	135.676	215.292
1.5868	AY040322	MAML2	mastermind-like 2 (Drosophila)	7951133	497.935	790.122
1.58506	AB098736	YPEL2	yippee-like 2 (Drosophila)	8008819	459.389	728.158
1.58453	AF423424	STEAP3	STEAP family member 3	8044793	878.496	1392
1.5837	BC005029	LEPREL1	leprecan-like 1	8092707	2040.19	3231.05
1.58254	BC003071	TTPAL	tocopherol (alpha) transfer protein-like	8062844	659.662	1043.94
1.58184	BX640870|AK301271|BC002914|AK304194|BC110288|AF031588|X86019|CR607172	WIPF1	WAS/WASL interacting protein family, member 1	8056860	1200	1898.21
1.58135	BC075800	PRKAR2B	protein kinase, cAMP-dependent, regulatory, type II, beta	8135378	612.721	968.928
1.58133	BC036655	ST5	suppression of tumorigenicity 5	7946401	277.144	438.255
1.57993	BC000594	LOXL2	lysyl oxidase-like 2	8149774	3962.07	6259.79
1.57953	D26350	ITPR2	inositol 1,4,5-triphosphate receptor, type 2	7961900	342.21	540.53
1.57936	BC101070	SLITRK6	SLIT and NTRK-like family, member 6	7972239	135.951	214.716
1.57917	AY358954	OLFML3	olfactomedin-like 3	7904158	517.579	817.347
1.5784	BC017197	MCL1	myeloid cell leukemia sequence 1 (BCL2-related)	7919751	3028.53	4780.23
1.57786	U09278	FAP	fibroblast activation protein, alpha	8056257	51.2538	80.8714
1.57767	AB062450	NEK7	NIMA (never in mitosis gene a)-related kinase 7	7908543	1388.69	2190.89
1.57588	AF213259	MAGI3	membrane associated guanylate kinase, WW and PDZ domain containing 3	7904106	581.529	916.418
1.57369	U62961	OXCT1	3-oxoacid CoA transferase 1	8111892	126.655	199.317
1.57314	AF402000	TLN2	talin 2	7984019	427.473	672.476
1.57271	BC109192|BC109193|AY302131|AY017369|AK297788|AK090554|AK096361	KIRREL	kin of IRRE like (Drosophila)	7906307	1585.19	2493.05
1.57224				7898721	72.9635	114.716
1.57109	BC063301	HS3ST3B1	heparan sulfate (glucosamine) 3-O-sulfotransferase 3B1	8005097	228.612	359.171
1.57062	BC104183|BC104184	KIAA1644		8076668	179.737	282.297
1.57052				7919749	67.0634	105.324
1.57044	AK302411|AK316210|AK304260|AK296992|AK300833|AK298340|AF288404|BC093812|BC112233|AF527762|AK096170	LIMS3|LIMS1|LIMS3-LOC440895|LOC100288695	LIM and senescent cell antigen-like domains 3 | LIM and senescent cell antigen-like domains 1 | LIMS3-LOC440895 read-through | LIM and senescent cell antigen-like domains 3-like | similar to LIM and senescent cell antigen-like domains 1	8054519	2676.94	4203.98
1.57023	AY074490|AY074491|BC117672|BC117673|AF525416|BC066295|BC111007|AF326778|BX537569|AB058776|BX538080	CAPRIN2	caprin family member 2	7962112	537.784	844.444
1.56946	BC004148	KCNS3	potassium voltage-gated channel, delayed-rectifier, subfamily S, member 3	8040458	125.272	196.61
1.56898	BC010082|AK293426|AK302145|AK316493|AK001623	ETNK2	ethanolamine kinase 2	7923596	467.631	733.704
1.56838	BX641098	ATP13A3	ATPase type 13A3	8092849	3617.54	5673.69
1.56832	AK302411|AK316210|AK304260|AK296992|AK298340|AK300833|AF288404|BC093812|BC112233|AF527762|AK096170	LIMS3|LIMS1|LIMS3-LOC440895|LOC100288695	LIM and senescent cell antigen-like domains 3 | LIM and senescent cell antigen-like domains 1 | LIMS3-LOC440895 read-through | LIM and senescent cell antigen-like domains 3-like | similar to LIM and senescent cell antigen-like domains 1	8044333	2680.55	4203.98
1.56761	AY033606|X51619	GOPC|DCBLD1|ROS1	golgi-associated PDZ and coiled-coil motif containing | golgi associated PDZ and coiled-coil motif containing | discoidin, CUB and LCCL domain containing 1 | c-ros oncogene 1 , receptor tyrosine kinase	8129181	1671.93	2620.95
1.56715		XYLT1	xylosyltransferase I	7999754	244.466	383.116
1.5667	BC046151|AK296670|CR456595|AK295918|AK297827|AK293694|AY358980|AK026576|AK097926|AK091958	TOM1	target of myb1 (chicken)	8072659	942.269	1476.25
1.56659	AB095929	MEX3B	mex-3 homolog B (C. elegans)	7990873	321.143	503.097
1.56382	BC122529	C20orf194	chromosome 20 open reading frame 194	8064637	506.032	791.342
1.56321	BC030637	TMEM90B	transmembrane protein 90B	8061406	185.955	290.687
1.5626	U03057|BC006304|BC007948|BC007988|BC000521|U09873|BT006636|AK095830|AK125295	FSCN1	fascin homolog 1, actin-bundling protein (Strongylocentrotus purpuratus)	8131339	3310.07	5172.31
1.56238	BC122857	ENTPD7	ectonucleoside triphosphate diphosphohydrolase 7	7929750	831.369	1298.92
1.56073	BC059390	SLC26A2	solute carrier family 26 (sulfate transporter), member 2	8109194	2632.72	4108.97
1.56058	AJ303380	STK33	serine/threonine kinase 33	7946365	188.674	294.441
1.5604		DDX60L	DEAD (Asp-Glu-Ala-Asp) box polypeptide 60-like	8103601	466.763	728.336
1.56024	AF098807	LHFP	lipoma HMGIC fusion partner	7971150	1109.98	1731.84
1.55935	AF256215|AF246960|AF246961|BC125062|AF246962|AK296706|BC125061|AF231338|AF246963|AF231339|AB039921	ARNTL2	aryl hydrocarbon receptor nuclear translocator-like 2	7954527	1231.66	1920.6
1.55846	BC101079	C15orf51|LOC100289668|LOC441734|LOC100293999|LOC100293963	dynamin 1 pseudogene | similar to dynamin 1 | similar to hypothetical protein DKFZp434I1020	7986517	794.122	1237.61
1.55807	AK131250	FRYL	FRY-like	8100292	319.83	498.318
1.55759	AF331857	DNMT3B	DNA (cytosine-5-)-methyltransferase 3 beta	8061746	323.245	503.483
1.55741	BC101079	C15orf51|LOC100289668|LOC441734|LOC100293999|LOC100293963	dynamin 1 pseudogene | similar to dynamin 1 | similar to hypothetical protein DKFZp434I1020	7986522	794.747	1237.74
1.55665	U67615	LYST	lysosomal trafficking regulator	7925257	250.93	390.612
1.55648	AF103731|AF380162	PLEKHA9|PLEKHA8	pleckstrin homology domain containing, family A (phosphoinositide binding specific) member 9 | pleckstrin homology domain containing, family A (phosphoinositide binding specific) member 8	7962489	323.495	503.514
1.55614	BC136626	PCDH9	protocadherin 9	7971922	761.023	1184.26
1.55577	BC001506	CD59		7947425	4629.12	7201.84
1.55481	BC040502	BVES	blood vessel epicardial substance	8128553	2566.22	3989.99
1.55379	BC101079	LOC100289668|LOC441734|LOC100293963|LOC100293999	similar to dynamin 1 | similar to hypothetical protein DKFZp434I1020	7986512	791.181	1229.33
1.55372	AK127457	GRAMD1B	GRAM domain containing 1B	7944769	5395.79	8383.52
1.55364	BC101079	C15orf51|LOC100289668|LOC441734|LOC100293963|LOC100293999	dynamin 1 pseudogene | similar to dynamin 1 | similar to hypothetical protein DKFZp434I1020	7986509	791.202	1229.24
1.55352	AY166853|BC150261|AY044654	KIF16B	kinesin family member 16B	8065089	819.327	1272.84
1.55333	AY141974	MFGE8	milk fat globule-EGF factor 8 protein	7991234	6982.01	10845.3
1.55246	BC071599	PLEKHA7	pleckstrin homology domain containing, family A member 7	7946781	475.881	738.788
1.55203	BC075838	LAMB3	laminin, beta 3	7924029	197.723	306.872
1.55201	BC101079|AK125787	LOC100289668|LOC441734|LOC100293963|LOC100293999	similar to dynamin 1 | similar to hypothetical protein DKFZp434I1020	7986527	791.708	1228.74
1.55167	BC152450	EIF2C4	eukaryotic translation initiation factor 2C, 4	7900009	250.829	389.205
1.5512	BC111464	GNA12	guanine nucleotide binding protein (G protein) alpha 12	8137865	1624.17	2519.41
1.54783	AF377960	CTTNBP2	cortactin binding protein 2	8142497	178.41	276.149
1.54657	AK092414	MAFK|TMEM184A	v-maf musculoaponeurotic fibrosarcoma oncogene homolog K (avian) | transmembrane protein 184A	8131091	663.814	1026.64
1.5452	AF091434	PDGFC	platelet derived growth factor C	8103399	288.563	445.89
1.54475	BC017714	HNF1B	HNF1 homeobox B	8014591	1428.29	2206.34
1.54453	AF302505	PELI1	pellino homolog 1 (Drosophila)	8052654	238.836	368.891
1.54408	D87258	HTRA1	HtrA serine peptidase 1	7931097	1597.74	2467.03
1.54368	M26682	LMO1	LIM domain only 1 (rhombotin 1)	7946354	246.089	379.883
1.543	BC099655	DSG2	desmoglein 2	8020779	3018.61	4657.71
1.54002	BC143847	PTPN21	protein tyrosine phosphatase, non-receptor type 21	7980616	493.265	759.64
1.53986	BX647796	ALPK2	alpha-kinase 2	8023528	335.783	517.058
1.53861	AK124901	SLC16A12	solute carrier family 16, member 12 (monocarboxylic acid transporter 12)	7934936	85.4661	131.499
1.5362	AB040529	MAGED4|MAGED4B	melanoma antigen family D, 4 | melanoma antigen family D, 4B	8172722	1102.57	1693.77
1.53611	AF172398	F11R|TSTD1	F11 receptor | thiosulfate sulfurtransferase (rhodanese)-like domain containing 1	7921713	1146.81	1761.63
1.53593	AB040529	MAGED4|MAGED4B	melanoma antigen family D, 4 | melanoma antigen family D, 4B	8167673	1102.91	1693.99
1.53539	AF055581	SH2B3	SH2B adaptor protein 3	7958749	479.705	736.534
1.53482	AK291661	PPARD	peroxisome proliferator-activated receptor delta	8118945	470.32	721.858
1.53438				8157231	55.821	85.6505
1.53431	BC007008	CRYAB	crystallin, alpha B	7951662	261.508	401.233
1.53349	BC017194	ELF4	E74-like factor 4 (ets domain transcription factor)	8175039	583.589	894.926
1.53324	L40157	EEA1	early endosome antigen 1	7965436	828.014	1269.54
1.52724	BC064989	FAM43A	family with sequence similarity 43, member A	8084891	356.463	544.406
1.5264	AF535142	SYNE1	spectrin repeat containing, nuclear envelope 1	8130211	178.812	272.939
1.52604	AF531423|BC006521|AF426461|AY358348|AF329489|AY091642|AF329491|AF329493|AF329494|AF329495|BX649184	FCRLA	Fc receptor-like A	7906786	98.5427	150.38
1.52514	BC019248	ABHD2	abhydrolase domain containing 2	7985809	2860.34	4362.43
1.52433	BC015542	PVR	poliovirus receptor	8029437	3438.05	5240.71
1.52367	BC094761	EGFR	epidermal growth factor receptor (erythroblastic leukemia viral (v-erb-b) oncogene homolog, avian)	8132860	2493.71	3799.59
1.52362	BC065003|AK290222|AF055899|BC009959|AK314681	SLC27A4	solute carrier family 27 (fatty acid transporter), member 4	8158224	1693.19	2579.78
1.52351		MIR181B2	microRNA 181b-2	8157802	66.3808	101.132
1.52311	BC141808|BC039068|AY358373	CLEC18A|CLEC18B|CLEC18C	C-type lectin domain family 18, member A | C-type lectin domain family 18, member B | C-type lectin domain family 18, member C	7997010	272.518	415.075
1.52295	BC037568	EOMES	eomesodermin homolog (Xenopus laevis)	8085946	265.13	403.778
1.52265	AY845015	TMEM57	transmembrane protein 57	7899018	1059.55	1613.32
1.52231	BC048769|BC072023|AL834166|AL832816|AK131428|AK093683|AK310591	TCF7	transcription factor 7 (T-cell specific, HMG-box)	8108050	321.379	489.24
1.52221	AK222601	MMP10	matrix metallopeptidase 10 (stromelysin 2)	7951259	69.3108	105.506
1.52168	BC030200	FAM171A2	family with sequence similarity 171, member A2	8016033	543	826.275
1.5216	AF409114	TP53INP1	tumor protein p53 inducible nuclear protein 1	8151890	621.016	944.936
1.52073	BC136801	PCDHB8	protocadherin beta 8	8108713	90.9074	138.246
1.51944	BC064955|M15024|AF104863|AJ606317|AJ606323|AJ606324|AJ606318|AY787455|AY787465|AY787452|M13666	MYB	v-myb myeloblastosis viral oncogene homolog (avian)	8122202	117.888	179.124
1.51921	BC018396	C6orf174|KIAA0408	chromosome 6 open reading frame 174 | KIAA0408	8129392	330	501.339
1.51749	X90392	DNASE1L1|RPL10	deoxyribonuclease I-like 1 | ribosomal protein L10	8176076	689.541	1046.37
1.51749	AB191259|AB191260|AB371574|AB371575|AB371576|AB371578|AB371579|AB371577|AK304255|BC014654|AK300165|AL157419|BC041179	FLNA	filamin A, alpha	8176026	5440.18	8255.42
1.51687	AK092290	USP47	ubiquitin specific peptidase 47	7938448	715.599	1085.47
1.5168	BC004128	EFHD1	EF-hand domain family, member D1	8049187	989.172	1500.37
1.5166	BC121173	SAMD4A	sterile alpha motif domain containing 4A	7974425	248.717	377.205
1.51625	BC022096	UCN2	urocortin 2	8086981	182.383	276.539
1.51614	D26351	ITPR3	inositol 1,4,5-triphosphate receptor, type 3	8118734	931.08	1411.64
1.51613	AK226134	DGKA	diacylglycerol kinase, alpha 80kDa	7956046	574.293	870.702
1.51583	AB040673	GALNT12	UDP-N-acetyl-alpha-D-galactosamine:polypeptide N-acetylgalactosaminyltransferase 12 (GalNAc-T12)	8156770	508.648	771.023
1.51576	AF298591	SLC9A7	solute carrier family 9 (sodium/hydrogen exchanger), member 7	8172280	1339.33	2030.1
1.51513	BC001277	KDELR3	KDEL (Lys-Asp-Glu-Leu) endoplasmic reticulum protein retention receptor 3	8073015	2268.08	3436.42
1.51401	AK290856	MATN3	matrilin 3	8050537	473.408	716.744
1.51367				8169638	62.629	94.7997
1.51367		LOC554202		8160431	1856.32	2809.85
1.51302	BC130578	ADAMTS9	ADAM metallopeptidase with thrombospondin type 1 motif, 9	8088560	402.046	608.304
1.51285	AY480051	PLEC|PLEC1	plectin | plectin 1, intermediate filament binding protein 500kDa	8153568	1368.28	2070
1.51267	BC020757	MT1G	metallothionein 1G	8001531	2090.44	3162.15
1.51242	AB209350	PTK7		8119689	298.288	451.135
1.51127	BC036652	ANKRD57	ankyrin repeat domain 57	8044301	579.954	876.467
1.51037	BC038949	CSRNP1	cysteine-serine-rich nuclear protein 1	8086330	282.585	426.807
1.51006	AY072786|AF229058|AK291460|BC025281|CR456559|AL009266|BC013115|AY960684|AM419009|AK091695|CR600481	RBM9	RNA binding motif protein 9	8075673	1463.33	2209.73
1.50963	AL833061	GPAM	glycerol-3-phosphate acyltransferase, mitochondrial	7936322	557.34	841.375
1.50949	BC036753	ASPHD2	aspartate beta-hydroxylase domain containing 2	8072108	209.325	315.974
1.50845	AK001150			8100547	53.2807	80.3715
1.5075	D82880	RASA2	RAS p21 protein activator 2	8083094	481.275	725.52
1.50735	AK293748|AK295677|AK302868|AK127792|BC041086|AK097087|BC021284|BC012730	FAM65A	family with sequence similarity 65, member A	7996571	576.641	869.199
1.50717	BX537994	VCL	vinculin	7928444	3594.77	5417.93
1.50716	AF011390	SLC4A4	solute carrier family 4, sodium bicarbonate cotransporter, member 4	8095585	1105.45	1666.09
1.50701	BC048989	INO80C	INO80 complex subunit C	8022902	195.787	295.053
1.50652	BC043157	ANKLE2	ankyrin repeat and LEM domain containing 2	7967794	2121.6	3196.24
1.50639	BC098575	PCDHB2	protocadherin beta 2	8108683	564.378	850.176
1.50626	BC039205	SYT11	synaptotagmin XI	7906061	298.265	449.265
1.50583	AY438376|AK299073|AK304745|AK092247|DQ884938|DQ884939|DQ884941|DQ884940|DQ884944|AK000050|DQ884933	BNC2	basonuclin 2	8160260	966.904	1455.99
1.50433	D21255	CDH11	cadherin 11, type 2, OB-cadherin (osteoblast)	8001800	194.1	291.991
1.50385	BC012568	CCDC99	coiled-coil domain containing 99	8109830	3742.75	5628.54
1.50338	BC070068	HECA	headcase homolog (Drosophila)	8122343	218.304	328.193
1.50337	U01147	ABR	active BCR-related gene	8010983	1396.52	2099.48
1.50336	AK122840	LRP1	low density lipoprotein receptor-related protein 1 | low density lipoprotein-related protein 1 (alpha-2-macroglobulin receptor)	7956301	587.626	883.414
1.50284	BC013153	LOXL4	lysyl oxidase-like 4	7935553	216.279	325.034
1.50278				8132413	51.6407	77.6043
1.50245				7961418	78.7338	118.294
1.50175	BC136365	IL4R	interleukin 4 receptor	7994280	873.06	1311.12
1.50155	BC066956	VIM	vimentin	7926368	7690.74	11548
1.50139	AL832346	FAM126B	family with sequence similarity 126, member B	8058182	568.092	852.925
1.50055	BC063393	PRRG4	proline rich Gla (G-carboxyglutamic acid) 4 (transmembrane)	7939150	163.671	245.597
1.50003	BC036812	GALNTL1	UDP-N-acetyl-alpha-D-galactosamine:polypeptide N-acetylgalactosaminyltransferase-like 1	7975324	377.154	565.741
0.666516	AY649985	PPYR1	pancreatic polypeptide receptor 1	7927280	650.223	433.384
0.666507	BC068555|AK298708|AF141884|AK095220	ARHGAP26	Rho GTPase activating protein 26	8108873	1335.43	890.07
0.66644				8104625	626.881	417.778
0.666299	AK124132	FAM183B	acyloxyacyl hydrolase (neutrophil)	8139160	239.631	159.666
0.665826	AF350451|BC000683|AK292109|BC007351|AJ420592|AY740520|AJ420583|AJ420591|FJ211061|AK056057	FAM46A	family with sequence similarity 46, member A	8127778	978.572	651.559
0.665605				8043502	135.746	90.3531
0.665584	BC067253|BC047293	CCNYL1	cyclin Y-like 1	8047854	1685.29	1121.7
0.664884	BC003541	DOK4	docking protein 4	8001564	2037.61	1354.77
0.664553	BC012009	MAP2K6	mitogen-activated protein kinase kinase 6	8009476	880.806	585.342
0.664502	BC011362	GGT5	gamma-glutamyltransferase 5	8074991	631.608	419.705
0.664334	U05012	NTRK3	neurotrophic tyrosine kinase, receptor, type 3	7991186	1268.76	842.88
0.664122	BC032997|BC009084|AK296661|CR456852|AK303815|AK298355|U29091|AK023875|AK309264|AK310044	SELENBP1	selenium binding protein 1	7919984	660.992	438.979
0.663852				8111913	122.413	81.2639
0.66374	BC008280	PTGES	prostaglandin E synthase	8164580	5217.26	3462.9
0.663733	AK290096	UPK3B	uroplakin 3B	8133741	556.952	369.667
0.663087				8166607	148.798	98.6656
0.662982				8079867	140.44	93.1093
0.662233	BC056903|M18767|AK290295|J04080|X06596|AK055183	C1S	complement component 1, s subcomponent	7953603	2452.35	1624.03
0.661831	AF177377|BC140845|BC146799|AK295778|AB275889|AB462412|AB374363|BX647731|BC104647|AK021782|BC023522|BC067777	EML4	echinoderm microtubule associated protein like 4	8041592	5241.86	3469.22
0.661767	BC064356	ZNF558	zinc finger protein 558	8033667	429.118	283.976
0.661597	BC015808	RAB38		7950899	334.11	221.046
0.661223	BC094697|BC110513|BC110514|CR600688|AK311155	PKDCC|SGK493	protein kinase domain containing, cytoplasmic homolog (mouse) | protein kinase-like protein SgK493	8041582	516.578	341.574
0.661062	AY736017	FAM48B2|FAM48B1	family with sequence similarity 48, member B2 | family with sequence similarity 48, member B1	8171844	79.119	52.3026
0.660981	EU518415	SGK1	serum/glucocorticoid regulated kinase 1	8129677	844.895	558.46
0.660157	D86425	NID2	nidogen 2 (osteonidogen)	7979133	848.453	560.112
0.660131	AY314007|D14664|AK291279|AF499000|BC020646|AK304422|AY314006|AY184222|AK126410|AK125081	CD302		8056102	2393.63	1580.11
0.660078	AY691170	PLCH1	phospholipase C, eta 1	8091600	439.55	290.137
0.659743				8123800	348.871	230.165
0.659298	AK302829	HEATR5A	HEAT repeat containing 5A	7978492	2323.13	1531.63
0.659112		LOC730167	similar to protein tyrosine phosphatase 4a1	7922523	2384.26	1571.5
0.6589	BC005398|BC014050	ANAPC13|CEP63	anaphase promoting complex subunit 13 | centrosomal protein 63kDa	8090866	1413.5	931.354
0.658717		CCDC29	coiled-coil domain containing 29	8069508	281.224	185.247
0.658	AF156779	ASB4	ankyrin repeat and SOCS box-containing 4	8134376	279.919	184.187
0.657769	AK090824	DEPDC4	DEP domain containing 4	7965760	219.318	144.261
0.657591	AL831964|BC052586	SLFN11	schlafen family member 11	8014233	1490.42	980.089
0.657396	BC060858	SOCS3	suppressor of cytokine signaling 3	8018864	323.27	212.517
0.657349	BC016980	THSD7A	thrombospondin, type I, domain containing 7A	8138231	1119.23	735.727
0.657031	BC046362	TMEM37	transmembrane protein 37	8044813	734.491	482.583
0.656639	BC035263	IGFBP1	insulin-like growth factor binding protein 1	8132694	600.592	394.372
0.656558	BC002538	SERPINB9	serpin peptidase inhibitor, clade B (ovalbumin), member 9	8123609	1425.3	935.792
0.654223				8083061	68.3675	44.7276
0.653768	AF153820	KCNJ2	potassium inwardly-rectifying channel, subfamily J, member 2	8009502	169.858	111.048
0.653248	AY736017	FAM48B2|FAM48B1	family with sequence similarity 48, member B2 | family with sequence similarity 48, member B1	8166509	79.2567	51.7742
0.653028	BC032708|BC052304|AK290962|AK289409|Y12781|AB209608	TBL1X	transducin (beta)-like 1X-linked	8165911	1371.62	895.709
0.651794	AK056254	KRT4	keratin 4	7963534	302.89	197.422
0.651635		HIST1H2AJ	histone cluster 1, H2aj	8124518	116.152	75.6886
0.651398	BC021898|AK299026|BC009606|AF393369	AP1S3	adaptor-related protein complex 1, sigma 3 subunit	8059350	873.12	568.749
0.651298	BC001305	ELOVL6	ELOVL family member 6, elongation of long chain fatty acids (FEN1/Elo2, SUR4/Elo3-like, yeast)	8102342	2013.52	1311.4
0.651239	BC108929	CA8	carbonic anhydrase VIII	8150978	709.658	462.157
0.650867	BC047024	LOC283398	succinyl-CoA ligase [GDP-forming] subunit beta, mitochondrial pseudogene	7957606	199.366	129.761
0.647975				7923582	1991.81	1290.64
0.647804		PTCH2	patched homolog 2 (Drosophila)	7915612	598.526	387.728
0.647044	BC011587	MFSD2A	major facilitator superfamily domain containing 2A | major facilitator superfamily domain containing 2	7900365	837.52	541.913
0.647031				7905481	183.315	118.611
0.646776	M30627	HSP90AA2	heat shock protein 90kDa alpha (cytosolic), class A member 2	7947245	4478.12	2896.34
0.646625	BC024159	LRRC8D	leucine rich repeat containing 8 family, member D	7902883	3200.48	2069.51
0.646609	BC014950	CA9	carbonic anhydrase IX	8155083	500.733	323.778
0.645979	AF173081	LIN7A	lin-7 homolog A (C. elegans)	7965156	377.247	243.694
0.64555	BC041337	RHOBTB3	Rho-related BTB domain containing 3	8106986	1905.92	1230.36
0.644986	AK172782	GPAM	glycerol-3-phosphate acyltransferase, mitochondrial	7896750	102.952	66.4027
0.644857	BC007427|BC067368|AF106941|EU883572|CR450310|DQ664180|AK297059|AK297181|AK290951|AK097542	ARRB2	arrestin, beta 2	8003903	1967.63	1268.84
0.644475	AK297137	IFIT3	interferon-induced protein with tetratricopeptide repeats 3	7929052	161.516	104.093
0.644175	M81182	ABCD3	ATP-binding cassette, sub-family D (ALD), member 3	7903119	1472.67	948.656
0.643864	BX641050	SNORD24|RPL7A	small nucleolar RNA, C/D box 24 | ribosomal protein L7a	8159004	939.296	604.778
0.643436	AK026747|AL834358	PION	pigeon homolog (Drosophila)	8140478	588.311	378.54
0.642927	BC050261	SLC23A1	solute carrier family 23 (nucleobase transporters), member 1	8114491	396.177	254.713
0.642914	BC051030	SEMA4G|MRPL43	sema domain, immunoglobulin domain (Ig), transmembrane domain (TM) and short cytoplasmic domain, (semaphorin) 4G | mitochondrial ribosomal protein L43	7929882	632.581	406.695
0.642551	AK055599	CTSL1	cathepsin L1	8156228	9388.12	6032.34
0.642496	AK291066	IQGAP2	IQ motif containing GTPase activating protein 2	8106354	699.95	449.715
0.642126	BC068598	PRKAG2	protein kinase, AMP-activated, gamma 2 non-catalytic subunit	8143961	924.752	593.807
0.642111	L07615	NPY1R	neuropeptide Y receptor Y1	8103494	78.4407	50.3677
0.641797		TRPA1	transient receptor potential cation channel, subfamily A, member 1	8151341	323.478	207.607
0.641446	AF067817	VAV3	vav 3 guanine nucleotide exchange factor	7918157	194.416	124.707
0.641269	BC004373	CYB5B	cytochrome b5 type B (outer mitochondrial membrane)	7996947	13118.4	8412.43
0.640602	AF069668	GLRX	glutaredoxin (thioltransferase)	8113214	3837.51	2458.31
0.64031	BC023286|AK098035	VAMP1|TAPBPL	vesicle-associated membrane protein 1 (synaptobrevin 1) | TAP binding protein-like	7960544	512.348	328.062
0.640193				8072584	1680.65	1075.94
0.638977	AK125918	GBE1	glucan (1,4-alpha-), branching enzyme 1	8088958	1594	1018.53
0.638946	BC013592	DDIT4L	DNA-damage-inducible transcript 4-like	8101952	224.679	143.558
0.638511	AY033141	HPS3	Hermansky-Pudlak syndrome 3	8083282	7088.97	4526.39
0.638408	AF317622	RINT1|EFCAB10	RAD50 interactor 1 | EF-hand calcium binding domain 10	8142079	305.928	195.307
0.637627	BC011965	DBP	D site of albumin promoter (albumin D-box) binding protein	8038117	867.496	553.139
0.637413		TMEM229A|tcag7.977	transmembrane protein 229A | hypothetical protein LOC730130	8142685	116.923	74.5282
0.637074	BC047677	DEFB1	defensin, beta 1	8149097	128.186	81.664
0.636957				8168644	1192.03	759.271
0.636826	AK124536			8144569	82.0396	52.2449
0.636026	AF142570|AF338733|AB052639|GQ280263|AY775789|AK223303|AK026800	CRLF2	cytokine receptor-like factor 2	8171105	101.377	64.4787
0.635286	BC036390|AK297677	GALNT4|POC1B|WDR51B	UDP-N-acetyl-alpha-D-galactosamine:polypeptide N-acetylgalactosaminyltransferase 4 (GalNAc-T4) | POC1 centriolar protein homolog B (Chlamydomonas) | WD repeat domain 51B	7965357	1124.07	714.106
0.634952	BC025954	NEIL3	nei endonuclease VIII-like 3 (E. coli)	8098423	3086.1	1959.53
0.634466	BC033901	TMEM106B	transmembrane protein 106B	8131539	3703.16	2349.53
0.634421	U21108	DUSP4	dual specificity phosphatase 4	8150076	1425.46	904.342
0.633454	BC071604	NAPEPLD	N-acyl phosphatidylethanolamine phospholipase D	8141872	1017.44	644.498
0.632849	BC010148	TST	thiosulfate sulfurtransferase (rhodanese)	8075857	3608.06	2283.36
0.632728		HEATR3	HEAT repeat containing 3	7995477	284.502	180.012
0.631683	AF181721|AF181722	DCDC2|KAAG1	doublecortin domain containing 2 | kidney associated antigen 1	8124196	1453.33	918.043
0.631403	L76687	GRB14	growth factor receptor-bound protein 14	8056327	710.571	448.656
0.629962				8151540	4667.04	2940.05
0.629374	DQ004255	MPV17L	MPV17 mitochondrial membrane protein-like	7993453	782.863	492.714
0.628722	AB053293	ARHGAP18	Rho GTPase activating protein 18	8129458	1542.59	969.861
0.628024	AY376439|DQ847274|BC112086|BC006838|AL137710	ECT2	epithelial cell transforming sequence 2 oncogene	8083941	6119.74	3843.34
0.627982	BC142668	TENC1	tensin like C1 domain containing phosphatase (tensin 2)	7955663	589.693	370.317
0.627845	D11428	PMP22	peripheral myelin protein 22	8012896	7568.49	4751.83
0.627789				7917528	198.475	124.601
0.627777				7907010	135.085	84.8031
0.627227	BC071747|BC127250	CLDN2|RIPPLY1	claudin 2 | ripply1 homolog (zebrafish)	8169210	426.042	267.225
0.62692	AK300383	TGFBR2	transforming growth factor, beta receptor II (70/80kDa)	8078350	2511.88	1574.75
0.626271	BC090867	GATS		8141477	712.521	446.231
0.626268	BC035228|AK289597|AK298379|AK091948|AK309866|AK309450	PTGR1	prostaglandin reductase 1	8163328	3762.92	2356.59
0.62622	AK095136	RASGEF1A	RasGEF domain family, member 1A	7933149	719.743	450.718
0.625931				8143038	614.148	384.414
0.625663	BC011447|BC026279|AK291858|CR450324|AK298081	HLA-DMA|HLA-DMB	major histocompatibility complex, class II, DM alpha | major histocompatibility complex, class II, DM beta	8125537	676.281	423.124
0.624873	BC094743	ALPP	alkaline phosphatase, placental (Regan isozyme)	8049123	133.894	83.6667
0.624855	BC013683	TUBB4	tubulin, beta 4	8033233	733.929	458.599
0.624556	U63970	ABCC2	ATP-binding cassette, sub-family C (CFTR/MRP), member 2	7929779	6894.96	4306.29
0.624053	AF045167	HGD	homogentisate 1,2-dioxygenase | homogentisate 1,2-dioxygenase (homogentisate oxidase)	8089851	1896.17	1183.31
0.623994	AF045167	HGD	homogentisate 1,2-dioxygenase | homogentisate 1,2-dioxygenase (homogentisate oxidase)	8093278	1896.8	1183.59
0.623282	AF272390	MYO5C	myosin VC	7988876	657.652	409.903
0.623143	AY439004	RASL11A	RAS-like, family 11, member A	7968236	213.54	133.066
0.62277	BC065513|CR541656|U01025|AK303118|BX641100|X62741	PSMB9	proteasome (prosome, macropain) subunit, beta type, 9 (large multifunctional peptidase 2)	8179495	445.337	277.342
0.622506	BC065513|CR541656|U01025|AK303118|BX641100|X62741	PSMB9	proteasome (prosome, macropain) subunit, beta type, 9 (large multifunctional peptidase 2)	8178211	445.272	277.184
0.622018	BC065513|CR541656|U01025|AK303118|BX641100|X62741	PSMB9	proteasome (prosome, macropain) subunit, beta type, 9 (large multifunctional peptidase 2)	8118571	445.273	276.968
0.621439	BC150203	TPCN1	two pore segment channel 1	7958960	1405	873.12
0.620241	AK127218	ERMP1	endoplasmic reticulum metallopeptidase 1	8159992	2844.48	1764.26
0.619471	BC042605|AK093304	FKBP5|LOC285847	FK506 binding protein 5 | hypothetical LOC285847	8125919	845.93	524.029
0.618828				8003857	193.688	119.859
0.618059	M93056	SERPINB1	serpin peptidase inhibitor, clade B (ovalbumin), member 1	8123598	4277.88	2643.98
0.618042		LOC388282		7996160	1019.27	629.953
0.617882	BC005700	MOSPD1	motile sperm domain containing 1	8175288	1106.84	683.894
0.617233		ZNF737	zinc finger protein 737	8035793	69.1988	42.7117
0.615928				8170362	202.181	124.529
0.615816	BC001595	NT5C2	5'-nucleotidase, cytosolic II	7936064	6348.82	3909.71
0.615516	BC011447|BC026279|AK291858|CR450324|AK298081	HLA-DMA|HLA-DMB	major histocompatibility complex, class II, DM alpha | major histocompatibility complex, class II, DM beta	8180086	706.776	435.032
0.615355	BC011447|BC026279|AK291858|CR450324|AK298081	HLA-DMA|HLA-DMB	major histocompatibility complex, class II, DM alpha | major histocompatibility complex, class II, DM beta	8178884	706.946	435.023
0.615081	BX537505|BC070482	HMGB3	high-mobility group box 3	8170468	2108.25	1296.75
0.614293	AF303588|BC036773|AF140242|BC062622|BC073872|AK310307	OPN3|KMO	opsin 3 | kynurenine 3-monooxygenase (kynurenine 3-hydroxylase)	7925492	3580.76	2199.64
0.613636	AY956762	HSP90AA6P	heat shock protein 90kDa alpha (cytosolic), class A member 6 (pseudogene)	8103722	1546.39	948.919
0.613404	BC003636	ARRB1	arrestin, beta 1	7950473	1364.3	836.866
0.6134	BC036890	GRHL3	grainyhead-like 3 (Drosophila)	7898916	183.487	112.551
0.613344	AY328891	CNKSR3	CNKSR family member 3	8130422	364.506	223.568
0.61332	BC106930|BC106929|M26747|AB307687|AK096628|AY286468|AY286471|AY286470	THRB	thyroid hormone receptor, beta (erythroblastic leukemia viral (v-erb-a) oncogene homolog 2, avian)	8085797	336.158	206.173
0.613091				8109693	243.646	149.377
0.613002	AF092922	RARRES3	retinoic acid receptor responder (tazarotene induced) 3	7940775	213.861	131.097
0.612771	BC050743	SMAD3	SMAD family member 3	7984364	4516.03	2767.29
0.612303	BC015807	CTH	cystathionase (cystathionine gamma-lyase)	7902290	432.938	265.089
0.610931		LOC390424	similar to hCG1639781	7969977	305.279	186.504
0.610684				8147687	514.817	314.391
0.609075	BC017754	TFAP2A	transcription factor AP-2 alpha (activating enhancer binding protein 2 alpha)	8123864	1496.35	911.39
0.608775	BC010918	NTS	neurotensin	7957458	1120.07	681.872
0.60785		LOC391169	hCG2040210	7924758	578.01	351.344
0.607032	AY730627	OAS1	2',5'-oligoadenylate synthetase 1, 40/46kDa	7958884	2099.64	1274.55
0.606302				8103413	186.749	113.226
0.606217	M92357	TNFAIP2	tumor necrosis factor, alpha-induced protein 2	7977046	1790.33	1085.33
0.606123	AF352324|AF217487|AY366249|EF582383|AY601812	KIR3DL1|KIR3DL3|KIR2DL2|KIR2DS2|KIR2DL5A|KIR3DS1|KIR2DL3	killer cell immunoglobulin-like receptor, three domains, long cytoplasmic tail, 1 | killer cell immunoglobulin-like receptor, three domains, long cytoplasmic tail, 3 | killer cell immunoglobulin-like receptor, two domains, long cytoplasmic tail, 2 | killer cell immunoglobulin-like receptor, two domains, short cytoplasmic tail, 2 | killer cell immunoglobulin-like receptor, two domains, long cytopl…	8031344	451.683	273.776
0.604823	AK290336	PLA2G4A	phospholipase A2, group IVA (cytosolic, calcium-dependent)	7908351	2656.23	1606.55
0.604706	AY141972	NALCN	sodium leak channel, non-selective	7972601	166.296	100.56
0.604297	BC112254	HIST1H2AI	histone cluster 1, H2ai	8117580	2005.6	1211.98
0.604007	AB062057|D29808|D10653|AK293178|AK293552|BC018036|AK293534|AB102665	TSPAN7	tetraspanin 7	8166784	456.326	275.624
0.603714	L35546	GCLM	glutamate-cysteine ligase, modifier subunit	7917779	2036.53	1229.48
0.602994	AY424283	PAQR5	progestin and adipoQ receptor family member V	7984524	3629	2188.27
0.602817	U68233	NR1H4	nuclear receptor subfamily 1, group H, member 4	7957835	78.9254	47.5776
0.602657	BX537368	ELF3	E74-like factor 3 (ets domain transcription factor, epithelial-specific )	7908793	3098.62	1867.4
0.601833	AK128837	LOC284861		8074734	709.285	426.871
0.601396	BC028395|AK300285|AK293857|EF571007|AK128190|AK002113|AK123268|AF220217|BC041403	EXOC6	exocyst complex component 6	7929288	1574.75	947.049
0.600571	AF323540|AF019225|BC112943|BC141823|AF305224|AF305428|BC143039|BC127186|BC143038|AK303919|AK300454|AK296099|AK298053|BC142720|AK309143	APOL1	apolipoprotein L, 1	8072735	349.614	209.968
0.600282	BC022878	ANKRD5	ankyrin repeat domain 5	8060949	902.409	541.7
0.600253	BC016853	CYP4F11	cytochrome P450, family 4, subfamily F, polypeptide 11	8035095	215.558	129.389
0.599719	AK057820	CCDC29|RP11-195B21.3|LOC100289454	coiled-coil domain containing 29 | hypothetical LOC644249 | similar to coiled-coil domain containing 29	7970381	435.845	261.384
0.599379	BC157840	SLC45A4	solute carrier family 45, member 4	8153262	996.367	597.202
0.599259	BC021572	TNFRSF21	tumor necrosis factor receptor superfamily, member 21	8126839	1501.08	899.537
0.599129	BC025729|AY358837|BC030536|AY078165|AK290200|AK291375|AY078166|AK293244|AY078167|AK295217|AK126859|BC007569	CD99L2	CD99 molecule-like 2	8175647	2426.11	1453.55
0.598196	AK130278	LOC100130876		8010978	206.42	123.48
0.597492	AF242388	LGSN	lengsin, lens protein with glutamine synthetase domain	8127380	742.846	443.845
0.59732	AB018195	CA11	carbonic anhydrase XI	8038126	663.738	396.464
0.597314	AB036931	DLL4	delta-like 4 (Drosophila)	7982854	296.766	177.263
0.596974	BC001479	AKR1C3	aldo-keto reductase family 1, member C3 (3-alpha hydroxysteroid dehydrogenase, type II)	7925929	11751.1	7015.1
0.596705	BC063856	SPRY1	sprouty homolog 1, antagonist of FGF signaling (Drosophila)	8097282	435.841	260.068
0.596624	AK172782	GPAM	glycerol-3-phosphate acyltransferase, mitochondrial	8165663	106.371	63.4638
0.596389	BC099901|AF538954|AK291012|BC113978|AY143367|AY143365|AY143366|AY148343|AF539456|AY143364|AF539455|BC113979|AK090402	GPR64	G protein-coupled receptor 64	8171624	743.752	443.565
0.596131	BC040351	FOXRED2	FAD-dependent oxidoreductase domain containing 2	8075785	1599.9	953.747
0.595021				7917739	141.842	84.3993
0.593585	BC093852	TMTC2	transmembrane and tetratricopeptide repeat containing 2	7957417	219.897	130.527
0.593268	BC040007	GPR37	G protein-coupled receptor 37 (endothelin receptor type B-like)	8142687	470.611	279.199
0.592497				8139767	158.95	94.1775
0.59082	AK222463	SQRDL	sulfide quinone reductase-like (yeast)	7983512	2690.33	1589.5
0.590785	BC033223	SLC45A4	solute carrier family 45, member 4	8153258	496.005	293.033
0.590258	BC126346|BC126348|AF041260|BC024044|AK295318|AK294135|AK294150|AK316038|AK304213|CR749643	BCAS1	breast carcinoma amplified sequence 1	8067125	180.38	106.471
0.590087	L25879	EPHX1	epoxide hydrolase 1, microsomal (xenobiotic)	7910111	5866.28	3461.61
0.589967				7947421	124.503	73.4529
0.587486	BX648100	C21orf15	chromosome 21 open reading frame 15	8069505	124.422	73.0962
0.58658	AF528099|BC144599|BC144600|BC150627|AF528098|BC039311|AF095791|AF220152|AF176646|AK295631|AK095371|BC015736|BC010219	TACC2	transforming, acidic coiled-coil containing protein 2	7931031	673.689	395.172
0.584998				8005233	365.72	213.945
0.584867	AK090483	GCNT2	glucosaminyl (N-acetyl) transferase 2, I-branching enzyme (I blood group)	8116835	318.718	186.408
0.584675	BC014117|BC041157|AK301164|AK296069|M80647|M80646|AK303440|AK301049	TBXAS1	thromboxane A synthase 1 (platelet)	8136557	378.997	221.59
0.583869				7955635	214.229	125.082
0.583246	AB281187	DEPDC1	DEP domain containing 1	7916898	1588.24	926.336
0.582827				7961453	279.866	163.114
0.582197	AF186470|AY987010|BC014037|BC065511|AF169034|BT020098|AK289596|AK308502|AY927520	SGK2	serum/glucocorticoid regulated kinase 2	8062728	466.094	271.359
0.582094	BC037733|AF215636|AK292146|BC035893|AF226614|AF231121|CR533564|AF147322|DQ065760|DQ065764|BX537503|AF171087	SLC40A1	solute carrier family 40 (iron-regulated transporter), member 1	8057677	1126.89	655.953
0.581937	D37965	PDGFRL	platelet-derived growth factor receptor-like	8144802	1530.2	890.48
0.581856	AF096870	TRIM16	tripartite motif-containing 16	8012953	5967.3	3472.11
0.581336	AY014879	APOL6	apolipoprotein L, 6	8072710	225.361	131.01
0.579697	J02770	CFI	complement factor I	8102328	97.3156	56.4135
0.579055	AF051882	CA12	carbonic anhydrase XII	7989501	9160.83	5304.63
0.578924	BC004263	FA2H	fatty acid 2-hydroxylase	8002792	428.03	247.797
0.578061	U44427	TPD52L1	tumor protein D52-like 1	8121838	1874.37	1083.5
0.577958	AB096683|BC146978|BC146992|BC035696|BC137545|BC137546|BC046199	FAM72D|FAM72A|FAM72B|FAM72C	family with sequence similarity 72, member D | family with sequence similarity 72, member A | family with sequence similarity 72, member B | family with sequence similarity 72, member C	7919591	1519.47	878.191
0.57793	BC022312	C4BPA	complement component 4 binding protein, alpha	7909318	86.397	49.9314
0.577435				8020352	112.727	65.0927
0.576889	AK095849	SNORD25|SNHG1	small nucleolar RNA, C/D box 25 | small nucleolar RNA host gene 1 (non-protein coding)	7948910	260.315	150.173
0.576851	BC096239	HS6ST1	heparan sulfate 6-O-sulfotransferase 1	7898677	1081.76	624.012
0.576749				7947423	248.188	143.142
0.575742	AK300483|AK293445|U71363	ZNF814|ZNF552|ZNF587|LOC100288322	zinc finger protein 814 | zinc finger protein 552 | zinc finger protein 587 | similar to zinc finger protein 587	8039692	474.75	273.333
0.575634	BC007233	EFHD2	EF-hand domain family, member D2	7898161	1695.17	975.794
0.575431	BC029640	RARRES1	retinoic acid receptor responder (tazarotene induced) 1	8091723	899.968	517.869
0.57322	AY151286	PTGS2	prostaglandin-endoperoxide synthase 2 (prostaglandin G/H synthase and cyclooxygenase)	7922976	6000.91	3439.84
0.571285	AF071538	SPDEF	SAM pointed domain containing ets transcription factor	8125843	314.769	179.823
0.56983	AF493978|BX537385|BC137094|BC137095|AK294558|AJ420542|BC071782|AL834442|AK094706|AB074157	NCOA7	nuclear receptor coactivator 7	8121861	1608.05	916.315
0.568805	BC002601	NFKBIA	nuclear factor of kappa light polypeptide gene enhancer in B-cells inhibitor, alpha	7978644	4264.92	2425.91
0.568133	BC068480	C14orf147	chromosome 14 open reading frame 147	7978553	922.337	524.01
0.56767	U07969	CDH17	cadherin 17, LI cadherin (liver-intestine)	8151795	414.96	235.56
0.567648	AF191771|AF200715|BC001103|AK298626|AF075014|AK055718|AK023668|AB209890|CR619595	GULP1	GULP, engulfment adaptor PTB domain containing 1	8046906	3421.25	1942.06
0.567497	M73780	ITGB8	integrin, beta 8	8131666	204.5	116.053
0.566853	AL833134	TM4SF18	transmembrane 4 L six family member 18	8091402	5719.65	3242.2
0.566652	AF333769|AK054645	CNTNAP3|CNTNAP3B	contactin associated protein-like 3 | similar to cell recognition molecule CASPR3	8161288	1718.1	973.563
0.565311	BC010703	STOM	stomatin	8163896	4546.27	2570.06
0.564952	AF241786	AVPI1	arginine vasopressin-induced 1	7935521	3611.19	2040.15
0.564924	AB262176	GCLC	glutamate-cysteine ligase, catalytic subunit	8127158	3769.84	2129.67
0.564719	BC020708	SLPI	secretory leukocyte peptidase inhibitor	8066493	282.716	159.655
0.564532	BC051711	CDC25B	cell division cycle 25 homolog B (S. pombe)	8060675	2690.26	1518.74
0.563732	AF333769|BX538190	CNTNAP3|CNTNAP3B	contactin associated protein-like 3 | contactin associated protein-like 3B	8155460	1790.97	1009.63
0.562428	BC030794	C10orf91	chromosome 10 open reading frame 91	7931473	257.225	144.67
0.561856	BC014916|BC019263|AK291489|U11036|AK054624	GALM	galactose mutarotase (aldose 1-epimerase)	8041542	2780.62	1562.31
0.561245				8150689	2090.13	1173.08
0.560432	AK290582	PDE7B	phosphodiesterase 7B	8122222	1592.68	892.591
0.559407	AB028927	SLC43A3	solute carrier family 43, member 3	7948229	232.799	130.229
0.559017	AF278532	NTN4	netrin 4	7965573	2535.51	1417.4
0.558674				7912882	68.6217	38.3372
0.558321	BC020546	BMP4	bone morphogenetic protein 4	7979241	358.068	199.917
0.555911	AK095824	C9orf150	chromosome 9 open reading frame 150	8154381	2123.83	1180.66
0.55552	AF154830|BC140943|AK289749|D90282|AB180938|AB180934|AB180936|AB180935|AY317138|AK302778|AB180937|AB180933|AK316425|BC058010|BC020695|BX537776	CPS1	carbamoyl-phosphate synthase 1, mitochondrial | carbamoyl-phosphate synthetase 1, mitochondrial	8048026	4114.87	2285.89
0.555248	AY358563	MANSC1	MANSC domain containing 1	7961365	843.864	468.554
0.553848	BC047700	ACOX2	acyl-CoA oxidase 2, branched chain | acyl-Coenzyme A oxidase 2, branched chain	8088397	304.757	168.789
0.551129	AJ420562	PKIB	protein kinase (cAMP-dependent, catalytic) inhibitor beta	8121768	183.482	101.122
0.551077	BC033107	SUSD2	sushi domain containing 2	8071861	1975.4	1088.6
0.550926	AK025273	EGLN3	egl nine homolog 3 (C. elegans)	7978544	854.643	470.845
0.550438	BC005046	VTN|SEBOX	vitronectin | SEBOX homeobox	8013606	743.725	409.374
0.548808	U97669	NOTCH3	Notch homolog 3 (Drosophila)	8034940	872.647	478.916
0.547697		LOC646993	similar to high mobility group box 3	8161190	160.87	88.1078
0.546316	Y17114	EYA4	eyes absent homolog 4 (Drosophila)	8122150	1212.6	662.464
0.544683	AB047979	CLMN	calmin (calponin-like, transmembrane)	7981142	960.613	523.229
0.54419	J03858|BC014473|M72238|D12502|D90311|D90313|AY766113|D90312|M69176|M76742|M76744	CEACAM1	carcinoembryonic antigen-related cell adhesion molecule 1 (biliary glycoprotein)	8037205	450.833	245.339
0.543635	AK095363	AQP3	aquaporin 3 (Gill blood group)	8160670	397.044	215.847
0.543534				7983951	1522.08	827.302
0.541315	AY288420	GPR141	G protein-coupled receptor 141	8132347	134.125	72.6038
0.541102	BC008837	AKR1B10	aldo-keto reductase family 1, member B10 (aldose reductase)	8136336	12087.3	6540.47
0.54062	BC031589	RASSF9	Ras association (RalGDS/AF-6) domain family (N-terminal) member 9	7965226	159.522	86.2405
0.540567	BC005008	CEACAM6	carcinoembryonic antigen-related cell adhesion molecule 6 (non-specific cross reacting antigen)	8029098	175.001	94.5996
0.539882	AK304449	STOM	stomatin	8157605	488.642	263.809
0.539244	BC014607	ROPN1L	ropporin 1-like	8104492	415.509	224.061
0.539198	AK127147	TMEM205	transmembrane protein 205	8034210	2872.23	1548.7
0.536517	AY358441	CSGALNACT1	chondroitin sulfate N-acetylgalactosaminyltransferase 1	8149574	2080.72	1116.34
0.536476	BC013923	SOX2	SRY (sex determining region Y)-box 2	8084165	478.734	256.829
0.536146	BC005926	EVI2B	ecotropic viral integration site 2B	8014063	89.8756	48.1864
0.532489	BC005127|AK296125|AK297920|AF443203|CR536541	PLIN2	perilipin 2	8160297	2234.6	1189.9
0.530394	AY729024	CDRT1|FBXW10|TRIM16	CMT1A duplicated region transcript 1 | F-box and WD repeat domain containing 10 | tripartite motif-containing 16	8012949	364.347	193.247
0.529742	AL833546	PLEKHH2	pleckstrin homology domain containing, family H (with MyTH4 domain) member 2	8041644	830.954	440.192
0.529241	AK126844	FLJ44896		8110676	179.736	95.1239
0.525357	AK000614	TESC	tescalcin	7966749	2242.07	1177.89
0.52507	U90545	SLC17A3	solute carrier family 17 (sodium phosphate), member 3	8124351	219.529	115.268
0.524692	AY280459	SLC12A2	solute carrier family 12 (sodium/potassium/chloride transporters), member 2	8107769	2926.68	1535.6
0.523153	BC037218	CABLES1	Cdk5 and Abl enzyme substrate 1	8020495	370.381	193.766
0.522902	AK056084|AK095678|AK027392	LOC151009|LOC440894	hypothetical LOC151009 | hypothetical protein LOC440894	8044346	2054.77	1074.44
0.522281	M91368|AF128524|AF108388|AF108389|AK291696|BC098308|BX648299|AF115505	SLC8A1	solute carrier family 8 (sodium/calcium exchanger), member 1	8051762	399.418	208.608
0.522259	AB049150	PEG10	paternally expressed 10	8134339	8914.98	4655.93
0.521527	BC035800|AK292708	C20orf196	chromosome 20 open reading frame 196	8060796	872.682	455.128
0.520715	AY424289	MMD	monocyte to macrophage differentiation-associated	8016832	5216.82	2716.48
0.519382	BC066913	RAB26		7992518	790.027	410.326
0.518463	AK095678|AK056084	LOC151009|LOC440894	hypothetical LOC151009 | hypothetical protein LOC440894	8054517	3785.75	1962.77
0.516758	BC015753	CXCL2	chemokine (C-X-C motif) ligand 2	8100994	305.759	158.004
0.516548	U07820	CNTN1	contactin 1	7954899	5728.2	2958.89
0.515334	BC112945	RHOV	ras homolog gene family, member V	7987574	997.78	514.191
0.515003	BC040503	TC2N	tandem C2 domains, nuclear	7980891	268.562	138.31
0.514655				7965587	142.968	73.5795
0.514577	BC094737	TLR3	toll-like receptor 3	8098611	133.521	68.7066
0.514339	M97935|AK292604|BC002704|GU211347|GU211348|BT007241|AK096686|BC141921	STAT1	signal transducer and activator of transcription 1, 91kDa	8057744	5861.79	3014.95
0.513536	AY358977|AB035131|AB035130|BC035350|AY008841|AK304389|AK304138|AK075435|AK074412|AK091995|AL832171|BC034916	CYP4F12	cytochrome P450, family 4, subfamily F, polypeptide 12	8026468	140.8	72.3058
0.513354		C12orf27	chromosome 12 open reading frame 27	7967107	213.541	109.622
0.51331	BC030645	PDGFD	platelet derived growth factor D	7951351	1864.23	956.929
0.512844	BC011878|AY358585|AK027533|AK093164|AK094682	RNFT2	ring finger protein, transmembrane 2	7959025	1541.42	790.509
0.511023	BC031083	PLS1	plastin 1 | plastin 1 (I isoform)	8083146	1631.85	833.915
0.510999	BC107771	CFHR1	complement factor H-related 1	7908488	173.961	88.8941
0.508582	BX538100	NRG4	neuregulin 4	7990555	366.686	186.49
0.507263				7972016	476.481	241.701
0.505724	BC092408	ABCG2	ATP-binding cassette, sub-family G (WHITE), member 2	8101675	2451.72	1239.89
0.50525	BC111416	SEMA3A	sema domain, immunoglobulin domain (Ig), short basic domain, secreted, (semaphorin) 3A	8140668	2101.25	1061.65
0.50507	AF333769|BX538190	CNTNAP3|CNTNAP3B	contactin associated protein-like 3 | contactin associated protein-like 3B	8155359	1665.16	841.024
0.50498	BC126116	TGFBR3	transforming growth factor, beta receptor III	7917649	559.766	282.671
0.503214	AF301016	CXCL16	chemokine (C-X-C motif) ligand 16	8011713	737.232	370.986
0.503169	BC094715	CEBPD	CCAAT/enhancer binding protein (C/EBP), delta	8150592	1913.39	962.759
0.499304	AF333769|BX538190	CNTNAP3|CNTNAP3B	contactin associated protein-like 3 | contactin associated protein-like 3B	8161460	1739.64	868.61
0.498727	AF333769|BX538190	CNTNAP3|CNTNAP3B	contactin associated protein-like 3 | contactin associated protein-like 3B	8155540	1741.32	868.445
0.497436	J05037	SDS	serine dehydratase	7966621	397.82	197.89
0.496961				8101673	96.3595	47.8869
0.49694	BC117236	LIMD1	LIM domains containing 1	8079334	1239.19	615.801
0.496814	BC063626	H19|MIR675	H19, imprinted maternally expressed transcript (non-protein coding) | microRNA 675	7945680	1884.95	936.472
0.494133				8111201	78.0476	38.5659
0.493972	AK293617|AK293905|AK128131	HRNBP3|hCG_1776007	hexaribonucleotide binding protein 3	8018993	814.972	402.574
0.492481	BC007997	RERG	RAS-like, estrogen-regulated, growth inhibitor	7961540	321.636	158.399
0.492422	BC062613	SCNN1A	sodium channel, nonvoltage-gated 1 alpha	7960529	430.456	211.966
0.492403	BC052289	CPA4	carboxypeptidase A4	8136200	195.47	96.2498
0.49221	AF294900	BCMO1	beta-carotene 15,15'-monooxygenase 1	7997401	299.101	147.221
0.491278	BC019625|BC001683|BC001847|AY702027	CHAC1	ChaC, cation transport regulator homolog 1 (E. coli)	7982868	654.485	321.534
0.489353	U02020	NAMPT	nicotinamide phosphoribosyltransferase	7933084	7338.12	3590.93
0.487728				7981011	167.802	81.8417
0.484957	AY358647	ARSJ	arylsulfatase family, member J	8102440	461.973	224.037
0.483758	U02020|AK292851|BC106046|BC072439|AK304085|BC020691|AL832518	NAMPT	nicotinamide phosphoribosyltransferase	8142120	6535.18	3161.45
0.482463	AF096290	SLC27A2	solute carrier family 27 (fatty acid transporter), member 2	7983650	3443.18	1661.21
0.481026	BC132685|AK291379|AK297334	ITIH2	inter-alpha (globulin) inhibitor H2	7926061	268.43	129.122
0.481003	AK297077	FYB		8111739	823.621	396.165
0.480193				8045088	212.914	102.24
0.476493	AK172746	SCARA5	scavenger receptor class A, member 5 (putative)	8149966	502.706	239.536
0.476462	AF330045|AK304051|AF144237|AK092052|BC036428	LMO7	LIM domain 7	7969438	791.02	376.891
0.475249	AK299316	BDKRB2	bradykinin receptor B2	7976560	827.101	393.079
0.475233	AK290281	ANXA13	annexin A13	8152719	226.641	107.707
0.474986	BC036026	PPEF1	protein phosphatase, EF-hand calcium binding domain 1	8166314	356.793	169.472
0.47333	BC090956	AGPAT9	1-acylglycerol-3-phosphate O-acyltransferase 9	8096116	925.589	438.109
0.471529	AF104334	SLCO4A1	solute carrier organic anion transporter family, member 4A1	8063923	452.452	213.344
0.470378	AF329499	RAB27B		8021301	2511.59	1181.4
0.468885	BC035664	TFAP2C	transcription factor AP-2 gamma (activating enhancer binding protein 2 gamma)	8063536	602.988	282.732
0.468106	AK027572	KCTD6	potassium channel tetramerisation domain containing 6	8080804	913.626	427.674
0.467457				8085579	69.9224	32.6857
0.465211	AK290322|AB040937	ACSM3|ERI2	acyl-CoA synthetase medium-chain family member 3 | ERI1 exoribonuclease family member 2 | exoribonuclease 2	7993756	677.258	315.068
0.464718	BC021671	ANKRD22	ankyrin repeat domain 22	7934898	207.954	96.6401
0.46443				8012906	230.179	106.902
0.463574	BC017017	TRIM31	tripartite motif-containing 31	8178330	287.108	133.096
0.462593	BC015514	TFPI	tissue factor pathway inhibitor (lipoprotein-associated coagulation inhibitor)	8057599	2591.42	1198.78
0.462256	AF093774	DIO2	deiodinase, iodothyronine, type II	7980485	365.639	169.019
0.461189	BC104905	SLC7A2	solute carrier family 7 (cationic amino acid transporter, y+ system), member 2	8144786	1234.69	569.426
0.460054	BC098415	TOB1	transducer of ERBB2, 1	8016739	6463.12	2973.39
0.458811	BC007091	IFIT1	interferon-induced protein with tetratricopeptide repeats 1	7929065	318.721	146.232
0.458586	BC017017	TRIM31	tripartite motif-containing 31	8124707	284.59	130.509
0.458405	M97759	ADORA2B	adenosine A2b receptor	8005134	1361.93	624.317
0.458099	BC017017	TRIM31	tripartite motif-containing 31	8179617	293.053	134.247
0.456916	AB209617	CYB5A	cytochrome b5 type A (microsomal)	8023855	5775.3	2638.83
0.454268	BC003179	MALL	mal, T-cell differentiation protein-like	8054479	6395.81	2905.41
0.453159				7925436	201.218	91.1837
0.452928	AF070674	BIRC3	baculoviral IAP repeat-containing 3	7943413	612.109	277.242
0.451392	BC021117	CSF1	colony stimulating factor 1 (macrophage)	7903786	1455.5	657.003
0.45092				7983661	101.905	45.951
0.448774	S74720	NR0B1	nuclear receptor subfamily 0, group B, member 1	8171892	659.71	296.061
0.44776	AK290378	SDPR	serum deprivation response | serum deprivation response (phosphatidylserine binding protein)	8057797	449.192	201.13
0.445767	BC031212|L78440|AK299976|AK300868|AK301172|AB209043|EU304793|BC016694	STAT4	signal transducer and activator of transcription 4	8057771	558.441	248.935
0.443671	BC009696|BT009859|CR541874|CR456894|X57351	IFITM2	interferon induced transmembrane protein 2 (1-8D)	7937330	1127.2	500.107
0.438464				7969241	111.175	48.7464
0.429367	BC010507	CD14		8114612	598.106	256.807
0.428739	AB002454	CYP4F3	cytochrome P450, family 4, subfamily F, polypeptide 3	8026456	413.068	177.098
0.428422	BC063123	HTR2B	5-hydroxytryptamine (serotonin) receptor 2B	8059680	248.137	106.307
0.426996	AF144755	C7orf68	chromosome 7 open reading frame 68	8135915	1419.15	605.97
0.425575	AK294876	PER2	period homolog 2 (Drosophila)	8059996	677.724	288.422
0.421835	BC007047	FGL1	fibrinogen-like 1	8149521	644.013	271.667
0.420925	BC096262	GLP2R	glucagon-like peptide 2 receptor	8004922	750.825	316.041
0.420748	BC021714	PPFIBP2	PTPRF interacting protein, binding protein 2 (liprin beta 2)	7938231	858.556	361.235
0.420557	AL136787|AK291784|AF398885|BC114341|AK296253|BC064635|BC003051|BC077074|AK301151|AK126565|AK001084	ELMO1	engulfment and cell motility 1	8139057	773.016	325.097
0.42008	BC020633	RBP4	retinol binding protein 4, plasma	7935116	336.649	141.42
0.419695	BC027175|U15085|AY645722|CR407606|AK295872|AK315979|AK301017|AB209577|BC017508	HLA-DMB	major histocompatibility complex, class II, DM beta	8125530	905.595	380.074
0.418994	BC027175|U15085|AY645722|CR407606|AK295872|AK315979|AK301017|AB209577|BC017508	HLA-DMB	major histocompatibility complex, class II, DM beta	8180078	831.429	348.364
0.414878	BC150179	C3	complement component 3	8033257	1861.55	772.316
0.413693	BC032784|AK294517|AF071569|AY987011|AB209288|BC022558|BX647363	CAMK2D	calcium/calmodulin-dependent protein kinase II delta	8102415	2105.04	870.841
0.409992	BC070080	AHR	aryl hydrocarbon receptor	8131614	3543.27	1452.71
0.409623	BC038238	STK32B	serine/threonine kinase 32B	8093858	740.863	303.474
0.399072	BC126166	KITLG	KIT ligand	7965322	455.736	181.871
0.3954	BC053657	ST8SIA4	ST8 alpha-N-acetyl-neuraminide alpha-2,8-sialyltransferase 4	8113358	493.684	195.202
0.387572	AY250221	RTN4RL2	reticulon 4 receptor-like 2	7940022	3528.81	1367.66
0.372716	AL833069	GPCPD1|RP5-1022P6.2	glycerophosphocholine phosphodiesterase GDE1 homolog (S. cerevisiae) | hypothetical protein KIAA1434	8064868	1278.62	476.562
0.372365	AF079529	PDE8B	phosphodiesterase 8B	8106448	534.087	198.875
0.359754	BC017276	VCAM1	vascular cell adhesion molecule 1	7903358	344.49	123.932
0.359405	AK093877	ALDH3A1	aldehyde dehydrogenase 3 family, member A1 | aldehyde dehydrogenase 3 family, memberA1	8013384	5138.85	1846.93
0.357261	BC142699	CFH	complement factor H	7908459	1892.16	675.994
0.356497	BC026283	APOH	apolipoprotein H (beta-2-glycoprotein I)	8017766	343.277	122.377
0.335595	AB040902	FLRT3	fibronectin leucine rich transmembrane protein 3	8065071	1330.77	446.599
0.334399	AB008164	SULT1C2	sulfotransferase family, cytosolic, 1C, member 2	8044212	363.676	121.613
0.334314	AF203977	EHF	ets homologous factor	7939314	350.336	117.122
0.314677	U03688	CYP1B1	cytochrome P450, family 1, subfamily B, polypeptide 1	8051583	1293.88	407.154
0.313559	AK290082	SERPINI1	serpin peptidase inhibitor, clade I (neuroserpin), member 1	8083779	235.826	73.9454
0.309221	BC067131	RDH10	retinol dehydrogenase 10 (all-trans)	8146921	5260.75	1626.73
0.308527	AK291970	BDKRB1	bradykinin receptor B1	7976567	1411.8	435.577
0.30626	AK055577	TM4SF4	transmembrane 4 L six family member 4	8083301	947.709	290.245
0.302346	AK075342	C12orf39	chromosome 12 open reading frame 39	7954398	627.092	189.599
0.298186	BC008376	CXCL5	chemokine (C-X-C motif) ligand 5	8100977	2775.29	827.554
0.295051	D84276	CD38		8094240	1181.13	348.494
0.281255	BC113738	C5	complement component 5	8163839	2681.72	754.246
0.267829	BC035754	TM4SF20	transmembrane 4 L six family member 20	8059525	3717.09	995.545
0.267513	BC040239	PDK4	pyruvate dehydrogenase kinase, isozyme 4	8141094	4297.48	1149.63
0.266769	EU709494|AB025106|AK290012|AB025105|L08599|BC146662|BC141838|AK297913|AK309703|AK311198	CDH1	cadherin 1, type 1, E-cadherin (epithelial)	7996837	1466.97	391.343
0.250915	AF019770	GDF15	growth differentiation factor 15	8027002	8556.85	2147.04
0.249084	D30783	EREG	epiregulin	8095728	2205.55	549.368
0.232547	AY194242|BC053734	OSTBETA|RASL12|OSTbeta	organic solute transporter beta | RAS-like, family 12	7984245	2026.26	471.2
0.226295	BC026254	INSL4	insulin-like 4 (placenta)	8154229	1928.85	436.488
0.204892	BC146663	CP	ceruloplasmin (ferroxidase)	8091385	6706.16	1374.04
0.197589	BC009799	AREG	amphiregulin	8095736	3670.09	725.168
0.18119	BC009799	AREG	amphiregulin	8095744	4436.31	803.817
0.177254	BC005277	GPX2	glutathione peroxidase 2 (gastrointestinal)	7979658	6232.61	1104.76
0.169	BC007044	FGG	fibrinogen gamma chain	8103326	707.021	119.487
0.155979	BC107766	FGB	fibrinogen beta chain	8097910	2210.97	344.865
0.127225	M58569	FGA	fibrinogen alpha chain	8103311	2343.84	298.196
0.124595	BC022256	LBP	lipopolysaccharide binding protein	8062461	1168.83	145.63
0.104187	BC064832	SLC16A6	solute carrier family 16, member 6 (monocarboxylic acid transporter 7)	8017843	2150.64	224.068
0.081491	AF115926|AY359009|AF088867|AF087879|AF007791|AF038451|BC015503|BT007048|AK296721|AK223067	AGR2	anterior gradient homolog 2 (Xenopus laevis)	8138381	2089.26	170.256

## Sheet: 24h control vs TNF-alpha
24h control vs TNF-alpha : Fold change >= 1.5
Fold change					raw data
[TNF-alpha 24h]/ [control 24h]	Genbank ID	Gene Symbol	Gene Description	Transcripts Cluster ID	[Control 24h]	[TNF-alpha 24h]
23.1168	M21121	CCL5	chemokine (C-C motif) ligand 5	8014316	227.867	5267.56
14.2664	BC020698	CCL20	chemokine (C-C motif) ligand 20	8048864	95.6824	1365.04
13.2484	M17017	IL8	interleukin 8	8095680	243.402	3224.68
11.8998	AB010710	OLR1	oxidized low density lipoprotein (lectin-like) receptor 1	7961142	104.151	1239.37
11.3185	M24283	ICAM1	intercellular adhesion molecule 1	8025601	286.997	3248.37
9.98541	L12964	TNFRSF9	tumor necrosis factor receptor superfamily, member 9	7912145	187.418	1871.45
9.32467	M59465	TNFAIP3	tumor necrosis factor, alpha-induced protein 3	8122265	289.753	2701.85
8.28089	BC015511|M14584|M18403|M29150|M54894|BT019748|CR450296|AK298013|AK301141|BT019749|AK298077|S56892|CR624632	IL6	interleukin 6 (interferon, beta 2)	8131803	140.825	1166.15
7.77656	AK057845	EFNA1	ephrin-A1	7905929	226.367	1760.36
7.54567	BC012423	SOD2	superoxide dismutase 2, mitochondrial	8130556	944.034	7123.37
6.91024	AF228422	C15orf48|MIR147B	chromosome 15 open reading frame 48 | microRNA 147b	7983478	167.405	1156.81
6.62004	BC125184	IRAK2	interleukin-1 receptor-associated kinase 2	8077786	545.206	3609.28
5.779	AF081497	RHCG	Rh family, C glycoprotein	7991283	319.474	1846.24
5.39564	AK296944	LAMC2	laminin, gamma 2	7908072	326.833	1763.48
5.18146	AF142570|AF338733|AB052639|GQ280263|AY775789|AK223303|AK026800	CRLF2	cytokine receptor-like factor 2	8171105	101.377	525.283
5.16953	AF070674	BIRC3	baculoviral IAP repeat-containing 3	7943413	612.109	3164.32
4.813	BC004143|BC007990|L15702|S67310|AF349679|AK304045|AK304042	CFB|C2	complement factor B | complement component 2	8178115	152.507	734.015
4.46861	AF123050|BC012472|BC051463	UBD|GABBR1	ubiquitin D | gamma-aminobutyric acid (GABA) B receptor, 1	8124650	110.801	495.126
4.44862	BC004143|BC007990|L15702|S67310|AF349679|AK304045|AK304042	CFB|C2	complement factor B | complement component 2	8118345	158.036	703.041
4.42777	BC021676|BC009243|AK293114|AK304625|AK027126|CR595936	ASS1	argininosuccinate synthase 1 | argininosuccinate synthetase 1	8158671	1202.09	5322.57
4.38287	AF232905	C1QTNF1	C1q and tumor necrosis factor related protein 1	8010287	889.445	3898.32
4.3365	AF123050|BC012472|BC051463	UBD|GABBR1	ubiquitin D | gamma-aminobutyric acid (GABA) B receptor, 1	8178295	115.273	499.88
4.2788	BC047569	MARCH3	membrane-associated ring finger (C3HC4) 3	8113790	406.981	1741.39
4.1036	BC035263	IGFBP1	insulin-like growth factor binding protein 1	8132694	600.592	2464.59
4.00644	AB024718	CLEC4E	C-type lectin domain family 4, member E	7960900	36.281	145.358
3.89951	AK093049	SERPINA3	serpin peptidase inhibitor, clade A (alpha-1 antiproteinase, antitrypsin), member 3	7976496	730.012	2846.69
3.8124	BC009716	CCL2	chemokine (C-C motif) ligand 2	8006433	2070.29	7892.79
3.78566	BC013142	IL1A	interleukin 1, alpha	8054712	45.8562	173.596
3.734				8138487	235.872	880.747
3.69931	BC011976|M57731	CXCL1	chemokine (C-X-C motif) ligand 1 (melanoma growth stimulating activity, alpha)	8095697	479.633	1774.31
3.69905	AF349679|S67310|BC004143|BC007990|L15702|AK304045|AK304042	CFB|C2	complement factor B | complement component 2	8179351	174.768	646.477
3.60427	BC060832	VDR	vitamin D (1,25- dihydroxyvitamin D3) receptor	7962689	153.343	552.689
3.33589	M13509	MMP1	matrix metallopeptidase 1 (interstitial collagenase)	7951271	79.971	266.774
3.26635	BC002844	NFKB2	nuclear factor of kappa light polypeptide gene enhancer in B-cells 2 (p49/p100)	7930074	522.442	1706.48
3.16416	BC014008	TNIP1	TNFAIP3 interacting protein 1	8115210	614.651	1944.85
3.1198	AF095844	IFIH1	interferon induced with helicase C domain 1	8056285	72.1558	225.111
3.09035	BC013740|AK294974|AK096630|AB209108	SLC2A6	solute carrier family 2 (facilitated glucose transporter), member 6	8164918	591.48	1827.88
3.07704	L40377	SERPINB8	serpin peptidase inhibitor, clade B (ovalbumin), member 8	8021653	533.678	1642.15
3.04543	L08187	EBI3	Epstein-Barr virus induced 3	8024792	234.348	713.692
3.01577	AY026461	CDCP1	CUB domain containing protein 1	8086517	1037.16	3127.83
2.94399				8158684	192.527	566.797
2.90973	BC073163	GBP2	guanylate binding protein 2, interferon-inducible	7917532	84.082	244.656
2.87354	U29680	BCL2A1	BCL2-related protein A1	7990818	116.348	334.331
2.85691	BC075838	LAMB3	laminin, beta 3	7924029	197.723	564.877
2.83775	BC065207	ATP6V0D2	ATPase, H+ transporting, lysosomal 38kDa, V0 subunit d2	8147145	47.6544	135.231
2.82869	BC009401	IL32	interleukin 32	7992828	263.368	744.987
2.80322	BC108929	CA8	carbonic anhydrase VIII	8150978	709.658	1989.33
2.7798	M73780	ITGB8	integrin, beta 8	8131666	204.5	568.469
2.77144	U20770	CD82		7939546	263.245	729.567
2.73563		ITGA2	integrin, alpha 2 (CD49B, alpha 2 subunit of VLA-2 receptor)	8105267	2028.82	5550.09
2.70388	AY273896	SLCO4C1	solute carrier organic anion transporter family, member 4C1	8113369	126.128	341.036
2.69723	BC032839	IFIT2	interferon-induced protein with tetratricopeptide repeats 2	7929047	147.127	396.837
2.65248	BC005355	TDO2	tryptophan 2,3-dioxygenase	8097991	1094	2901.81
2.63002	AB085789	SLC16A2	solute carrier family 16, member 2 (monocarboxylic acid transporter 8)	8168424	961.695	2529.28
2.60156	BC008376	CXCL5	chemokine (C-X-C motif) ligand 5	8100977	2775.29	7220.09
2.59468	AY288420	GPR141	G protein-coupled receptor 141	8132347	134.125	348.011
2.59302	BC021671	ANKRD22	ankyrin repeat domain 22	7934898	207.954	539.231
2.56855	BC007038	LUM	lumican	7965403	145.124	372.759
2.56541	BC018435	DRAM1	DNA-damage regulated autophagy modulator 1	7958019	1669.28	4282.39
2.49806	BC035395	PSTPIP2	proline-serine-threonine phosphatase interacting protein 2	8023043	47.2409	118.011
2.49531	BC150179	C3	complement component 3	8033257	1861.55	4645.14
2.49118	BC068522	JUN	jun oncogene	7916609	320.488	798.394
2.4892	BC068455	NFE2L3	nuclear factor (erythroid-derived 2)-like 3	8131944	679.195	1690.65
2.48861		TRANK1|LBA1	tetratricopeptide repeat and ankyrin repeat containing 1 | lupus brain antigen 1	8086125	221.913	552.256
2.4601	BC002642	CTSS	cathepsin S	7919800	472.121	1161.47
2.4079	BC126118	AMPD3	adenosine monophosphate deaminase 3 | adenosine monophosphate deaminase (isoform E)	7938396	256.801	618.351
2.40742	BC140837|AB208912	GBP1|GBP3	guanylate binding protein 1, interferon-inducible, 67kDa | guanylate binding protein 3	7917516	140.697	338.717
2.40541	BC011601	IFI6	interferon, alpha-inducible protein 6	7914127	946.908	2277.7
2.39049	AF065214	PLA2G4C	phospholipase A2, group IVC (cytosolic, calcium-independent)	8037970	104.223	249.144
2.38804	BC010860	SERPINE1	serpin peptidase inhibitor, clade E (nexin, plasminogen activator inhibitor type 1), member 1	8135069	2862.75	6836.37
2.38053	AB056477	ANGPTL4	angiopoietin-like 4	8025402	864.57	2058.14
2.36186	AF222340	ERAP1|CAST	endoplasmic reticulum aminopeptidase 1 | calpastatin	8113250	635.363	1500.64
2.33133	BC132786	DDX58	DEAD (Asp-Glu-Ala-Asp) box polypeptide 58	8160559	556.754	1297.98
2.30547	BC003613	ALDOC	aldolase C, fructose-bisphosphate	8013660	795.324	1833.59
2.30207	AF098807	LHFP	lipoma HMGIC fusion partner	7971150	1109.98	2555.26
2.29862	M34353	ROS1	c-ros oncogene 1 , receptor tyrosine kinase	8129134	71.2993	163.89
2.28672	BC017276	VCAM1	vascular cell adhesion molecule 1	7903358	344.49	787.754
2.26152				8003859	36.1305	81.7097
2.25532	AB040120	SLC39A8	solute carrier family 39 (zinc transporter), member 8	8101992	1606.25	3622.61
2.25386	U91963	TLL1	tolloid-like 1	8098214	101.393	228.527
2.24956	BC033097	HBEGF	heparin-binding EGF-like growth factor	8114572	430.227	967.822
2.24668	BC012532	CXCL11	chemokine (C-X-C motif) ligand 11	8101131	46.2023	103.802
2.21959	BC035407	IL3RA	interleukin 3 receptor, alpha (low affinity)	8176323	78.4437	174.113
2.2191	BC035407	IL3RA	interleukin 3 receptor, alpha (low affinity)	8165752	78.3495	173.866
2.21679	BC015753	CXCL2	chemokine (C-X-C motif) ligand 2	8100994	305.759	677.806
2.21429	AB016789	GFPT2	glutamine-fructose-6-phosphate transaminase 2	8116418	1622.77	3593.29
2.21194	BC051765	NFKB1	nuclear factor of kappa light polypeptide gene enhancer in B-cells 1	8096635	1044.04	2309.35
2.20872	M92357	TNFAIP2	tumor necrosis factor, alpha-induced protein 2	7977046	1790.33	3954.34
2.18612	BC010954	CXCL10	chemokine (C-X-C motif) ligand 10	8101126	32.1612	70.3082
2.18519	BC062320	HAPLN3	hyaluronan and proteoglycan link protein 3	7991224	520.546	1137.49
2.1766	U66097	GCH1	GTP cyclohydrolase 1	7979269	250.103	544.375
2.14015	BC067106	GPR176	G protein-coupled receptor 176	7987439	188.265	402.914
2.12338	L13923	FBN1	fibrillin 1	7988467	308.411	654.874
2.12326	BC017017	TRIM31	tripartite motif-containing 31	8179617	293.053	622.229
2.1181	AY358654	CDH19	cadherin 19, type 2	8023710	88.6848	187.843
2.11632	BC017017	TRIM31	tripartite motif-containing 31	8124707	284.59	602.285
2.10675	BC117689|BC117688|AY233380|BC117694|AK294722|AK294820|AK095906|AK098050|AK309605|CR622980	DOCK4	dedicator of cytokinesis 4	8142345	771.014	1624.34
2.10414	D30783	EREG	epiregulin	8095728	2205.55	4640.8
2.10011	BC110406|BC017722|U14187|AK316248|AK301966|AK296030|L37360|CR597504	EFNA3	ephrin-A3	7905918	366.858	770.442
2.08783	AF495725	SLC25A37	solute carrier family 25, member 37	8145291	778.321	1625
2.07712	D26350	ITPR2	inositol 1,4,5-triphosphate receptor, type 2	7961900	342.21	710.81
2.06845	L41944|L41942|U29584|AK293059|L41943|BC002793|CR541817|CR596140|DQ655960	IFNAR2|IL10RB	interferon (alpha, beta and omega) receptor 2 | interleukin 10 receptor, beta	8068238	649.403	1343.26
2.06575	BC009288|AK299439|AK291456|BC066890	NR4A2	nuclear receptor subfamily 4, group A, member 2	8055952	820.777	1695.52
2.06534	AF061034	OPTN	optineurin	7926239	761.125	1571.98
2.06332	BC091497|AK300685|AK292226|M12678|L33922|M32317|BC013187|AF189017|U21052|U21053|U04245|U88407|U29057|D31816|U04244|L37880|U09912|AF170577|L09736|D83043|M77774|M77778|U40498|L36591|M16102|AF026218|U31971|M28205|U17107|M84382|U57966|L11666|L11604|D50292|D50293|D50294|D50296|L32862|U50710|U06862|L22027|M75138|U70528|U70529|U03859|M24033|D50290|D50291|L15005|U01848|L37881|D50295|L09735|U30904|U09864|…	HLA-B|HLA-C	major histocompatibility complex, class I, B | major histocompatibility complex, class I, C	8124911	1626.25	3355.47
2.06138	BC018083	TMEM171	transmembrane protein 171	8106170	163.481	336.997
2.05385	BC126112	RASGRF2	Ras protein-specific guanine nucleotide-releasing factor 2	8106660	489.016	1004.37
2.04918	U17327	NOS1	nitric oxide synthase 1 (neuronal)	7966779	236.726	485.094
2.04793	BC007091	IFIT1	interferon-induced protein with tetratricopeptide repeats 1	7929065	318.721	652.716
2.04636	BC004263	FA2H	fatty acid 2-hydroxylase	8002792	428.03	875.903
2.04236	U43185	STAT5A	signal transducer and activator of transcription 5A	8007212	225.098	459.732
2.03313	BC022870	IFI44	interferon-induced protein 44	7902553	52.0351	105.794
2.01535	BC015017	TAPBPL|VAMP1	TAP binding protein-like | vesicle-associated membrane protein 1 (synaptobrevin 1)	7953341	380.997	767.843
2.01413	BC000181	GPR160	G protein-coupled receptor 160	8083839	228.267	459.759
2.01338	BC098448	MARCH4	membrane-associated ring finger (C3HC4) 4	8058849	442.061	890.037
2.00975	BC012172	ACSS2	acyl-CoA synthetase short-chain family member 2	8062041	864.029	1736.49
2.0044		JHDM1D	jumonji C domain containing histone demethylase 1 homolog D (S. cerevisiae)	8143341	229.997	461.007
2.00355	BC005926	EVI2B	ecotropic viral integration site 2B	8014063	89.8756	180.07
1.98626		TRPA1	transient receptor potential cation channel, subfamily A, member 1	8151341	323.478	642.513
1.97499	BC013187|AY007140|AK130169	HLA-B	major histocompatibility complex, class I, B	8179731	2238.81	4421.63
1.97474	AK225769	ABLIM3	actin binding LIM protein family, member 3	8109093	362.568	715.979
1.97276	BC017017	TRIM31	tripartite motif-containing 31	8178330	287.108	566.395
1.96992	AF542512	SGPP2	sphingosine-1-phosphate phosphotase 2	8048717	99.3424	195.697
1.96702	BC091497|AK300685|AK292226|M12678|BC013187|U04244|U88407|D83043|AF170577|L09736|L33922|M32317|AF189017|U21052|U21053|U04245|U29057|U40498|L36591|AF026218|U31971|M28205|D31816|M77774|M77778|D50290|D50291|U17107|L15005|M84382|U01848|U57966|L11666|L11604|L37881|L37880|D50292|D50293|D50294|D50295|D50296|L09735|U09864|L32862|U35431|U50710|U09912|U06862|L22027|M75138|U70528|U70529|U03859|M24033|AB00810…	HLA-B|HLA-C	major histocompatibility complex, class I, B | major histocompatibility complex, class I, C	8178498	1791.97	3524.83
1.95955	AF323540|AF019225|BC112943|BC141823|AF305224|AF305428|BC143039|BC127186|BC143038|AK303919|AK300454|AK296099|AK298053|BC142720|AK309143	APOL1	apolipoprotein L, 1	8072735	349.614	685.084
1.95396	BC028058	B3GNT5	UDP-GlcNAc:betaGal beta-1,3-N-acetylglucosaminyltransferase 5	8084206	601.8	1175.89
1.95346	BC126233	PDE5A	phosphodiesterase 5A, cGMP-specific	8102532	80.8273	157.893
1.94923	BC038115	DDX60	DEAD (Asp-Glu-Ala-Asp) box polypeptide 60	8103563	161.982	315.739
1.93995	BC042628|BC015663|AK297588|AK295564|BX647459	SERPINE2	serpin peptidase inhibitor, clade E (nexin, plasminogen activator inhibitor type 1), member 2	8059376	1579.53	3064.2
1.93976	AY358664	GKN2	gastrokine 2	8052753	56.1881	108.991
1.93959		DNAH17	dynein, axonemal, heavy chain 17	8018902	115.557	224.133
1.93719	AF086645|EF560715|AK295681|AK302036|BC023998|AK126989|AK126651|AK310792	MTSS1	metastasis suppressor 1	8152764	159.222	308.444
1.93384	D84276	CD38		8094240	1181.13	2284.12
1.93347	M84375|DQ327720|DQ327718|DQ327719|AF287958|AF287959|D14354|D50068|D14350|D16843|D14351|U52429|U03697|U45480|M23739|U83415|M98453|U03907|M32321|AF217560|U17569|U17570|U83416|BC020891	HLA-J|HLA-A|HLA-G	major histocompatibility complex, class I, J (pseudogene) | major histocompatibility complex, class I, A | major histocompatibility complex, class I, G	8179049	1796.28	3473.06
1.93224	BC020942	TMEM140	transmembrane protein 140	8136388	279.156	539.396
1.92783	AB036931	DLL4	delta-like 4 (Drosophila)	7982854	296.766	572.115
1.92734	BC010645|AK291577|AF516603|AF516604|AF516602|AY040826|L23767|AF525084|CR456858|AK021929|AK128605|CR620801|CR621052	ST3GAL4	ST3 beta-galactoside alpha-2,3-sialyltransferase 4	7945110	245.467	473.099
1.92499	BC028013	RELB	v-rel reticuloendotheliosis viral oncogene homolog B	8029580	439.692	846.403
1.92425	AF285167|BC146856|AB445477|AB055982|AF165281|BC141816|BC142693|AB208839|AK024328|AF258627|AK130814|BC034824	ABCA1	ATP-binding cassette, sub-family A (ABC1), member 1	8162940	757.312	1457.25
1.92103	BC006313	MSC	musculin | musculin (activated B-cell factor-1)	8151334	1061.8	2039.75
1.91789	AY237654|BC100667|BC100669|BC121795|BC098270|AK301024|AK303846|AY239295|AY239294|AK304400|BC032349|BC128151|AK310258	RFTN1	raftlin, lipid raft linker 1	8085665	332.406	637.518
1.91754	BC030803	TMEM156	transmembrane protein 156	8099850	2387.91	4578.91
1.9154	AY324650	BMPER	BMP binding endothelial regulator	8132250	275.992	528.633
1.91134	AF256215|AF246960|AF246961|BC125062|AF246962|AK296706|BC125061|AF231338|AF246963|AF231339|AB039921	ARNTL2	aryl hydrocarbon receptor nuclear translocator-like 2	7954527	1231.66	2354.12
1.91102	AF217752	PCDHB6	protocadherin beta 6	8108703	92.4507	176.675
1.90948	AY032628	SLC25A37	solute carrier family 25, member 37	8145281	1157.56	2210.33
1.90872	BC105923	IKBKE	inhibitor of kappa light polypeptide gene enhancer in B-cells, kinase epsilon	7909188	420.443	802.509
1.90106	AB084087	FHOD3	formin homology 2 domain containing 3	8020973	392	745.217
1.89936	BC032589	B2M	beta-2-microglobulin	7983360	1799	3416.95
1.89845	U28749	HMGA2	high mobility group AT-hook 2	7956867	1211.75	2300.45
1.89844	U97519	PODXL	podocalyxin-like	8142981	960.449	1823.35
1.89558	U62027	C3AR1	complement component 3a receptor 1	7960874	58.7584	111.381
1.8878	BC114569	TMEM132A	transmembrane protein 132A	7940377	642.673	1213.23
1.88628	M33882|BC032602|M30817|AK225885|AK096355|AK093008|BC052255	MX1	myxovirus (influenza virus) resistance 1, interferon-inducible protein p78 (mouse)	8068713	91.8113	173.181
1.88368	AB096241	ZC3H12C	zinc finger CCCH-type containing 12C	7943715	449.491	846.696
1.88321	BC056903|M18767|AK290295|J04080|X06596|AK055183	C1S	complement component 1, s subcomponent	7953603	2452.35	4618.31
1.88276	BC065513|CR541656|U01025|AK303118|BX641100|X62741	PSMB9	proteasome (prosome, macropain) subunit, beta type, 9 (large multifunctional peptidase 2)	8179495	445.337	838.464
1.88271	BC065513|CR541656|U01025|AK303118|BX641100|X62741	PSMB9	proteasome (prosome, macropain) subunit, beta type, 9 (large multifunctional peptidase 2)	8178211	445.272	838.319
1.88243	AY358347	CCBE1	collagen and calcium binding EGF domains 1	8023575	231.397	435.589
1.8817	BC065513|CR541656|U01025|AK303118|BX641100|X62741	PSMB9	proteasome (prosome, macropain) subunit, beta type, 9 (large multifunctional peptidase 2)	8118571	445.273	837.868
1.87722	BC014087	SYNGR3	synaptogyrin 3	7992447	686.025	1287.82
1.87416	AB037108	TPRA1	transmembrane protein, adipocyte asscociated 1	8090420	939.829	1761.39
1.87354	AY445887	SEMA4B	sema domain, immunoglobulin domain (Ig), transmembrane domain (TM) and short cytoplasmic domain, (semaphorin) 4B	7985934	1131.27	2119.48
1.87178	BC030205	TNFAIP6	tumor necrosis factor, alpha-induced protein 6	8045688	278.566	521.414
1.87064	BC033617	TCP11L2	t-complex 11 (mouse)-like 2	7958262	981.277	1835.61
1.86881	BC000658	STC2	stanniocalcin 2	8115851	274.67	513.307
1.86608	BC026356	RND1	Rho family GTPase 1	7962884	737.084	1375.46
1.86527	M87503	IRF9	interferon regulatory factor 9	7973618	609.377	1136.65
1.85693	BC063286|AK289816|AF272830|BC069383|BC074922|AF028008|AK316439|AK302880	KLF11	Kruppel-like factor 11	8040211	479.467	890.335
1.85683	BC047321	TNFRSF19	tumor necrosis factor receptor superfamily, member 19	7968015	295.469	548.636
1.85127	BC140837	GBP3	guanylate binding protein 3	7917503	89.9291	166.483
1.84367	D26351	ITPR3	inositol 1,4,5-triphosphate receptor, type 3	8118734	931.08	1716.6
1.83286				8065194	84.1285	154.196
1.83274	AY358891	DNER	delta/notch-like EGF repeat containing	8059580	579.393	1061.88
1.83211	BC002601	NFKBIA	nuclear factor of kappa light polypeptide gene enhancer in B-cells inhibitor, alpha	7978644	4264.92	7813.79
1.82603	BC013575	PLAU|C10orf55	plasminogen activator, urokinase | chromosome 10 open reading frame 55	7928429	1770.37	3232.76
1.8253	AK024966	GRAMD3	GRAM domain containing 3	8107673	217.948	397.822
1.82437	BC064832	SLC16A6	solute carrier family 16, member 6 (monocarboxylic acid transporter 7)	8017843	2150.64	3923.55
1.82427	BC082990|BC032747	MREG	melanoregulin	8058824	220.812	402.821
1.81685	AL079277|AK026696|AK026747|BC101499|BC143549|AL079297|AK027188|AK126364	PION	pigeon homolog (Drosophila)	8140468	243.63	442.639
1.81646	AL832451			7917530	76.9089	139.702
1.81449	AF081195	RASGRP1	RAS guanyl releasing protein 1 (calcium and DAG-regulated)	7987405	153.077	277.757
1.81261	AK129833	TFPI2	tissue factor pathway inhibitor 2	8141016	3195.45	5792.1
1.81205	BC028313	SLC22A4	solute carrier family 22 (organic cation/ergothioneine transporter), member 4	8107909	289.74	525.023
1.81007		FAM26E	family with sequence similarity 26, member E	8121601	218.098	394.773
1.80984	AK126924	NDRG1	N-myc downstream regulated 1	8153002	1915.37	3466.51
1.80932	BC070040	SLC6A15	solute carrier family 6 (neutral amino acid transporter), member 15	7965206	415.273	751.361
1.80853	BC041688	GFRA2	GDNF family receptor alpha 2	8149629	360.709	652.353
1.80678	AF228603	PLEK2	pleckstrin 2	7979710	807.018	1458.1
1.80383	AK074088	ANO9	anoctamin 9	7945394	277.519	500.597
1.79147	BC012485	MR1	major histocompatibility complex, class I-related	7907893	831.876	1490.29
1.78985	AK024680			8047763	2311.52	4137.28
1.78496	BC121173	SAMD4A	sterile alpha motif domain containing 4A	7974425	248.717	443.951
1.78467	AF247167	TMEM133	transmembrane protein 133	7943369	652.123	1163.82
1.78382	BC039158|AK304388|L42450|DQ234350|AK302321|AK294194	PDK1	pyruvate dehydrogenase kinase, isozyme 1	8046408	844.357	1506.18
1.78304	BC040355	TMEM45A	transmembrane protein 45A	8081288	207.173	369.397
1.78303	BC004929	HSD3B7	hydroxy-delta-5-steroid dehydrogenase, 3 beta- and steroid delta-isomerase 7	7995007	770.71	1374.2
1.7798	BC024285|AK289511|AF001534|AF000017|AB000731|U69276|U66065|U34355|AJ271366|D86962|BX649028|AF000018	GRB10	growth factor receptor-bound protein 10	8139656	1129.66	2010.57
1.77248	M34455	IDO1	indoleamine 2,3-dioxygenase 1	8146092	55.2783	97.9796
1.77227	AK128130	SYCP2L	synaptonemal complex protein 2-like	8116874	161.831	286.808
1.77196	M60315	BMP6	bone morphogenetic protein 6	8116818	1082.65	1918.4
1.76958	BC004376|BC008813	ANXA8L1|ANXA8L2	annexin A8-like 1 | annexin A8 | annexin A8-like 2	7933312	682.152	1207.12
1.76593	BC094792	ELOVL7	ELOVL family member 7, elongation of long chain fatty acids (yeast)	8112274	1552.6	2741.78
1.76444	BC040164|AY317148|AK000708	PID1	phosphotyrosine interaction domain containing 1	8059565	239.107	421.89
1.76333	AK131439	RNF19B	ring finger protein 19B	7914603	597.599	1053.76
1.76249	J05581|AK301575|EF583642|J05582|FJ226029|FJ226030|EF670706|FJ226037|FJ226040|FJ226042|FJ226033|FJ226041|EF583643|EF583644|EF583645|EF583648|EF583647|AY327587|BC120975|EF583652|FJ226028|FJ226039|FJ226043|FJ226047|FJ226031|FJ226032|EF670709|EF583646|EF583649|AF125525|AY327596|U60260|U60261|BC120974|FJ226034|FJ226044|FJ226045|FJ226049|FJ226053|EF670707|EF670712|EF670713|EF583653|AY327588|U60259|EF67…	MUC1	mucin 1, cell surface associated	7920642	304.457	536.602
1.76222	BC017667	NAV3	neuron navigator 3	7957298	394.882	695.869
1.7607	BC000011	MVD	mevalonate (diphospho) decarboxylase	8003332	820.165	1444.06
1.7601	BC140818|BC171800|BC039306	PALM2-AKAP2		8157153	267.349	470.56
1.75924	BC008786	ITGA5	integrin, alpha 5 (fibronectin receptor, alpha polypeptide)	7963786	1618.34	2847.05
1.7539	AB098736	YPEL2	yippee-like 2 (Drosophila)	8008819	459.389	805.72
1.75012	U97074|AF010127|BC001602|AF015450|AF005774|AK289913|BT006751|AK296036|U85059|AF009616|AF041458|AF009618|AF041459|AF041460|AF041461|AK315924|AF015451|AK304585|AF009617|AF009619|AF041462|AF015452|Y14039|AB209600|AK308767|CR594605	CFLAR	CASP8 and FADD-like apoptosis regulator	8047381	826.939	1447.24
1.74784	AY359083	IL23A	interleukin 23, alpha subunit p19	7956251	242.78	424.341
1.74352	BC146763	MYO1D	myosin ID	8014115	209.364	365.031
1.74297	BC039867	WIPI1	WD repeat domain, phosphoinositide interacting 1	8017850	1872.63	3263.93
1.74197	AF098066	DSE	dermatan sulfate epimerase	8121588	865.509	1507.69
1.74058	AY382667	ACACB	acetyl-CoA carboxylase beta | acetyl-Coenzyme A carboxylase beta	7958466	400.798	697.619
1.7392	BC010004	FDPS	farnesyl diphosphate synthase (farnesyl pyrophosphate synthetase, dimethylallyltranstransferase, geranyltranstransferase)	7905986	1689.41	2938.24
1.73667	BC047447	NHEDC2	Na+/H+ exchanger domain containing 2	8102050	598.697	1039.74
1.73135	BC127118	SAMD9L	sterile alpha motif domain containing 9-like	8140971	129.903	224.908
1.73091	BC020708	SLPI	secretory leukocyte peptidase inhibitor	8066493	282.716	489.356
1.72872	D32129|D32131|BC008611|DQ327720	HLA-A	major histocompatibility complex, class I, A	8179041	3293.87	5694.16
1.72306				8105300	68.144	117.416
1.72161	BC033519	STX11	syntaxin 11	8122457	317.334	546.326
1.72055	AF192910	TM4SF19	transmembrane 4 L six family member 19	8093104	1084.7	1866.27
1.71869	M90683|BC021708|AF226990|M32800|AY359818|M90684|M90685|AK302054|M90686|AK093478|AF196178	HLA-G|HLA-A	major histocompatibility complex, class I, G | major histocompatibility complex, class I, A	8179034	1619.56	2783.53
1.7181	M90683|BC021708|AF226990|M32800|AY359818|M90684|M90685|AK302054|M90686|AK093478|AF196178	HLA-G|HLA-A	major histocompatibility complex, class I, G | major histocompatibility complex, class I, A	8177725	1618.31	2780.41
1.71795	AY014879	APOL6	apolipoprotein L, 6	8072710	225.361	387.158
1.71783	AF506796	DUSP16	dual specificity phosphatase 16	7961371	1267.61	2177.54
1.716	BC151220	COL4A1	collagen, type IV, alpha 1	7972750	554.85	952.123
1.71482	BC001880	INSIG1	insulin induced gene 1	8137526	1107.02	1898.35
1.71283	BC117408	OASL	2'-5'-oligoadenylate synthetase-like	7967117	250.465	429.002
1.71038	BC032518	CCNG2	cyclin G2	8095870	435.952	745.645
1.70844	BC080574|AF067286|AB010639|AF029750|AF009510|AF314222|BC064966|EU693375|AK297903|CR614167	TAPBP	TAP binding protein (tapasin)	8178977	4415.2	7543.11
1.70523	BC017062|AY358970|U90441|BC035813	P4HA2	prolyl 4-hydroxylase, alpha polypeptide II	8113981	1558.63	2657.82
1.7051	BC005047	DUSP6|LOC100131490	dual specificity phosphatase 6 | hypothetical LOC100131490	7965335	439.64	749.631
1.70318	U11058|AB113575|BC137115|BC137137|BC144496|AB113382|U13913|AF025999|AY040849|U11717|U23767|AF118141|BC062659|BX648925|U02632|U09384|AK128392|AK098326|AK310379|BC009695|CR627384	KCNMA1	potassium large conductance calcium-activated channel, subfamily M, alpha member 1	7934570	678.219	1155.13
1.70284	BC016034	RHBDF2	rhomboid 5 homolog 2 (Drosophila)	8018731	416.998	710.079
1.70209	BC003069|AK316195|AK301019|D16841|D16842|AF165065|AY786587|DQ327721|DQ336694|AY786585|AY786586|DQ336695|U07161|U50574|AK304472|U03754|AF217561|U32184|AK301014|AK301282|D26550|L18898|M64740|DQ327722|AF116214|D83516|U25971|AK296091|BC019236|D32129|D32131|D32130|U35431|BC008611|AF036921|D38525|AY365426|DQ336693|AY856830|AF140506|AF116215|M84379|D83515|U41057|U18930|U56825|M24042|M84377|M84378|M23739…	HLA-A|HLA-B|HLA-K|HLA-C|LOC441528	major histocompatibility complex, class I, A | major histocompatibility complex, class I, B | major histocompatibility complex, class I, K (pseudogene) | major histocompatibility complex, class I, C | hypothetical protein LOC441528	8177732	3703.8	6304.19
1.70204	BC009483	IRF1	interferon regulatory factor 1	8114010	475.224	808.851
1.70004				8058342	66.8377	113.627
1.69981	BC036662	SLC46A3	solute carrier family 46, member 3	7970793	330.179	561.243
1.69942	BC027448			8060741	238.903	405.997
1.69827	AK297137	IFIT3	interferon-induced protein with tetratricopeptide repeats 3	7929052	161.516	274.297
1.69793	AB090811	CSGALNACT2	chondroitin sulfate N-acetylgalactosaminyltransferase 2	7927146	887.876	1507.55
1.69746	AF151978	SLC6A14	solute carrier family 6 (amino acid transporter), member 14	8169504	46.959	79.7112
1.69574	J03143|BC005333|EF535103|BT006814|AF056979|AK297052|AK294252|AK127636	IFNGR1	interferon gamma receptor 1	8129861	1194.81	2026.09
1.69555	BC107876|AY040326|AK055636|AK091721|BC047345	ANTXR2	anthrax toxin receptor 2	8101260	358.459	607.786
1.694	AK292975	CYLD	cylindromatosis (turban tumor syndrome)	7995552	296.163	501.701
1.69006	D82880	RASA2	RAS p21 protein activator 2	8083094	481.275	813.382
1.68833	M30142	CD55		7909332	2666.88	4502.59
1.68695	AY422472	KLHL24	kelch-like 24 (Drosophila)	8084219	888.336	1498.58
1.68605	AK301019|AK304472|AF217561|U32184|AK301014|AK301282|AK316195|DQ336695|D16841|D16842|AF165065|BC003069|AY786587|DQ327721|DQ336694|AY786585|AY786586|U50574|U03754|U07161|D32129|AF116214|D26550|BC019236|L18898|D32131|D32130|M64740|DQ327722|D83516|U25971|BC008611|M23739|U83415|M84375|DQ327718|DQ327719|AF287959|U03907|AK296091|U35431|DQ327720|AF036921|D14354|D50068|D14350|D16843|D14351|U52429|U03697|U…	HLA-A|HLA-B|HLA-K|HLA-C|LOC441528	major histocompatibility complex, class I, A | major histocompatibility complex, class I, B | major histocompatibility complex, class I, K (pseudogene) | major histocompatibility complex, class I, C | hypothetical protein LOC441528	8117800	3030.84	5110.16
1.68562	BC000471|BX538081|BC018645|AK093125|AK126446	MAP2K2	mitogen-activated protein kinase kinase 2	8032761	2750.3	4635.96
1.6846	M84375|DQ327720|DQ327718|DQ327719|AF287958|AF287959|D14354|D50068|D14350|D16843|D14351|U52429|U03697|U45480|M23739|U83415|M98453|U03907|M32321|AF217560|U17569|U17570|U83416|BC020891	HLA-J|HLA-A|HLA-G	major histocompatibility complex, class I, J (pseudogene) | major histocompatibility complex, class I, A | major histocompatibility complex, class I, G	8117813	1764.77	2972.94
1.68358	BC042956	STARD4	StAR-related lipid transfer (START) domain containing 4	8113491	591.369	995.619
1.68307	J02931	F3	coagulation factor III (thromboplastin, tissue factor)	7917875	181.843	306.054
1.68253	BC080574|AF029750|AB010639|AF009510|AF067286|BC064966|AF314222|EU693375|AK297903|CR614167	TAPBP	TAP binding protein (tapasin)	8180166	4808.07	8089.74
1.6823	BC011049	PIK3IP1	phosphoinositide-3-kinase interacting protein 1	8075483	138.033	232.212
1.68145				8146305	117.825	198.118
1.68081	AK289752	LRP12	low density lipoprotein receptor-related protein 12 | low density lipoprotein-related protein 12	8152280	1220.74	2051.83
1.67952	U25997	STC1	stanniocalcin 1	8149825	1981.35	3327.72
1.6776	AK057372	ARHGAP42|FLJ32810	Rho GTPase activating protein 42 | Rho-type GTPase-activating protein FLJ32810	7943349	1509.78	2532.8
1.67525	AY842285	ZNF641	zinc finger protein 641	7962794	461.005	772.299
1.67522	BC132763|BC132765|AB009672|AK296844|AJ005580	ADAM23	ADAM metallopeptidase domain 23	8047788	1175.12	1968.58
1.6746	BC029640	RARRES1	retinoic acid receptor responder (tazarotene induced) 1	8091723	899.968	1507.08
1.67454	BC093053	SCG5	secretogranin V (7B2 protein)	7982366	111.473	186.666
1.67331	AF307338	PARP9	poly (ADP-ribose) polymerase family, member 9	8090018	245.413	410.653
1.67319	D13292	SDC4	syndecan 4	8066513	1419.22	2374.62
1.67286	AK289369	PARP8	poly (ADP-ribose) polymerase family, member 8	8105191	147.851	247.334
1.67185	AF101051	CLDN1	claudin 1	8092726	6124.95	10240
1.66817	X00474	TFF1	trefoil factor 1	8070579	204.205	340.65
1.6675	BC027849|AK292983	RASGRP3	RAS guanyl releasing protein 3 (calcium and DAG-regulated)	8041422	136.275	227.239
[truncated: 272 more rows]

## Sheet: 24 h contr vs TGF-b+TNF-a
24h control vs TGF-b+TNF-a : Fold change >= 1.5
Fold change					raw data
[truncated: 1,880 more rows]
