# Supplementary material for: An Integrated Expression Profiling Reveals Target Genes of TGF-β and TNF-α Possibly Mediated by MicroRNAs in Lung Cancer Cells
Source: PLoS One. 2013 Feb 20;8(2):e56587. doi: 10.1371/journal.pone.0056587 (PMC3577886; doi:10.1371/journal.pone.0056587)
Supplement: File S3 — Integrated analysis with the published data sets of microarray, which were performed in A549 cells stimulated with TGF-β. Considering induction >2.0-fold as significant, we extracted potential TGF-β target genes commonly induced in three independent studies, i.e. 17 genes at 2 h, and 129 genes at 24 h. (XLSX) [file pone.0056587.s006.xlsx]

## Sheet: 2 h
Gene Symbol	Fold Change	Genbank ID	Gene Description
ANGPTL4	3.07092	AB056477	angiopoietin-like 4
ARL4D	4.40654	AB060692	ADP-ribosylation factor-like 4D
ARRDC2	2.62928	BC022516	arrestin domain containing 2
BAMBI	2.75994	BC033694	BMP and activin membrane-bound inhibitor homolog (Xenopus laevis)
BCOR	2.60289	AY316592	BCL6 co-repressor
CLDN4	2.10733	AK126462	claudin 4
GADD45B	3.22096	AF087853	growth arrest and DNA-damage-inducible, beta
HEY1	4.61424	AF176422	hairy/enhancer-of-split related with YRPW motif 1
IL11	2.71774	BC012506	interleukin 11
JMJD1C	2.03832	BC143722	jumonji domain containing 1C
JUNB	3.69935	BC004250	jun B proto-oncogene
KCTD11	3.12603	AY646650	potassium channel tetramerisation domain containing 11
LFNG	2.42719	BC014851	lunatic fringe
RND1	4.47718	BC026356	Rho family GTPase 1
SERPINE1	2.17087	BC010860	Serpin peptidase inhibitor, clade E (nexin, plasminogen activator inhibitor type 1), member 1
SKIL	2.48192	BC059386	SKI-like oncogene
SMAD7	3.102	AF010193	SMAD family member 7

## Sheet: 24 h
Gene Symbol	Fold Change	Genbank ID	Gene Description
ABLIM3	3.47331	AK225769	actin binding LIM protein family, member 3
ADAM19	4.08051	AF311317|Y13786|AK091464|AF134707|AF326918	ADAM metallopeptidase domain 19
ALOX5AP	3.38614	BC018538	arachidonate 5-lipoxygenase-activating protein
ANGPTL4	5.92225	AB056477	angiopoietin-like 4
APBB2	2.12572	AK304247	amyloid beta (A4) precursor protein-binding, family B, member 2
ARHGAP31	2.34285	BC112163	Rho GTPase activating protein 31
ARHGEF18	2.22229	BC077721|AK127453	Rho/Rac guanine nucleotide exchange factor (GEF) 18
BMP1	2.12471	AB209590	bone morphogenetic protein 1
BMPR2	2.01758	BC052985	bone morphogenetic protein receptor, type II (serine/threonine kinase)
C11orf41	3.5158	AK124395	chromosome 11 open reading frame 41
C15orf48	3.67551	AF228422	chromosome 15 open reading frame 48 | microRNA 147b
C3orf52	2.36961	AY830714	chromosome 3 open reading frame 52
CCDC80	4.04097	AY548106	coiled-coil domain containing 80
CDH2	2.32381	BC036470|M34064|AK302831|BX648579	cadherin 2, type 1, N-cadherin (neuronal)
CHRNA3	2.3616	BC006114	cholinergic receptor, nicotinic, alpha 3
CHRNA9	5.08595	BC113549	cholinergic receptor, nicotinic, alpha 9
CHST11	2.23933	AB042326	carbohydrate (chondroitin 4) sulfotransferase 11
CHST3	2.38974	AB017915	carbohydrate (chondroitin 6) sulfotransferase 3
CLN8	2.05072	BC136825	ceroid-lipofuscinosis, neuronal 8 (epilepsy, progressive with mental retardation)
CMTM3	2.15118	AF479813	CKLF-like MARVEL transmembrane domain containing 3
COL1A1	2.88861	Z74615	collagen, type I, alpha 1
COL4A1	3.89758	BC151220	collagen, type IV, alpha 1
COL4A2	2.82414	AK294920	collagen, type IV, alpha 2
COL5A1	2.27006	AB371583	collagen, type V, alpha 1
CRLF1	2.14516	AF073515	cytokine receptor-like factor 1
CTGF	4.39524	BC087839	connective tissue growth factor
CTPS	2.43761	BC009408	CTP synthase
CYR61	2.4231	BC009199	cysteine-rich, angiogenic inducer, 61
DACT1	2.01035	AF251079	dapper, antagonist of beta-catenin, homolog 1 (Xenopus laevis)
DCBLD1	2.51839	AK095973	discoidin, CUB and LCCL domain containing 1
DOCK2	3.69331	BC104900	dedicator of cytokinesis 2
DOCK4	3.0389	BC117689|BC117688|AY233380|BC117694|AK294722|AK294820|AK095906|AK098050|AK309605|CR622980	dedicator of cytokinesis 4
DSC2	2.5055	BC063291	desmocollin 2
EFNA1	2.01023	AK057845	ephrin-A1
ELK3	2.23389	BC017371	ELK3, ETS-domain protein (SRF accessory protein 2)
EPHB2	2.50454	L41939	EPH receptor B2
ESAM	3.0793	AY189281|AY358382|BC016868|AF361746|AK301160|AK092429|AK091023	endothelial cell adhesion molecule
FAM89B	2.51871	BC023991	family with sequence similarity 89, member B
FGF2	2.11333	J04513	fibroblast growth factor 2 (basic)
FOXP1	2.09086	AF250920|AF146696|BC005055|BC071893|BC080521|BC054815|AK297649|AB052767|BT006643|CR457164|DQ845346|AF146698|AK122710|AK092383|AK074321|AK027264|AK074569|BX647682|AF146697|BC054505	forkhead box P1
FRMD5	2.316	BC053647|AK290013|AK090572|AK123018|BC043486	FERM domain containing 5
FRMD6	3.69686	BC020521	FERM domain containing 6
FSTL3	2.2214	BC005839	follistatin-like 3 (secreted glycoprotein)
FURIN	2.37986	BC012181	furin (paired basic amino acid cleaving enzyme)
GNG4	2.7612	BC022485	guanine nucleotide binding protein (G protein), gamma 4
GPR56	3.11484	BC008770	G protein-coupled receptor 56
GPR87	2.00909	AB031548	G protein-coupled receptor 87
GRB10	2.48911	BC024285|AK289511|AF001534|AF000017|AB000731|U69276|U66065|U34355|AJ271366|D86962|BX649028|AF000018	growth factor receptor-bound protein 10
HBEGF	2.15892	BC033097	heparin-binding EGF-like growth factor
HOXD10	4.04965	BC074760	homeobox D10
HSD17B6	2.19319	AF223225	hydroxysteroid (17-beta) dehydrogenase 6 homolog (mouse)
IGFBP7	2.08128	BC017201	insulin-like growth factor binding protein 7
IL11	5.34711	BC012506	interleukin 11
IL1A	2.37067	BC013142	interleukin 1, alpha
INPP4B	2.21975	BC110918	inositol polyphosphate-4-phosphatase, type II, 105kDa
ITGA11	3.99024	AF109681	integrin, alpha 11
ITGA5	2.43602	BC008786	integrin, alpha 5 (fibronectin receptor, alpha polypeptide)
ITGB6	3.45112	AK290300|AK304203|M35198|BC121178|AK026736|AL831998|AK308325	integrin, beta 6
JARID2	2.16768	BC046246	jumonji, AT rich interactive domain 2
JUNB	3.15223	BC004250	jun B proto-oncogene
KANK4	2.33513	AB284127	KN motif and ankyrin repeat domains 4
KCNMA1	2.11323	U11058|AB113575|BC137115|BC137137|BC144496|AB113382|U13913|AF025999|AY040849|U11717|U23767|AF118141|BC062659|BX648925|U02632|U09384|AK128392|AK098326|AK310379|BC009695|CR627384	potassium large conductance calcium-activated channel, subfamily M, alpha member 1
KCNN4	2.04183	AF022797	potassium intermediate/small conductance calcium-activated channel, subfamily N, member 4
LAMC2	5.17435	AK296944	laminin, gamma 2
LBH	3.32249	BC109376|EF025586|BC126434|BC130415|AF110224|AF258555|AK092206	limb bud and heart development homolog (mouse)
LCE3D	2.51704	AB048288	late cornified envelope 3D
LOX	3.31134	AF039291	lysyl oxidase
LRRC8C	2.48318	BC036122	leucine rich repeat containing 8 family, member C
LTBP2	2.61098	BC078659	latent transforming growth factor beta binding protein 2
LTBP3	2.39608	AF135960	latent transforming growth factor beta binding protein 3
MARCH4	7.39387	BC098448	membrane-associated ring finger (C3HC4) 4
MICAL2	2.14949	BC044577|AK294845|BX538021|AK302893|AB110785|AB110786|AK302580|AF052170|AK127301|AK122821|AK125785|BC015755	microtubule associated monoxygenase, calponin and LIM domain containing 2
MLXIP	2.26516	BC151841	MLX interacting protein
MMP2	4.84282	BC002576	matrix metallopeptidase 2 (gelatinase A, 72kDa gelatinase, 72kDa type IV collagenase)
MYOCD	3.27343	AY764180	myocardin
NAV1	2.17581	AY043013|BC007523|AB032977|BX648460|AK056158|AK022631|AB033039|BC117683|AL133664|CR936811	neuron navigator 1
NAV2	2.56862	BC150290	neuron navigator 2
NBEAL2	2.05088	AY358455|AK301269|AK293387|AK074036|AK092871	neurobeachin-like 2
NDST1	2.19224	U18918	N-deacetylase/N-sulfotransferase (heparan glucosaminyl) 1
NGEF	2.38144	BC031573|AK300953|AK298315|AK297390|AK293203|BC073962	neuronal guanine nucleotide exchange factor
NT5E	3.53793	BC065937	5'-nucleotidase, ecto (CD73)
P4HA3	2.74488	AY313448	prolyl 4-hydroxylase, alpha polypeptide III
PACS1	2.27356	BC010096	phosphofurin acidic cluster sorting protein 1
PDLIM7	2.11879	AK096826	PDZ and LIM domain 7 (enigma)
PGM2L1	2.31789	AB019210	phosphoglucomutase 2-like 1
PHLDB1	2.06631	AB094090	pleckstrin homology-like domain, family B, member 1
PIK3AP1	3.22185	BC029917	phosphoinositide-3-kinase adaptor protein 1
PLAU	2.55872	BC013575	plasminogen activator, urokinase | chromosome 10 open reading frame 55
PLAUR	2.19719	BC002788	plasminogen activator, urokinase receptor
PLEK2	7.9316	AF228603	pleckstrin 2
PMEPA1	2.73771	AF305616	prostate transmembrane protein, androgen induced 1
PODXL	4.41882	U97519	podocalyxin-like
PPP1R3C	3.25042	BX537399	protein phosphatase 1, regulatory (inhibitor) subunit 3C
PRDM1	2.13812	AY198414	PR domain containing 1, with ZNF domain
PTPRK	2.28119	BC140775|BC144512|BC144513|L77886|AF533875|AK295028|BC063596	protein tyrosine phosphatase, receptor type, K
R3HDML	6.20672	BC107048	R3H domain containing-like
RASGRP1	3.14343	AF081195	RAS guanyl releasing protein 1 (calcium and DAG-regulated)
SDC4	2.0328	D13292	syndecan 4
SEC14l2	3.36749	BC058915|CR456571|AK296540|AK303751|BC048337|AK056163|AK092576|AY927431|AY927437|AY927440|AY927442|AY927433	SEC14-like 2 (S. cerevisiae) | mitochondrial protein 18 kDa
SERPINE1	5.6261	BC010860	serpin peptidase inhibitor, clade E (nexin, plasminogen activator inhibitor type 1), member 1
SERPINE2	2.71808	BC042628|BC015663|AK297588|AK295564|BX647459	serpin peptidase inhibitor, clade E (nexin, plasminogen activator inhibitor type 1), member 2
SKIL	2.07549	BC059386	SKI-like oncogene
SLC2A12	3.00449	AL833602	solute carrier family 2 (facilitated glucose transporter), member 12
SLCO5A1	2.30265	AF205075	solute carrier organic anion transporter family, member 5A1
SLN	15.5027	BC094685	sarcolipin
SMAD7	2.30288	AF010193	SMAD family member 7
SMTN	2.13087	BC034237|AY061971|AF064238|AY061972|AK295418|AK304084|AK293681|AK303424|AK301289|AK300854|AK300064|AK096953|AK128627|AK128719|AB209643|AK095930|AK092684	smoothelin
SPHK1	2.26909	BC014439	sphingosine kinase 1
SPOCK1	4.90362	AF231124	sparc/osteonectin, cwcv and kazal-like domains proteoglycan (testican) 1
SULF2	2.54426	AY101176|AY358461|BC110539|BC020962|AB033073|BC090952|AK126452|AK308829	sulfatase 2
SYT13	2.43267	AK291009	synaptotagmin XIII
TAGLN	3.73723	BC004927	transgelin | proprotein convertase subtilisin/kexin type 7
TANC2	2.65481	AK021886	tetratricopeptide repeat, ankyrin repeat and coiled-coil containing 2
TGFBR1	2.77643	BC071181	transforming growth factor, beta receptor 1
THBS1	2.38391	BC136469	thrombospondin 1
TIMP2	2.64159	BC040445	TIMP metallopeptidase inhibitor 2
TNFAIP6	9.21827	BC030205	tumor necrosis factor, alpha-induced protein 6
TNFRSF12A	2.13969	BC002718	tumor necrosis factor receptor superfamily, member 12A
TNS1	3.26586	BC140942|BC116188|BC116187|BC051304|BC071905|AF225896|AK001785|AK310169|AK309785	tensin 1
TP53I3	2.2474	AK223382	tumor protein p53 inducible protein 3
TPM1	2.15292	BC007433|M19713|AK299387|AK301319|AY640414|AY640415|DQ424903|AK298625|M19267|AB209041|AK131384|AK092051|M19714|AK092573|AF474156|X12369|AK055197|AK309170	tropomyosin 1 (alpha)
TRIO	2.17597	AF091395	triple functional domain (PTPRF interacting)
TSPAN2	2.47979	BC021675|AF054839	tetraspanin 2
TSPAN5	2.23394	AF065389	tetraspanin 5
TUFT1	2.71545	AF254260	tuftelin 1
UACA	3.38339	AF322916	uveal autoantigen with coiled-coil domains and ankyrin repeats
ULK1	2.39098	AF045458	unc-51-like kinase 1 (C. elegans)
VEGFA	2.84334	AF022375|M27281|AY047581|M32977|AB021221|AF430806|AF486837|AB451322|AF091352|AF214570|AY263145|DQ229900|AF323587|AB209485|S85192|AK056914|BC011177|AK098750|CR614384	vascular endothelial growth factor A
VGLL3	2.63927	BC094780	vestigial like 3 (Drosophila)
