# Supplementary material for: An Integrated Expression Profiling Reveals Target Genes of TGF-β and TNF-α Possibly Mediated by MicroRNAs in Lung Cancer Cells
Source: PLoS One. 2013 Feb 20;8(2):e56587. doi: 10.1371/journal.pone.0056587 (PMC3577886; doi:10.1371/journal.pone.0056587)
Supplement: File S4 — MicroRNA array analysis. The normalized data of TGF-β-stimulated, TNF-α-stimulated and TGF-β/TNF-α-stimulated groups. (XLSX) [file pone.0056587.s007.xlsx]

## Sheet: 24h control vs TGF-beta
	Normalization data					Probe ID	Human		Mouse		Rat		Target mRNA
No.	Net intensity {AS110828RNA-2}	Net intensity {AS110828RNA-1}	Net intensity {sum}	Net intensity {ratio}	Net intensity {log2ratio}	ID	microRNA Name	miRBase ID	microRNA Name	miRBase ID	microRNA Name	miRBase ID	Target mRNA link (Human)	Target mRNA link (Mouse)	Target mRNA link (Rat)
1	8190.19	8399.82	16450.5	0.960044	-0.058827	13138	Hy3		Hy3		Hy3
2	65.6485	60.0693	125.096	1.08264	0.114558	42638	hsa-miR-23a*	MIMAT0004496	mmu-miR-23a*	MIMAT0017019	rno-miR-23a*	MIMAT0004712	hsa-miR-23a*	mmu-miR-23a*	rno-miR-23a*
3	170.928	184.984	359.869	0.877701	-0.188198	42888			mmu-miR-875-3p	MIMAT0004938				mmu-miR-875-3p
4	51.535	49.7464	105.883	1.0271	0.038573	17519	ebv-miR-BART1-3p	MIMAT0003390
5	44.4009	46.0318	91.842	0.999614	-0.000557	17278			mmu-miR-719	MIMAT0003465				mmu-miR-719
6	42.8244	42.492	85.2142	1.01198	0.017185	46507	hsa-miR-921	MIMAT0004971					hsa-miR-921
7	56.8268	43.9821	105.559	1.32471	0.405673	17928	hsa-miR-181a-2*	MIMAT0004558					hsa-miR-181a-2*
8	135.738	120.01	255.748	1.10787	0.147786	42826			mmu-miR-300*	MIMAT0004578	rno-miR-300-5p	MIMAT0004743		mmu-miR-300*	rno-miR-300-5p
9	45.0816	47.5486	92.2966	0.952041	-0.070905	17537			mghv-miR-M1-3	MIMAT0001566
10	63.1497	60.5346	125.305	1.04363	0.061614	42722					rno-miR-346	MIMAT0000596			rno-miR-346
11	57.7245	53.1397	112.105	1.10977	0.150265	42645					rno-miR-878	MIMAT0005286			rno-miR-878
12	89.8324	85.0752	175.396	1.06478	0.090557	46636			mcmv-miR-M23-1-5p	MIMAT0005542
13	51.9801	48.6027	97.6194	1.06949	0.096928	11134	hsa-miR-502-5p	MIMAT0002873					hsa-miR-502-5p
14	123.946	96.8141	220.76	1.20376	0.26755	17295
15	45.5609	46.092	91.6529	0.987083	-0.018756	32825
16	55.2886	57.1863	109.736	0.945767	-0.080444	46276			mmu-miR-1199	MIMAT0005860				mmu-miR-1199
17	71.4829	78.7054	149.835	0.904802	-0.144326	42812	hsa-miR-508-5p	MIMAT0004778					hsa-miR-508-5p
18	53.9594	57.6907	108.813	0.933083	-0.099922	42918	hsa-miR-19b-2*	MIMAT0004492					hsa-miR-19b-2*
19	77.5732	79.9228	160.071	0.971378	-0.041896	46457			mcmv-miR-M23-2*	MIMAT0005544
20	615.821	673.874	1297.56	0.913147	-0.131081	29001	spike_control_v2_40		spike_control_v2_40		spike_control_v2_40
21	26.7038	18.0243	45.3368	1.40894	0.494611	42469			mmu-miR-181a-2*	MIMAT0005443				mmu-miR-181a-2*
22	101.815	72.3085	174.3	1.39402	0.479253	27575			mmu-miR-711	MIMAT0003501				mmu-miR-711
23	62.8857	56.6931	118.833	1.12402	0.168666	46481			mcmv-miR-M44-1	MIMAT0005546
24	56.5362	58.2584	117.755	0.940628	-0.088304	42516	kshv-miR-K12-12*	MIMAT0003712
25	51.7337	50.7078	104.025	0.972518	-0.040203	46752	hsa-miR-1270	MIMAT0005924					hsa-miR-1270
26	151.762	158.574	316.853	0.963612	-0.053476	46807			mmu-miR-466f-3p	MIMAT0004882				mmu-miR-466f-3p
27	53.5717	51.2787	105.378	1.023	0.032808	46427	hsa-miR-1248	MIMAT0005900					hsa-miR-1248
28	37.1135	36.4244	77.2106	1.04532	0.063945	42821			mmu-miR-295*	MIMAT0004575	rno-miR-295	MIMAT0012849		mmu-miR-295*	rno-miR-295
29	44.4319	36.3025	78.2639	1.15496	0.207844	46279			mcmv-miR-m107-1-3p	MIMAT0005556
30	578.281	423.408	1001.69	1.37731	0.461856	11052	hsa-miR-31	MIMAT0000089	mmu-miR-31	MIMAT0000538	rno-miR-31	MIMAT0000810	hsa-miR-31	mmu-miR-31	rno-miR-31
31	75.4642	65.6768	141.141	1.15022	0.20191	42696	hsa-miR-943	MIMAT0004986					hsa-miR-943
32	50.4311	48.3364	95.1075	0.98837	-0.016877	42754	hsa-miR-586	MIMAT0003252					hsa-miR-586
33	57.5828	56.5752	116.401	0.93439	-0.097904	42632					rno-miR-196c	MIMAT0005303			rno-miR-196c
34	79.5159	93.5123	173.028	0.795799	-0.329524	42818	hsa-miR-597	MIMAT0003265					hsa-miR-597
35	55.9009	59.463	118.318	0.870201	-0.20058	42810	hsa-miR-149	MIMAT0000450	mmu-miR-149	MIMAT0000159			hsa-miR-149	mmu-miR-149
36	220.307	219.454	440.48	0.992961	-0.010191	42591	hsa-miR-634	MIMAT0003304					hsa-miR-634
37	27.1314	24.9415	53.1839	1.04914	0.069212	17585	ebv-miR-BART20-3p	MIMAT0003720
38	68.1592	63.5573	131.205	1.06259	0.087584	42848	hsa-miR-1180	MIMAT0005825					hsa-miR-1180
39	966.164	678.407	1644.57	1.43385	0.519896	17506	hsa-miR-24	MIMAT0000080	mmu-miR-24	MIMAT0000219	rno-miR-24	MIMAT0000794	hsa-miR-24	mmu-miR-24	rno-miR-24
40	619.197	685.533	1325.65	0.920802	-0.119037	28684	spike_control_v2_37		spike_control_v2_37		spike_control_v2_37
41	48.545	43	95.0267	1.16552	0.220968	42919			mmu-miR-203*	MIMAT0004547				mmu-miR-203*
42	49.8997	53.9873	103.481	1.007	0.010059	42937			mmu-miR-493	MIMAT0004888				mmu-miR-493
43	74.9244	47.5677	121.756	1.54179	0.624605	42795	kshv-miR-K12-3	MIMAT0002193
44	78.6744	72.008	148.488	1.01428	0.020452	42485	ebv-miR-BART10*	MIMAT0004817
45	56.457	52.3324	106.481	1.04728	0.06665	11271					rno-miR-349	MIMAT0000599			rno-miR-349
46	50.3133	43.8973	94.1369	1.04922	0.069319	46633	hsa-miR-1267	MIMAT0005921					hsa-miR-1267
47	57.7719	50.0721	109.764	1.19273	0.254263	42896	hsa-miR-450b-5p	MIMAT0004909					hsa-miR-450b-5p
48	56.2301	50.4112	106.636	1.08898	0.122977	42685					rno-miR-871	MIMAT0005281			rno-miR-871
49	54.6206	50.9674	106.295	1.07232	0.10074	28480	hsa-miR-504	MIMAT0002875	mmu-miR-504	MIMAT0004889			hsa-miR-504	mmu-miR-504
50	51.5924	51.1501	104.019	1.04146	0.058603	42681	hsa-miR-1307	MIMAT0005951					hsa-miR-1307
51	59.1214	60.2381	119.255	1.00217	0.003133	42610	hcmv-miR-UL36*	MIMAT0004754
52	216.996	229.457	445.575	0.952022	-0.070933	10919	hsa-miR-103a	MIMAT0000101	mmu-miR-103	MIMAT0000546	rno-miR-103	MIMAT0000824	hsa-miR-103a	mmu-miR-103	rno-miR-103
53	63.3861	60.2826	121.672	1.00834	0.01198	17388			mmu-miR-669a-5p/mmu-miR-669p
54	37.074	36.7448	73.8189	0.972767	-0.039834	42767			mmu-miR-34c*	MIMAT0004580	rno-miR-34c*	MIMAT0004723		mmu-miR-34c*	rno-miR-34c*
55	47.0876	43.7201	89.2154	1.07702	0.107038	11021
56	55.8714	53.4176	109.457	1.05013	0.070566	46541	hsa-miR-1225-5p	MIMAT0005572					hsa-miR-1225-5p
57	60.0195	57.0107	115.983	1.04723	0.066578	5250	hsa-miR-105	MIMAT0000102					hsa-miR-105
58	46.2285	41.2556	87.4841	1.07402	0.103022	42734	hsa-miR-2110	MIMAT0010133					hsa-miR-2110
59	73.9108	71.3451	145.207	1.03893	0.055099	46518			mmu-miR-1198-5p	MIMAT0005859				mmu-miR-1198-5p
60	187.428	219.515	406.913	0.818597	-0.288774	28568	spike_control_v2_35		spike_control_v2_35		spike_control_v2_35
61	78.4693	72.8746	149.731	1.08485	0.117492	42665			mmu-miR-543*	MIMAT0017207	rno-miR-543	MIMAT0004787		mmu-miR-543*	rno-miR-543
62	503.749	482.71	967.785	1.07433	0.103437	46923
63	49.125	44.3551	93.4801	1.09031	0.124739	46411	hsa-miR-1203	MIMAT0005866					hsa-miR-1203
64	55.3133	50.2082	105.521	1.06785	0.094708	46747	hsa-miR-1263	MIMAT0005915					hsa-miR-1263
65	39.2138	34.3113	72.4674	0.986178	-0.02008	146183			mmu-miR-432	MIMAT0012771				mmu-miR-432
66	39.1819	37.8547	80.7842	1.07177	0.099992	146190	hsa-miR-3927	MIMAT0018202					hsa-miR-3927
67	57.8766	52.8607	110.595	1.0996	0.136983	146013			mmu-miR-1966	MIMAT0009439				mmu-miR-1966
68	51.0525	46.373	98.9447	1.10886	0.149072	146061	hsa-miR-1914*	MIMAT0007890					hsa-miR-1914*
69	1477.77	1315.57	2776.67	1.06868	0.095824	25557	spike_control_v2_17		spike_control_v2_17		spike_control_v2_17
70	59.7854	55.7066	117.248	1.04632	0.065321	146060
71	306.991	378.443	682.96	0.897775	-0.155574	-1
72	48.8491	47.9061	97.5263	1.00732	0.010528	146079					rno-miR-547	MIMAT0012851			rno-miR-547
73	47.0064	49.7998	96.8061	1.00536	0.007716	146199			mmu-miR-1961	MIMAT0009434				mmu-miR-1961
74	51.7743	50.7962	102.57	1.01972	0.028176	146138	hsa-miR-1909*	MIMAT0007882					hsa-miR-1909*
75	35.2739	33.7974	69.922	1.06268	0.087707	146177					rno-miR-3585-5p	MIMAT0017878			rno-miR-3585-5p
76	179.687	145.966	333.618	1.35716	0.440591	146117	hsv1-miR-H6-3p	MIMAT0008404
77	55.0908	48.3053	102.371	1.11817	0.161136	146028			mmu-miR-1941-5p	MIMAT0009405				mmu-miR-1941-5p
78	55.496	52.9196	114.628	0.999242	-0.001094	146212
79	666.698	576.527	1243.22	1.1607	0.214996	146209
80	982.794	1190.02	2135.23	0.813505	-0.297777	27968	spike_control_v2_29		spike_control_v2_29		spike_control_v2_29
81	892.648	766.879	1670	1.17611	0.234026	28393	spike_control_v2_32		spike_control_v2_32		spike_control_v2_32
82	147.9	131.386	282.77	1.16595	0.221503	146220
83	41.701	38.0462	79.7472	1.09516	0.131139	10902	hsa_negative_control_7		hsa_negative_control_7		hsa_negative_control_7
84	83.9514	72.6963	158.593	1.23317	0.302367	146055			mmu-miR-1954	MIMAT0009425				mmu-miR-1954
85	107.556	97.5577	203.699	1.04917	0.06925	29146	spike_control_v2_43		spike_control_v2_43		spike_control_v2_43
86	38.7838	39.4558	76.2436	0.862708	-0.213056	145831	hsa-miR-625	MIMAT0003294					hsa-miR-625
87	33.418	34.5581	70.7476	0.911716	-0.133343	145963	hsa-miR-646	MIMAT0003316					hsa-miR-646
88	76.2512	67.8639	147.374	1.17552	0.233293	145977	hsa-miR-1247	MIMAT0005899	mmu-miR-1247	MIMAT0014800			hsa-miR-1247	mmu-miR-1247
89	58.498	61.7253	116.282	0.967441	-0.047755	145675	hsa-miR-501-5p	MIMAT0002872					hsa-miR-501-5p
90	50.3384	45.7886	93.1525	1.09297	0.128255	145838	hsa-miR-125b-1*	MIMAT0004592	mmu-miR-125b-1-3p	MIMAT0004669	rno-miR-125b-3p	MIMAT0004730	hsa-miR-125b-1*	mmu-miR-125b-1-3p	rno-miR-125b-3p
91	48.9889	45.6087	97.0024	1.08297	0.11499	145953
92	56.2456	56.9375	113.183	0.98622	-0.020018	145690	hsa-miR-512-5p	MIMAT0002822					hsa-miR-512-5p
93	73.584	63.5772	138.496	1.17589	0.233757	145678	hsa-miR-150	MIMAT0000451	mmu-miR-150	MIMAT0000160	rno-miR-150	MIMAT0000853	hsa-miR-150	mmu-miR-150	rno-miR-150
94	63.2548	56.2604	122.4	1.07038	0.098118	145884
95	49.2333	48.0677	96.2695	0.989587	-0.015101	145715	hsa-miR-648	MIMAT0003318					hsa-miR-648
96	410.754	379.582	817.997	1.11247	0.153765	147199	hsa-miR-27b	MIMAT0000419	mmu-miR-27b	MIMAT0000126	rno-miR-27b	MIMAT0000798	hsa-miR-27b	mmu-miR-27b	rno-miR-27b
97	41.4745	42.9741	84.4486	0.989012	-0.01594	147535	hsa-miR-4309	MIMAT0016859					hsa-miR-4309
98	36.3396	41.957	78.9351	0.933488	-0.099297	147892	hsa-miR-3152-3p	MIMAT0015025					hsa-miR-3152-3p
99	59.8073	57.9407	117.748	1.08211	0.11384	147890
100	58.4952	56.1143	117.494	1.12877	0.174748	147611	hsa-miR-4305	MIMAT0016857					hsa-miR-4305
101	39.9638	39.0541	79.0179	1.03446	0.048883	147934
102	40.2683	40.2906	82.1493	1.05864	0.082207	147627	hsa-miR-4294	MIMAT0016849					hsa-miR-4294
103	26.9423	33.0342	59.9765	0.88235	-0.180577	147770	hsa-miR-4276	MIMAT0016904					hsa-miR-4276
104	365.563	375.044	740.607	1.01246	0.01787	147165	hsa-let-7b	MIMAT0000063	mmu-let-7b	MIMAT0000522	rno-let-7b	MIMAT0000775	hsa-let-7b	mmu-let-7b	rno-let-7b
105	48.2667	53.6799	101.947	0.914629	-0.128742	147705	hsa-miR-4320	MIMAT0016871					hsa-miR-4320
106	30.0529	32.3802	62.4331	0.928147	-0.107575	147848	hsa-miR-466	MIMAT0015002					hsa-miR-466
107	119.126	122.28	244.387	1.01639	0.023458	147900	hsv2-miR-H6*	MIMAT0015652
108	163.35	142.601	312.505	1.20964	0.274576	147891	hsa-miR-3175	MIMAT0015052					hsa-miR-3175
109	41.7412	39.1839	80.6994	1.08758	0.12112	147873
110	46.1771	50.0669	94.8865	0.972913	-0.039617	147186	hsa-miR-200b	MIMAT0000318	mmu-miR-200b	MIMAT0000233	rno-miR-200b	MIMAT0000875	hsa-miR-200b	mmu-miR-200b	rno-miR-200b
111	34.9837	39.5438	74.0888	0.907586	-0.139894	147844
112	51.5967	57.5955	109.386	0.896219	-0.158077	147283	hsa-miRPlus-I137*		mmu-miR-137*	MIMAT0016986				mmu-miR-137*
113	12427	10680.4	23107.4	1.18205	0.241287	148493	hsa-miR-3613-3p	MIMAT0017991					hsa-miR-3613-3p
114	47.0661	44.3571	91.7393	0.997072	-0.00423	148231	hsa-miR-3918	MIMAT0018192					hsa-miR-3918
115	48.2556	51.8475	99.7082	0.977241	-0.033213	148635	hsa-miR-933	MIMAT0004976					hsa-miR-933
116	53.0358	51.9323	104.49	1.0189	0.027015	148660
117	34.9355	36.0557	74.9785	0.969159	-0.045194	147660	hsa-miR-4296	MIMAT0016845					hsa-miR-4296
118	50.8865	48.4554	95.4323	1.00682	0.009812	147709	hsa-miR-3185	MIMAT0015065					hsa-miR-3185
119	52.0928	55.0987	107.191	0.947798	-0.077348	148251	hsa-miR-3689a-5p/hsa-miR-3689b/hsa-miR-3689e
120	59.5565	51.9518	112.027	1.18088	0.239857	148599	hsa-miR-3680	MIMAT0018106					hsa-miR-3680
121	45.2353	42.2532	86.9244	1.07009	0.097727	148665	hsa-miR-510	MIMAT0002882					hsa-miR-510
122	44.8109	48.9893	93.4064	0.939837	-0.089518	148363	hsa-miR-3652	MIMAT0018072					hsa-miR-3652
123	51.9124	47.2186	97.2508	1.09094	0.125574	147703	hsa-miR-3181	MIMAT0015061					hsa-miR-3181
124	48.4208	49.371	99.6827	1.00829	0.011913	148062	hsa-miR-3667-3p	MIMAT0018090					hsa-miR-3667-3p
125	90.1899	88.662	177.493	1.05529	0.077632	148206	hsa-miR-3664-5p	MIMAT0018086					hsa-miR-3664-5p
126	37.4885	35.7635	73.299	1.1422	0.19181	14257	spike_control_v1_i		spike_control_v1_i		spike_control_v1_i
127	13.1951	13.1951	26.2404	0.999083	-0.001323	0	Empty		Empty		Empty
128	34.9506	34.9526	70.8702	1.02741	0.039017	148496			mmu-miR-3108*	MIMAT0014948				mmu-miR-3108*
129	109.627	112.373	222	1.0039	0.005617	148322					rno-miR-3541	MIMAT0017795			rno-miR-3541
130	59.7695	57.0924	116.862	0.951062	-0.072389	148560			mmu-miR-3066	MIMAT0014838				mmu-miR-3066
131	36.3702	35.9482	74.9307	1.01668	0.023865	148185			mmu-miR-471-3p	MIMAT0017195	rno-miR-471*	MIMAT0017310		mmu-miR-471-3p	rno-miR-471*
132	45.2691	41.5211	86.0788	1.16131	0.215755	148230			mmu-miR-450a-1*	MIMAT0017182				mmu-miR-450a-1*
133	52.6047	50.6079	105.18	0.983608	-0.023845	148444			mghv-mir-M1-2-5p	MIMAT0017186
134	41.7607	38.0291	79.0231	1.07964	0.110549	148164			mmu-miR-3074-2-3p	MIMAT0014946				mmu-miR-3074-2-3p
135	42.2814	43.7026	87.2803	0.94482	-0.081889	148232			mmu-miR-3082-3p	MIMAT0014873				mmu-miR-3082-3p
136	41.1334	41.1485	82.5378	1.00934	0.013415	148350					rno-miR-3588	MIMAT0017887			rno-miR-3588
137	63.0625	65.7548	129.908	0.935775	-0.095766	148090			mmu-miR-495*	MIMAT0017249				mmu-miR-495*
138	48.4136	56.0454	105.547	0.964198	-0.052599	148142					rno-miR-451*	MIMAT0017193			rno-miR-451*
139	38.8559	40.1541	77.0378	0.978683	-0.031086	148022			mmu-miR-664*	MIMAT0017353				mmu-miR-664*
140	48.6899	49.0239	101.148	1.06106	0.08551	148505			mmu-miR-341*	MIMAT0017037				mmu-miR-341*
141	34.1608	32.9471	69.8921	1.0317	0.045017	148152					rno-miR-218b	MIMAT0017838			rno-miR-218b
142	46.4845	44.0557	92.2285	1.11323	0.154751	148161			mmu-miR-3070a	MIMAT0014847				mmu-miR-3070a
143	26.5382	28.5279	55.7862	0.965925	-0.050017	148513					rno-miR-190b*	MIMAT0017298			rno-miR-190b*
144	37.8328	37.1744	75.8635	1.04032	0.057033	148469					rno-miR-412*	MIMAT0017204			rno-miR-412*
145	35.2412	36.7516	74.6127	1.02617	0.03727	148203			mmu-miR-1198-3p	MIMAT0017332				mmu-miR-1198-3p
146	43.2094	43.1007	84.5641	1.07139	0.099484	148477			mmu-miR-1843-5p/mmu-miR-1843b-5p
147	36.256	39.1298	76.3125	0.976707	-0.034002	148572					rno-miR-3553	MIMAT0017814			rno-miR-3553
148	32.4606	34.6843	66.967	0.92502	-0.112444	148333			mmu-miR-96*	MIMAT0017021				mmu-miR-96*
149	32.3507	37.1815	69.838	0.8618	-0.214575	148391			mmu-miR-3068	MIMAT0014842				mmu-miR-3068
150	69.4514	66.8129	133.112	1.06519	0.091108	148450			mmu-miR-210*	MIMAT0017052				mmu-miR-210*
151	40.4701	35.1521	75.6222	1.22221	0.28949	148306					rno-miR-381	MIMAT0003199			rno-miR-381
152	177.615	206.538	381.851	0.850489	-0.233635	148122			mmu-miR-669p*	MIMAT0014890				mmu-miR-669p*
153	43.4407	39.8193	83.26	1.10558	0.144802	148150					rno-miR-3559-5p	MIMAT0017827			rno-miR-3559-5p
154	52.2325	51.9769	103.672	0.992336	-0.011099	148120			mmu-miR-106a*	MIMAT0017009				mmu-miR-106a*
155	40.4072	36.5772	77.0995	1.0896	0.123802	146024	hsa-miR-383	MIMAT0000738					hsa-miR-383
156	55.7142	54.4916	113.559	0.890133	-0.167907	42659			mmu-miR-290-3p	MIMAT0004572				mmu-miR-290-3p
157	49.2735	47.6083	98.3635	1.03441	0.048809	17287			mghv-miR-M1-1	MIMAT0001564
158	36.5374	46.4626	83	0.845729	-0.241732	11234			mmu-miR-350	MIMAT0000605	rno-miR-350	MIMAT0000604		mmu-miR-350	rno-miR-350
159	25.1166	31.0299	56.0629	0.772207	-0.37294	30442	hsa-miR-802	MIMAT0004185	mmu-miR-802	MIMAT0004188	rno-miR-802	MIMAT0012840	hsa-miR-802	mmu-miR-802	rno-miR-802
160	46.4586	45.8141	90.7723	1.05723	0.080294	28019	hsa-miR-10a*	MIMAT0004555	mmu-miR-10a*	MIMAT0004659	rno-miR-10a-3p	MIMAT0004709	hsa-miR-10a*	mmu-miR-10a*	rno-miR-10a-3p
161	68.6393	65.5187	134.158	1.04702	0.066282	28191	hsa-miR-30e	MIMAT0000692	mmu-miR-30e	MIMAT0000248	rno-miR-30e	MIMAT0000805	hsa-miR-30e	mmu-miR-30e	rno-miR-30e
162	43.8722	35.7385	79.0482	1.17425	0.231741	42938					rno-miR-343	MIMAT0000591			rno-miR-343
163	45.8909	37.4701	83.3611	1.22551	0.29338	42959	hsa-miR-514	MIMAT0002883					hsa-miR-514
164	60.6501	46.2842	106.883	1.31178	0.391528	17411	hsa-miR-147b	MIMAT0004928	mmu-miR-147	MIMAT0004857	rno-miR-147	MIMAT0005297	hsa-miR-147b	mmu-miR-147	rno-miR-147
165	28.9029	26.332	53.8674	1.05179	0.072845	42678			mmu-miR-876-3p	MIMAT0004855				mmu-miR-876-3p
166	45.8316	36.1815	79.9399	1.1624	0.217101	46415	hsa-miR-548l	MIMAT0005889					hsa-miR-548l
167	52.1604	45.133	98.0697	1.13613	0.184121	42877			mmu-miR-18b	MIMAT0004858				mmu-miR-18b
168	54.0995	45.6019	101.281	1.12765	0.173321	42770			mmu-miR-665	MIMAT0003733	rno-miR-665	MIMAT0012844		mmu-miR-665	rno-miR-665
169	46.3826	45.129	93.1636	1.02043	0.029184	46558	hsa-miR-1268/hsa-miR-1268b
170	48.8217	44.209	90.8969	1.11417	0.155966	42756	hsa-miR-548d-5p	MIMAT0004812					hsa-miR-548d-5p
171	485.68	472.592	974.327	1.04328	0.061124	42539
172	34.586	32.7122	66.2062	1.01213	0.017393	17419	kshv-miR-K12-9	MIMAT0002185
173	134.579	141.719	277.194	0.921876	-0.117356	11260	hsa-miR-151-5p	MIMAT0004697	mmu-miR-151-5p	MIMAT0004536	rno-miR-151	MIMAT0000613	hsa-miR-151-5p	mmu-miR-151-5p	rno-miR-151
174	39.3523	40.2854	79.0947	1.0601	0.084197	31388			mmu-miR-291a-5p	MIMAT0000367	rno-miR-291a-5p	MIMAT0000894		mmu-miR-291a-5p	rno-miR-291a-5p
175	35.2854	34.1636	72.4642	0.989362	-0.015429	45985			mmu-miR-546	MIMAT0003166				mmu-miR-546
176	51.3846	49.3372	105.025	0.96161	-0.056476	28346			mmu-miR-374*	MIMAT0003728				mmu-miR-374*
177	40.7643	44.5147	85.2791	0.870801	-0.199585	42598	hsa-miR-452*	MIMAT0001636					hsa-miR-452*
178	37.7389	45.9642	85.1023	0.903215	-0.146858	31517	hsa-miR-561	MIMAT0003225					hsa-miR-561
179	45.9287	44.7174	90.0111	0.979765	-0.029492	11113	hsa-miR-448	MIMAT0001532	mmu-miR-448-3p	MIMAT0001533	rno-miR-448	MIMAT0001534	hsa-miR-448	mmu-miR-448-3p	rno-miR-448
180	27.5322	30.2014	56.9689	0.9353	-0.096499	14313	hsa-miR-499-5p	MIMAT0002870	mmu-miR-499	MIMAT0003482	rno-miR-499	MIMAT0003381	hsa-miR-499-5p	mmu-miR-499	rno-miR-499
181	15.4268	15.9857	31.0963	0.932153	-0.101362	11181	hsa-miR-95	MIMAT0000094					hsa-miR-95
182	40.7727	33.6326	74.4053	1.21648	0.282709	46510			mmu-miR-1188	MIMAT0005843	rno-miR-1188-5p	MIMAT0017854		mmu-miR-1188	rno-miR-1188-5p
183	35.3535	33.6771	70.1549	0.991903	-0.011729	17470	kshv-miR-K12-2	MIMAT0002183
184	46.8515	39.5394	84.1039	1.18641	0.246604	42811	hsa-miR-542-5p	MIMAT0003340	mmu-miR-542-5p	MIMAT0003171	rno-miR-542-5p	MIMAT0003178	hsa-miR-542-5p	mmu-miR-542-5p	rno-miR-542-5p
185	40.8997	35.0605	75.1405	1.06851	0.095601	46796	hsa-miR-1302	MIMAT0005890					hsa-miR-1302
186	45.162	39.6979	84.8599	1.06403	0.089543	17289	hsa-miR-616*	MIMAT0003284					hsa-miR-616*
187	86.3575	81.6907	163.546	1.0747	0.103933	42588
188	324.725	316.491	637.045	1.30557	0.384682	11208			mmu-miR-207	MIMAT0000240	rno-miR-207	MIMAT0003115		mmu-miR-207	rno-miR-207
189	304.668	268.662	573.494	1.10552	0.144728	46620	hsa-miR-1275	MIMAT0005929					hsa-miR-1275
190	32.8802	29.0812	64.1107	1.12555	0.170626	10954	hsa-miR-147	MIMAT0000251					hsa-miR-147
191	40.3889	40.6154	81.4833	1.06962	0.097096	11251			mmu-miR-465a-5p	MIMAT0002106				mmu-miR-465a-5p
192	56.3631	55.6847	112.195	1.03495	0.049563	11227			mmu-miR-329	MIMAT0000567	rno-miR-329	MIMAT0000566		mmu-miR-329	rno-miR-329
193	38.0322	34.658	72.4578	1.09429	0.129994	46875	hsa-miR-2276	MIMAT0011775					hsa-miR-2276
194	46.8141	35.2787	82.3575	1.32538	0.406408	11018	hsa-miR-218	MIMAT0000275	mmu-miR-218	MIMAT0000663	rno-miR-218a	MIMAT0000888	hsa-miR-218	mmu-miR-218	rno-miR-218a
195	46.6584	43.5147	90.6234	1.07213	0.100474	11077	hsa-miR-363	MIMAT0000707	mmu-miR-363-3p	MIMAT0000708	rno-miR-363	MIMAT0003210	hsa-miR-363	mmu-miR-363-3p	rno-miR-363
196	31.4471	34.3798	65.5637	0.951846	-0.0712	46924	hsa-miR-1252	MIMAT0005944					hsa-miR-1252
197	41.0279	40.5398	79.2006	1.06072	0.085039	11205			mmu-miR-199b*	MIMAT0000672				mmu-miR-199b*
198	45.1911	45.1791	88.7341	1.03117	0.044275	46454	hsa-miR-520g	MIMAT0002858					hsa-miR-520g
199	43.9383	41.8929	84.1286	1.09048	0.124969	17422			mmu-miR-695	MIMAT0003481				mmu-miR-695
200	54.5784	48.5072	101.276	1.13348	0.180758	17517			mmu-miR-688	MIMAT0003467				mmu-miR-688
201	59.7205	53.7986	110.192	1.02285	0.032587	46453			mmu-miR-466f-5p	MIMAT0004881				mmu-miR-466f-5p
202	45.6051	50.2325	90.8221	0.782605	-0.353643	42444			mmu-miR-291b-3p	MIMAT0003190				mmu-miR-291b-3p
203	34.9614	35.5287	69.8822	0.96734	-0.047905	42686			mmu-miR-136*	MIMAT0004532				mmu-miR-136*
204	31.8093	33.7209	63.0932	0.938806	-0.091101	42558			mmu-miR-497*	MIMAT0017247				mmu-miR-497*
205	58.2404	57.5024	111.314	0.975897	-0.035199	17302	hsa-miR-578	MIMAT0003243					hsa-miR-578
206	29.4658	28.5748	58.0406	1.03312	0.047009	42932	hsa-miR-920	MIMAT0004970					hsa-miR-920
207	59.4132	53.1091	114.095	1.13478	0.182407	17464
208	76.0064	87.8157	164.945	0.874841	-0.192907	13485	hsa-miR-10a	MIMAT0000253	mmu-miR-10a	MIMAT0000648	rno-miR-10a-5p	MIMAT0000782	hsa-miR-10a	mmu-miR-10a	rno-miR-10a-5p
209	46.8033	47.6107	88.8408	1.00266	0.003836	46791	hsa-miR-1204	MIMAT0005868					hsa-miR-1204
210	79.3885	92.5852	171.974	0.920905	-0.118876	46976			mmu-miR-467g	MIMAT0005854				mmu-miR-467g
211	133.394	111.537	240.304	1.09788	0.134726	42679
212	39.16	35.0076	74.6696	1.13316	0.180346	46750	hsa-miR-1254	MIMAT0005905					hsa-miR-1254
213	65.7146	58.4952	124.129	1.11143	0.152413	42503	hsa-miR-362-5p	MIMAT0000705					hsa-miR-362-5p
214	73.5844	70.1365	142.511	1.02995	0.042577	46624	hsa-miR-1236	MIMAT0005591					hsa-miR-1236
215	50.2552	50.4029	98.2592	1.00097	0.001401	46917	hsa-miR-205	MIMAT0000266	mmu-miR-205	MIMAT0000238	rno-miR-205	MIMAT0000878	hsa-miR-205	mmu-miR-205	rno-miR-205
216	43.2934	48.0048	91.3543	0.898451	-0.154489	42769	hsa-let-7b*	MIMAT0004482	mmu-let-7b*	MIMAT0004621	rno-let-7b*	MIMAT0004705	hsa-let-7b*	mmu-let-7b*	rno-let-7b*
217	42.3511	35.1545	77.8571	1.21541	0.281444	11240	hsa-miR-409-3p	MIMAT0001639	mmu-miR-409-3p	MIMAT0001090	rno-miR-409-3p	MIMAT0003205	hsa-miR-409-3p	mmu-miR-409-3p	rno-miR-409-3p
218	36.7492	29.0896	66.5529	1.28876	0.365983	42964	hsa-miR-7-2*	MIMAT0004554					hsa-miR-7-2*
219	38.7986	38.5135	76.4355	0.98116	-0.027439	46803	hsa-miR-503	MIMAT0002874					hsa-miR-503
220	37.955	41.6752	81.5183	0.924265	-0.113621	146105	hsa-miR-1539	MIMAT0007401					hsa-miR-1539
221	49.301	44.9375	93.3599	1.08182	0.113458	146077	hsv2-miR-H3	MIMAT0010202
222	89.8515	74.6119	164.463	1.20544	0.269554	27953	spike_control_v2_28		spike_control_v2_28		spike_control_v2_28
223	41.9948	41.865	85.6672	0.961729	-0.056297	146051			mmu-miR-1897-3p	MIMAT0007865				mmu-miR-1897-3p
224	59.4029	51.7253	106.708	1.13147	0.178198	146038					rno-miR-504	MIMAT0012830			rno-miR-504
225	191.814	116.611	306.871	1.70893	0.773097	146146
226	43.7321	39.949	83.6811	1.05381	0.075614	42838	hsa-miRPlus-C1076
227	137.442	132.361	270.118	1.10717	0.146881	30293	spike_control_v2_49		spike_control_v2_49		spike_control_v2_49
228	34.8356	32.2357	67.4399	1.09242	0.127523	145661	SNORD110		SNORD110		SNORD110
229	303.615	308.033	612.946	1.02809	0.039968	19605	SNORD6		SNORD6		SNORD6
230	51.4176	49.6298	101.047	1.08784	0.121471	146097			mmu-miR-1934	MIMAT0009398				mmu-miR-1934
231	629.674	591.557	1227.74	1.03786	0.053608	46436
232	84.8185	86.2134	171.032	0.983769	-0.023608	146039			mmu-miR-669o-5p	MIMAT0009421				mmu-miR-669o-5p
233	174.031	150.627	332.049	1.15775	0.211319	145994			mmu-miR-1900	MIMAT0007870				mmu-miR-1900
234	127.622	136.142	264.577	0.89336	-0.162686	146050			mmu-miR-669n	MIMAT0009427				mmu-miR-669n
235	58.2086	48.3416	103.324	1.14557	0.196067	13430	spike_control_v2_10		spike_control_v2_10		spike_control_v2_10
236	111.424	97.832	206.078	1.15453	0.207302	42831
237	28.83	26.2954	53.664	1.15671	0.210034	146124	hsa-miR-4796-3p	MIMAT0019971					hsa-miR-4796-3p
238	33.4029	32.2301	64.9132	1.01604	0.02295	146152	hsa-miR-3179	MIMAT0015056					hsa-miR-3179
239	183.232	168.992	344.119	1.14284	0.192625	145745	hsa-miR-335*	MIMAT0004703	mmu-miR-335-3p	MIMAT0004704			hsa-miR-335*	mmu-miR-335-3p
240	46.5422	46.1915	94.9248	0.960612	-0.057974	145679
241	37.5832	32.7751	70.1306	1.16731	0.223188	145697	hsa-miR-367*	MIMAT0004686					hsa-miR-367*
242	49.756	39.1242	88.8802	1.2497	0.321579	145701	hsa-miR-668	MIMAT0003881	mmu-miR-668	MIMAT0003732	rno-miR-668	MIMAT0012839	hsa-miR-668	mmu-miR-668	rno-miR-668
243	50.0275	50.0752	102.029	0.963643	-0.05343	145843	hsa-miR-330-5p	MIMAT0004693	mmu-miR-330	MIMAT0004642	rno-miR-330	MIMAT0004641	hsa-miR-330-5p	mmu-miR-330	rno-miR-330
244	30.7054	32.3491	63.3993	0.948596	-0.076134	145754	hsa-miR-523	MIMAT0002840					hsa-miR-523
245	36.7862	38.5251	75.5689	0.922883	-0.11578	145696	hsa-miR-655	MIMAT0003331					hsa-miR-655
246	71.6572	62.8591	133.314	1.22585	0.293787	145638	hsa-miR-29a*	MIMAT0004503	mmu-miR-29a*	MIMAT0004631	rno-miR-29a*	MIMAT0004718	hsa-miR-29a*	mmu-miR-29a*	rno-miR-29a*
247	39.7576	40.1465	78.1481	0.991245	-0.012687	145741	hsa-miR-545	MIMAT0003165					hsa-miR-545
248	64.3209	65.0609	128.691	0.979737	-0.029534	146100	hsa-miR-296-5p	MIMAT0000690	mmu-miR-296-5p	MIMAT0000374	rno-miR-296*	MIMAT0000898	hsa-miR-296-5p	mmu-miR-296-5p	rno-miR-296*
249	43.3957	38.4303	79.9407	1.22081	0.28784	147827	hsa-miR-3130-3p	MIMAT0014994					hsa-miR-3130-3p
250	103.253	105.799	210.435	0.987838	-0.017653	147820	hsa-miR-3133	MIMAT0014998					hsa-miR-3133
251	25.0203	24.9347	49.955	1.0046	0.006617	147845	hsa-miR-3173-3p	MIMAT0015048					hsa-miR-3173-3p
252	46.0892	46.9196	94.289	0.956381	-0.064342	145897	hsa-miR-92b	MIMAT0003218	mmu-miR-92b	MIMAT0004899	rno-miR-92b	MIMAT0005340	hsa-miR-92b	mmu-miR-92b	rno-miR-92b
253	32.4092	33.2811	66.9717	0.984734	-0.022194	147195	hsa-miR-18a	MIMAT0000072	mmu-miR-18a	MIMAT0000528	rno-miR-18a	MIMAT0000787	hsa-miR-18a	mmu-miR-18a	rno-miR-18a
254	60.2783	59.0876	118.632	1.02897	0.0412	147203	hsa-miR-302a	MIMAT0000684	mmu-miR-302a	MIMAT0000380			hsa-miR-302a	mmu-miR-302a
255	148.107	131.818	276.357	1.09547	0.131551	148008
256	36.7687	34.1206	70.0533	1.07327	0.102012	147865	hsa-miR-4330	MIMAT0016924					hsa-miR-4330
257	32.5223	27.2528	58.4395	1.15132	0.203284	147870	hsa-miR-548s	MIMAT0014987					hsa-miR-548s
258	42.0155	43.9916	86.5844	0.942843	-0.084911	147919	kshv-miR-K12-12	MIMAT0015238
259	36.1568	38.9037	75.0605	0.984948	-0.02188	147754
260	34.2213	38.1971	71.3531	0.928146	-0.107577	147837	hsa-miR-3119	MIMAT0014981					hsa-miR-3119
261	46.9682	44.9299	90.8002	1.04316	0.060964	147981	hsa-miR-4325	MIMAT0016887					hsa-miR-4325
262	49.6783	44.7767	95.0354	1.12104	0.164832	147789
263	36.5088	35.8149	70.6982	1.00612	0.008801	147562	hsa-miR-4253	MIMAT0016882					hsa-miR-4253
264	35.1529	39.41	74.5629	0.891852	-0.165124	147846	hsa-miR-4313	MIMAT0016865					hsa-miR-4313
265	31.8897	26.6576	58.4212	1.07373	0.102627	147748	hsv1-miR-H12	MIMAT0014689
266	75.3077	86.3328	161.641	0.903371	-0.14661	148430	hsa-miR-374c	MIMAT0018443					hsa-miR-374c
267	56.7623	55.7444	112.507	1.1106	0.151337	148495	hsa-miR-3915	MIMAT0018189					hsa-miR-3915
268	37.8654	42.8475	78.3328	0.854081	-0.227556	148335	hsa-miR-3606	MIMAT0017983					hsa-miR-3606
269	30.4682	30.9431	62.3424	0.920205	-0.119973	148208	hsa-miR-3610	MIMAT0017987					hsa-miR-3610
270	40.7309	37.5438	81.6334	1.13231	0.179268	148562	hsa-miRPlus-I128-1*		mmu-miR-128-1*	MIMAT0016982	rno-miR-128-1*	MIMAT0017118		mmu-miR-128-1*	rno-miR-128-1*
271	29.8296	31.1198	62.1282	0.958093	-0.061763	147715	hsa-miR-4251	MIMAT0016883					hsa-miR-4251
272	26.2826	28.0943	53.7313	0.944027	-0.0831	148042	hsa-miR-3662	MIMAT0018083					hsa-miR-3662
273	37.76	34.3893	73.4678	1.09973	0.137144	148332	hsa-miR-3692*	MIMAT0018121					hsa-miR-3692*
274	51.8432	56.2966	109.101	0.982707	-0.025167	147334	hsa-miR-3613-5p	MIMAT0017990					hsa-miR-3613-5p
275	112.265	96.2098	209.744	1.19643	0.258741	147722	hsa-miR-4306	MIMAT0016858					hsa-miR-4306
276	57.584	54.5299	111.738	1.05524	0.077574	147718	hsv1-miR-H3*	MIMAT0015279
277	510.669	430.494	941.163	1.27252	0.347688	148642	hsa-miR-1246	MIMAT0005898					hsa-miR-1246
278	35.5211	34.9602	72.6469	1.01531	0.021922	148040	hsa-miRPlus-I1247*		mmu-miR-1247*	MIMAT0014801				mmu-miR-1247*
279	91.0024	66.6007	158.621	1.31698	0.397235	147595	hsa-miR-3178	MIMAT0015055					hsa-miR-3178
280	30.1071	30.6517	60.8698	0.97855	-0.031283	147712	hsv1-miR-H1	MIMAT0003744
281	33.7731	29.5462	62.4785	1.08592	0.118918	148170			mmu-miR-741*	MIMAT0017262				mmu-miR-741*
282	31.9275	31.9542	65.5044	1.02734	0.038916	148580			mmu-miR-134*	MIMAT0016985				mmu-miR-134*
283	63.3921	57.3121	122.303	1.10374	0.142396	148110			mmu-miR-3075*	MIMAT0014859				mmu-miR-3075*
284	31.2512	34.8846	64.756	1.07086	0.098776	148538			mmu-miR-146a*	MIMAT0016989				mmu-miR-146a*
285	34.7775	38.371	74.3806	0.885276	-0.175801	148091			mmu-miR-3088*	MIMAT0014897				mmu-miR-3088*
286	40.8861	37.2313	81.0832	1.08025	0.111366	148016					rno-miR-336*	MIMAT0017034			rno-miR-336*
287	47.7305	49.75	97.3547	0.961189	-0.057108	148459					rno-miR-3593-3p	MIMAT0017897			rno-miR-3593-3p
288	36.9642	34.1397	70.3424	1.04058	0.057383	148612					rno-miR-3561-5p	MIMAT0017830			rno-miR-3561-5p
289	40.9359	37.16	78.0959	1.06872	0.095884	148511					rno-miR-3595	MIMAT0017903			rno-miR-3595
290	40.5326	39.1127	79.6453	1.03617	0.051263	148453	hsa-miR-3074-5p	MIMAT0019208	mmu-miR-3074-5p	MIMAT0014856			hsa-miR-3074-5p	mmu-miR-3074-5p
291	75.5068	65.2568	140.764	1.01263	0.01811	148212			mmu-miR-3103	MIMAT0014938				mmu-miR-3103
292	65.6764	65.3993	131.119	1.03308	0.046956	148530					rno-miR-466c*	MIMAT0017287			rno-miR-466c*
293	38.834	40.4479	79.9076	0.902499	-0.148003	148517			mmu-miR-3078	MIMAT0014864				mmu-miR-3078
294	137.694	147.753	289.603	0.96386	-0.053105	148267			mmu-miR-3082-5p	MIMAT0014872				mmu-miR-3082-5p
295	53.9753	54.5088	110.663	1.02229	0.031804	148134			mmu-miR-3067	MIMAT0014840				mmu-miR-3067
296	145.163	128.445	267.202	1.15519	0.208128	148389					rno-miR-3571	MIMAT0017851			rno-miR-3571
297	608.219	460.096	1091.09	1.28301	0.359533	148484			mmu-miR-3084	MIMAT0014877				mmu-miR-3084
298	36.6206	34.1915	70.1143	1.07652	0.106381	148576					rno-miR-92a-2*	MIMAT0017108			rno-miR-92a-2*
299	48.9658	44.5434	93.4594	1.06049	0.084729	148435					rno-miR-672*	MIMAT0017312			rno-miR-672*
300	31.836	32.5748	61.1469	0.981959	-0.026266	148329					rno-miR-3587	MIMAT0017883			rno-miR-3587
301	31.701	27.2866	58.0518	1.10457	0.143484	148600					rno-miR-196c*	MIMAT0017299			rno-miR-196c*
302	43.756	39.8666	84.5342	1.14235	0.192001	148028			mghv-miR-M1-14*	MIMAT0018174
303	28.7615	26.9761	54.457	1.09684	0.133358	148555					rno-miR-544*	MIMAT0017359			rno-miR-544*
304	30.5669	27.9817	58.5486	1.1012	0.139071	148153					rno-miR-489*	MIMAT0017196			rno-miR-489*
305	35.7659	40.8276	76.9837	0.866001	-0.20756	148392					rno-miR-208b-5p	MIMAT0017844			rno-miR-208b-5p
306	107.684	105.327	207.919	0.951704	-0.071415	148636			mmu-miR-466f	MIMAT0005844				mmu-miR-466f
307	15.3503	16.2552	33.5259	1.0628	0.087868	148301					rno-miR-293*	MIMAT0017365			rno-miR-293*
308	35.5951	36.6644	70.5888	0.939233	-0.090445	146094	hsa-miR-1911*	MIMAT0007886					hsa-miR-1911*
309	1300.91	830.017	2186.09	1.59895	0.677129	11039	hsa-miR-29a	MIMAT0000086	mmu-miR-29a	MIMAT0000535	rno-miR-29a	MIMAT0000802	hsa-miR-29a	mmu-miR-29a	rno-miR-29a
310	31.1103	30.2273	62.8822	1.041	0.057967	46592	hsa-miR-548j	MIMAT0005875					hsa-miR-548j
311	126.778	130.888	255.785	0.959464	-0.0597	27565	hsa-miR-423-5p	MIMAT0004748	mmu-miR-423-5p	MIMAT0004825	rno-miR-423*	MIMAT0017305	hsa-miR-423-5p	mmu-miR-423-5p	rno-miR-423*
312	207.814	173.538	387.109	1.19734	0.259831	146147			mmu-miR-1897-5p	MIMAT0007864				mmu-miR-1897-5p
313	40.0896	39.3428	77.5426	1.12698	0.172463	17608	hsa-miR-425	MIMAT0003393	mmu-miR-425	MIMAT0004750	rno-miR-425	MIMAT0005314	hsa-miR-425	mmu-miR-425	rno-miR-425
314	354.581	311.368	658.711	1.19481	0.256783	30787	hsa-miR-125b	MIMAT0000423	mmu-miR-125b-5p	MIMAT0000136	rno-miR-125b-5p	MIMAT0000830	hsa-miR-125b	mmu-miR-125b-5p	rno-miR-125b-5p
315	40.5971	42.746	85.4869	0.991153	-0.012821	11159	hsa-miR-518e	MIMAT0002861					hsa-miR-518e
316	60.0267	61.0932	118.796	1.02198	0.031369	11218			mmu-miR-294	MIMAT0000372				mmu-miR-294
317	37.6652	37.3177	76.0147	1.01799	0.025729	46572			mcmv-miR-m108-2-3p	MIMAT0005561
318	44.4761	48.4777	92.9538	0.903662	-0.146145	42613	ebv-miR-BART19-5p	MIMAT0004836
319	46.5275	51.5904	100.057	0.905884	-0.142602	42511			mmu-miR-99a*	MIMAT0016981	rno-miR-99a*	MIMAT0004724		mmu-miR-99a*	rno-miR-99a*
320	55.9833	54.1393	109.421	1.05455	0.07662	11217			mmu-miR-293	MIMAT0000371				mmu-miR-293
321	45.6083	42.3252	87.9335	1.10746	0.147251	46712
322	38.7787	39.9952	80.5434	0.923557	-0.114727	17541	ebv-miR-BART1-5p	MIMAT0000999
323	58.3738	60.7309	119.524	0.961168	-0.05714	17596
324	43.293	47.0191	97.2464	0.871654	-0.198172	28250	hsa-miRPlus-D1090		mmu-miR-872	MIMAT0004934	rno-miR-872	MIMAT0005282		mmu-miR-872	rno-miR-872
325	39.1198	36.6604	76.2878	1.07983	0.11081	11084	hsa-miR-372	MIMAT0000724					hsa-miR-372
326	43.3388	39.5725	81.6465	1.11756	0.160353	17358	ebv-miR-BART16	MIMAT0003714
327	52.9893	58.1927	108.224	0.850797	-0.233113	17312	hsa-miR-592	MIMAT0003260	mmu-miR-592	MIMAT0003730	rno-miR-592	MIMAT0012834	hsa-miR-592	mmu-miR-592	rno-miR-592
328	38.7751	36.3173	75.91	0.96346	-0.053703	11171	hsa-miR-521	MIMAT0002854					hsa-miR-521
329	57.5756	60.1764	114.843	0.924445	-0.11334	42803			mmu-miR-466c-5p	MIMAT0004877				mmu-miR-466c-5p
330	31.5569	28.7273	61.6294	1.05155	0.072513	46301	hsa-miR-621	MIMAT0003290					hsa-miR-621
331	30.8738	32.0892	61.8806	0.951653	-0.071493	14289			mmu-miR-540-3p	MIMAT0003167	rno-miR-540	MIMAT0003174		mmu-miR-540-3p	rno-miR-540
332	80.2253	58.4367	140.898	1.40735	0.492978	42524	hsa-miR-21*	MIMAT0004494					hsa-miR-21*
333	121.389	120.198	243.671	1.01151	0.016517	14301	hsa-miR-361-5p	MIMAT0000703	mmu-miR-361	MIMAT0000704	rno-miR-361	MIMAT0003117	hsa-miR-361-5p	mmu-miR-361	rno-miR-361
334	41.367	38.4634	79.2038	1.07748	0.107663	46689	hsa-miR-1229	MIMAT0005584					hsa-miR-1229
335	30.451	28.4471	58.3352	1.09228	0.127347	46647	hsa-miR-1324	MIMAT0005956					hsa-miR-1324
336	37.1859	32.9908	75.2584	1.14075	0.189982	23524			mmu-miR-465a-3p/mmu-miR-465b-3p/mmu-miR-465c-3p
337	28.801	29.1465	55.6433	1.03776	0.053478	42611			mmu-miR-467d	MIMAT0004886				mmu-miR-467d
338	33.25	31.9331	65.3758	1.03596	0.050968	42970	hsa-miR-744*	MIMAT0004946	mmu-miR-744*	MIMAT0004820			hsa-miR-744*	mmu-miR-744*
339	70.1935	88.9948	156.334	0.790999	-0.338253	27740	hsa-miR-574-5p	MIMAT0004795	mmu-miR-574-5p	MIMAT0004893			hsa-miR-574-5p	mmu-miR-574-5p
340	217.039	274.393	491.432	0.790199	-0.339712	46228	hsa-miR-320c	MIMAT0005793					hsa-miR-320c
341	43.7309	51.1553	95.463	0.854417	-0.226988	11215			mmu-miR-292-3p	MIMAT0000370	rno-miR-292-3p	MIMAT0000897		mmu-miR-292-3p	rno-miR-292-3p
342	34.4988	42.6959	76.4988	0.848032	-0.237809	11246			mmu-miR-434-3p	MIMAT0001422	rno-miR-434	MIMAT0005315		mmu-miR-434-3p	rno-miR-434
343	50.2142	54.6489	104.863	0.883553	-0.178611	17904			mmu-miR-185*	MIMAT0016996				mmu-miR-185*
344	39.8396	49.5605	88.0203	0.920845	-0.118969	11273					rno-miR-352	MIMAT0000610			rno-miR-352
345	45.9924	46.8909	91.2396	0.955311	-0.065957	19583
346	39.9005	39.8646	78.8742	1.04795	0.067564	11141	hsa-miR-509-3p	MIMAT0002881					hsa-miR-509-3p
347	29.9279	28.9423	57.9475	1.06685	0.093354	42766	hsa-miR-554	MIMAT0003217					hsa-miR-554
348	140.933	117.322	258.317	1.07626	0.106027	17896			mmu-miR-21*	MIMAT0004628	rno-miR-21*	MIMAT0004711		mmu-miR-21*	rno-miR-21*
349	37.7739	31.3834	69.7385	1.18223	0.241514	46501	hsa-miR-1305	MIMAT0005893					hsa-miR-1305
350	61.1875	54.2158	112.403	1.057	0.079975	17272	hsa-miR-551a	MIMAT0003214					hsa-miR-551a
351	45.5928	44.1584	93.0796	1.10432	0.143153	42479					rno-miR-29b-1*	MIMAT0005445			rno-miR-29b-1*
352	94.0088	93.4375	186.167	0.860792	-0.216263	42965	hsa-miR-424	MIMAT0001341					hsa-miR-424
353	42.5732	39.1405	83.332	1.0725	0.100983	42913			mmu-miR-345-3p	MIMAT0004656	rno-miR-345-3p	MIMAT0004655		mmu-miR-345-3p	rno-miR-345-3p
354	29.7397	32.8268	62.8121	0.898083	-0.15508	42683	hsa-miR-922	MIMAT0004972					hsa-miR-922
355	37.533	34.584	73.59	1.08813	0.121844	28450			mmu-miR-291b-5p	MIMAT0003189				mmu-miR-291b-5p
356	1439.42	1109.28	2548.7	1.3258	0.406861	46514
357	64.1728	43.543	106.343	1.41816	0.504019	42865	hsa-miR-181a	MIMAT0000256	mmu-miR-181a	MIMAT0000210	rno-miR-181a	MIMAT0000858	hsa-miR-181a	mmu-miR-181a	rno-miR-181a
358	55.8945	55.1298	108.538	0.974536	-0.037212	42894			mmu-miR-466e-5p	MIMAT0004879				mmu-miR-466e-5p
359	34.9928	39.5653	72.6139	0.985442	-0.021157	42667	hsa-miR-302b*	MIMAT0000714					hsa-miR-302b*
360	222.499	273.393	495.892	0.853708	-0.228185	10138	hsa-miR-130a	MIMAT0000425	mmu-miR-130a	MIMAT0000141	rno-miR-130a	MIMAT0000836	hsa-miR-130a	mmu-miR-130a	rno-miR-130a
361	32.334	31.3296	63.3551	1.12254	0.166766	30681			mmu-miR-376c	MIMAT0003183	rno-miR-376c	MIMAT0003194		mmu-miR-376c	rno-miR-376c
362	57.4709	52.3443	109.815	1.07102	0.09898	30831			mmu-miR-804	MIMAT0004210				mmu-miR-804
363	45.158	42.9076	88.4264	1.04722	0.066566	46381	hsa-miR-1298	MIMAT0005800	mmu-miR-1298	MIMAT0014809			hsa-miR-1298	mmu-miR-1298
364	55.9904	51.4761	105.84	1.09619	0.132494	42523	hsa-miR-26b*	MIMAT0004500	mmu-miR-26b*	MIMAT0004630	rno-miR-26b*	MIMAT0004714	hsa-miR-26b*	mmu-miR-26b*	rno-miR-26b*
365	44.6361	46.8726	91.7779	0.947777	-0.07738	42892	hsa-miR-450b-3p	MIMAT0004910					hsa-miR-450b-3p
366	43.2369	42.963	85.6206	1.00402	0.005782	42824	ebv-miR-BART9*	MIMAT0004816
367	38.8846	38.0701	73.1131	0.937599	-0.092957	17606	kshv-miR-K12-4-5p	MIMAT0002191
368	44.7178	42.2321	87.0633	1.07683	0.106797	42927			mmu-miR-673-3p	MIMAT0004824				mmu-miR-673-3p
369	46.1935	44.2201	91.9598	0.997255	-0.003966	42861			mmu-miR-466d-3p	MIMAT0004931				mmu-miR-466d-3p
370	41.4343	39.0514	80.0561	1.05702	0.079997	46925	hsa-miR-1277	MIMAT0005933					hsa-miR-1277
371	44.3571	38.9893	79.8786	1.09463	0.130445	46832	hsa-miR-1202	MIMAT0005865					hsa-miR-1202
372	47.6505	45.5287	93.7779	1.03387	0.048048	42614	hsa-miR-186*	MIMAT0004612					hsa-miR-186*
373	73.4355	67.8173	139.75	1.11662	0.159143	146064	hsa-miR-718	MIMAT0012735					hsa-miR-718
374	46.7858	42.4881	91.9506	1.10036	0.137974	146091	hsa-miR-1914	MIMAT0007889					hsa-miR-1914
375	34.8869	30.9833	67.3551	1.10465	0.143583	42780	hsa-miRPlus-A1065
376	25.7074	23.9654	49.2731	1.05343	0.075089	145866
377	224.227	248.147	469.323	0.927461	-0.108642	46205	SNORD48		SNORD48		SNORD48
378	182.591	195.307	377.898	0.926488	-0.110156	29138	spike_control_v2_42		spike_control_v2_42		spike_control_v2_42
379	165.788	193.986	362.881	0.850738	-0.233214	146192			mmu-miR-669m-3p	MIMAT0009419				mmu-miR-669m-3p
380	47.7882	40.7922	88.6915	1.11597	0.158301	42802
381	32.0856	31.3698	63.0649	1.01266	0.01815	145872
382	37.248	33.3125	70.7576	1.16293	0.217763	146036					rno-miR-293	MIMAT0012847			rno-miR-293
383	39.461	38.9467	78.2217	1.02485	0.035406	146017			mmu-miR-1953	MIMAT0009424				mmu-miR-1953
384	67.6851	57.381	125.277	1.1911	0.252298	28488	spike_control_v2_34		spike_control_v2_34		spike_control_v2_34
385	35.5673	35.7269	71.3563	1.01699	0.024308	145934	hsa-miRPlus-B1114
386	51.2548	45.9005	98.8185	1.04191	0.059237	146020	hsa-miR-449c*	MIMAT0013771					hsa-miR-449c*
387	154.66	168.35	321.398	0.906097	-0.142263	28098	spike_control_v2_31		spike_control_v2_31		spike_control_v2_31
388	49.7026	38.2619	87.9268	1.20086	0.264066	14258	hsa_negative_control_1		hsa_negative_control_1		hsa_negative_control_1
389	57.0111	50.4514	101.319	1.01841	0.026319	145990	ebv-miR-BART21-3p	MIMAT0010131
390	42.0044	39.4343	80.0211	1.08138	0.112876	146003					rno-miR-711	MIMAT0012859			rno-miR-711
391	42.7954	38.2201	79.9471	1.1501	0.201766	145717	hsa-miR-516a-3p/hsa-miR-516b*
392	115.772	115.69	247.193	1.09767	0.13444	145944
393	29.2619	26.3487	54.7014	1.10159	0.139583	145984	ebv-miR-BART2-3p	MIMAT0004744
394	50.3065	43.9745	94.9502	1.1663	0.221942	145760
395	28.084	28.4375	54.2353	1.05464	0.076748	146009	hsa-miR-376a	MIMAT0000729					hsa-miR-376a
396	38.6357	39.1982	77.0147	0.97827	-0.031695	145785	hsa-miR-526b*	MIMAT0002836					hsa-miR-526b*
397	36.6369	35.619	71.9315	1.0352	0.049902	145641	hsa-miR-369-5p	MIMAT0001621	mmu-miR-369-5p	MIMAT0003185	rno-miR-369-5p	MIMAT0003206	hsa-miR-369-5p	mmu-miR-369-5p	rno-miR-369-5p
398	38.3041	37.9104	75.0482	1.01705	0.02439	145842	hsa-miR-658	MIMAT0003336					hsa-miR-658
399	58.0947	63.1222	120.138	1.02839	0.04039	146086	hsa-miR-30a	MIMAT0000087	mmu-miR-30a	MIMAT0000128	rno-miR-30a	MIMAT0000808	hsa-miR-30a	mmu-miR-30a	rno-miR-30a
400	34.6915	30.5522	64.717	1.0636	0.088961	145905	hsa-miR-518a-5p/hsa-miR-527
401	35.9785	33.8579	69.8089	1.12756	0.1732	147854	hsa-miR-548u	MIMAT0015013					hsa-miR-548u
402	24.4885	21.3014	44.1425	1.19325	0.254902	147835	hsa-miR-3143	MIMAT0015012					hsa-miR-3143
403	34.3045	36.1628	69.6959	0.919378	-0.12127	147510
404	42.8945	33.7277	77.916	1.27008	0.344919	147796	hsa-miR-4327	MIMAT0016889					hsa-miR-4327
405	70.1576	61.3312	132.444	1.12126	0.165123	147776	hsa-miR-4317	MIMAT0016872					hsa-miR-4317
406	65.1592	55.2281	122.151	1.1696	0.226015	147840	hsv2-miR-H9-3p	MIMAT0014352
407	44.2592	43.0406	88.0123	1.12065	0.16434	147901	kshv-miR-K12-7*	MIMAT0015217
408	21.8499	21.088	41.9248	1.11247	0.153764	147941	hsa-miR-3160-3p	MIMAT0015034					hsa-miR-3160-3p
409	312.762	234.986	551.189	1.31694	0.397185	147767	hsa-miR-4279	MIMAT0016909					hsa-miR-4279
410	36.1354	36.4777	73.502	1.04281	0.060474	147832	hsa-miR-4326	MIMAT0016888					hsa-miR-4326
411	32.4164	30.254	63.8782	1.00383	0.005509	147851	hsa-miR-3201	MIMAT0015086					hsa-miR-3201
412	29.9785	32.9805	65.5924	0.869854	-0.201155	147706	hsa-miR-4255	MIMAT0016885					hsa-miR-4255
413	37.0916	31.703	68.7946	1.16992	0.226411	147821	hsa-miR-3169	MIMAT0015044					hsa-miR-3169
414	34.5784	33.3539	69.8734	0.940279	-0.088839	147654	hsa-miR-3138	MIMAT0015006					hsa-miR-3138
415	28.6493	27.7189	55.0876	1.09177	0.126671	147623	hsa-miR-4304	MIMAT0016854					hsa-miR-4304
416	31.1644	31.3424	62.0653	0.982279	-0.025795	147836	hsv2-miR-H7-5p	MIMAT0014351
417	37.9299	37.5366	75.0115	1.01295	0.018565	148683	hsa-miR-888*	MIMAT0004917					hsa-miR-888*
418	32.9467	29.9419	61.92	1.06819	0.095169	148467	hsa-miR-3939	MIMAT0018355					hsa-miR-3939
419	28.5111	27.0358	54.2596	1.00871	0.012517	14261	spike_control_v1_a		spike_control_v1_a		spike_control_v1_a
420	36.3213	32.3635	71.4538	1.08621	0.119305	147986	hsa-miRPlus-K1303*
421	30.6899	28.84	60.0227	1.06353	0.088859	148319	hsa-miR-3647-5p	MIMAT0018066					hsa-miR-3647-5p
422	30.6449	34.3388	64.592	0.903708	-0.146071	148387	hsa-miR-3942-5p	MIMAT0018358					hsa-miR-3942-5p
423	37.5414	33.955	71.3372	1.10902	0.149286	148658
424	40.7396	37.9502	75.8643	1.07591	0.105562	148004	hsa-miRPlus-G1140-3p
425	31.967	32.8021	64.3372	1.04832	0.068072	148671
426	242.576	286.681	526.074	0.822088	-0.282635	148285	hsa-miR-3941	MIMAT0018357					hsa-miR-3941
427	34.3372	35.0796	70.4459	0.978988	-0.030637	148466	hsa-miR-3937	MIMAT0018352					hsa-miR-3937
428	181.618	145.717	328.768	1.2412	0.311736	148682	hsa-miR-483-3p	MIMAT0002173					hsa-miR-483-3p
429	31.172	29.4387	61.49	1.02698	0.038406	148264	hsa-miR-3665	MIMAT0018087					hsa-miR-3665
430	32.7623	30.1588	62.9212	1.08656	0.119766	148640	hsa-miR-34b	MIMAT0004676					hsa-miR-34b
431	70.4912	63.0844	133.576	1.11761	0.160422	148327	hsa-miR-3651	MIMAT0018071					hsa-miR-3651
432	41.5259	40.715	80.5271	1.05741	0.080541	147555	hsv2-miR-H19	MIMAT0014701
433	37.7635	41.3268	81.8798	0.966735	-0.048807	148486			mmu-miR-3061-3p	MIMAT0014829				mmu-miR-3061-3p
434	37.996	32.0279	69.7309	1.19709	0.259537	148279			mmu-miR-449a*	MIMAT0017180				mmu-miR-449a*
435	69.5223	71.8607	141.229	0.949018	-0.075493	148035			mmu-miR-3084*	MIMAT0014876				mmu-miR-3084*
436	81.1381	70.461	147.304	1.07447	0.103621	148158			mghv-mir-M1-5*	MIMAT0017189
437	29.1819	29.9841	59.0748	1.02604	0.037089	148611					rno-miR-3576	MIMAT0017862			rno-miR-3576
438	33.1899	33.9088	65.4841	0.993984	-0.008705	148615			mmu-miR-672*	MIMAT0017241				mmu-miR-672*
439	31.6831	30.76	62.3762	0.974815	-0.036799	148012	hsa-miR-3545-3p	MIMAT0019814			rno-miR-3545-3p	MIMAT0017800	hsa-miR-3545-3p		rno-miR-3545-3p
440	36.7826	32.0732	69.3137	1.06834	0.095372	148070			mmu-miR-1197*	MIMAT0017331				mmu-miR-1197*
441	35.5386	35.7715	72.5486	0.962992	-0.054405	148582			mmu-miR-298*	MIMAT0017007				mmu-miR-298*
442	122.992	141.648	267.497	0.880523	-0.183567	148528			mmu-miR-196a-1*	MIMAT0017013				mmu-miR-196a-1*
443	39.7432	37.41	78.2755	0.977491	-0.032844	148578			mmu-miR-541*	MIMAT0017209				mmu-miR-541*
444	32.1939	30.7381	62.121	1.04639	0.065427	148130			mmu-miR-3079-3p	MIMAT0014867				mmu-miR-3079-3p
445	34.9602	35.6764	68.7791	0.979537	-0.029828	148258			mmu-miR-3089-5p	MIMAT0014899				mmu-miR-3089-5p
446	43.2619	43.0243	86.2862	0.999496	-0.000728	148283			mmu-miR-1199*	MIMAT0017333				mmu-miR-1199*
447	33.1047	34.4192	69.2651	1.01726	0.024687	148067					rno-miR-201*	MIMAT0017364			rno-miR-201*
448	38.336	38.7201	76.6608	1.05546	0.077866	148172			mmu-miR-216a*	MIMAT0017054	rno-miR-216a*	MIMAT0017160		mmu-miR-216a*	rno-miR-216a*
449	45.0179	44.5744	91.5756	1.02254	0.032158	148689			mmu-miR-3099*	MIMAT0014815				mmu-miR-3099*
450	43.2353	36.2878	79.5231	1.1423	0.191942	148191			mmu-miR-3081	MIMAT0014871				mmu-miR-3081
451	137.372	175.042	309.68	0.770998	-0.375201	148094			mmu-miR-669c*	MIMAT0017253				mmu-miR-669c*
452	39.3909	35.4443	76.5366	1.1055	0.144699	148419			mmu-miR-344c*	MIMAT0014927				mmu-miR-344c*
453	26.9299	25.5131	53.4176	1.14628	0.196962	148503			mmu-miR-3098-5p	MIMAT0014917				mmu-miR-3098-5p
454	29.5322	31.5888	61.7647	0.91726	-0.124597	148605			mmu-miR-128-2*	MIMAT0017069				mmu-miR-128-2*
455	39.8551	41.2118	80.8734	0.963069	-0.054289	148025					rno-miR-374*	MIMAT0017223			rno-miR-374*
456	36.3639	34.6397	74.1501	0.948885	-0.075695	148661
457	35.3778	31.2158	68.5438	1.17621	0.234142	148429					rno-miR-344b-1-3p	MIMAT0017894			rno-miR-344b-1-3p
458	33.4506	33.215	66.7922	1.02531	0.036065	148407			mmu-miR-871-3p	MIMAT0017265				mmu-miR-871-3p
459	32.2361	30.1051	61.9944	1.01628	0.023295	148442					rno-miR-214*	MIMAT0017159			rno-miR-214*
460	90.4104	82.5171	173.416	1.06257	0.087559	42499
461	32.1783	32.7253	64.9037	1.01674	0.023955	145759	hsa-miR-181c*	MIMAT0004559	mmu-miR-181c*	MIMAT0017068	rno-miR-181c*	MIMAT0017137	hsa-miR-181c*	mmu-miR-181c*	rno-miR-181c*
462	42.5776	39.0585	81.6361	1.1415	0.190937	17835					rno-miR-450a	MIMAT0001547			rno-miR-450a
463	41.2182	37.8101	79.1955	1.09472	0.130568	42732	hsa-miR-532-3p	MIMAT0004780	mmu-miR-532-3p	MIMAT0004781	rno-miR-532-3p	MIMAT0005323	hsa-miR-532-3p	mmu-miR-532-3p	rno-miR-532-3p
464	29.0052	30.3646	60.293	0.982818	-0.025004	145734	hsa-miR-33b*	MIMAT0004811					hsa-miR-33b*
465	49.578	47.8436	99.5892	1.02651	0.037741	42493	hsa-miR-892b	MIMAT0004918					hsa-miR-892b
466	61.8006	54.2619	115.569	1.11363	0.155266	28161			mmu-miR-380-5p	MIMAT0000744	rno-miR-380	MIMAT0005308		mmu-miR-380-5p	rno-miR-380
467	43.2671	47.0824	90.5518	0.923953	-0.114109	13170	hsa-miR-380*	MIMAT0000734					hsa-miR-380*
468	133.28	107.742	241.022	1.197	0.259418	42958
469	427.6	429.628	847.572	0.971897	-0.041124	46324	hsa-miR-320b	MIMAT0005792					hsa-miR-320b
470	63.7301	72.2006	136.794	0.93414	-0.098289	17433			mmu-miR-679-5p	MIMAT0003455				mmu-miR-679-5p
471	59.9697	60.5617	116.803	0.964033	-0.052845	11202			mmu-miR-151-3p	MIMAT0000161	rno-miR-151*	MIMAT0000614		mmu-miR-151-3p	rno-miR-151*
472	324.273	346.898	671.171	0.990189	-0.014224	42939			mmu-miR-582-3p	MIMAT0005292				mmu-miR-582-3p
473	61.502	60.99	125.223	1.0065	0.00935	17676	hsa-miR-152	MIMAT0000438	mmu-miR-152	MIMAT0000162	rno-miR-152	MIMAT0000854	hsa-miR-152	mmu-miR-152	rno-miR-152
474	40.7834	40.8786	80.2197	0.964593	-0.052008	17593	hsa-miR-650	MIMAT0003320					hsa-miR-650
475	225.766	154.277	379.113	1.48371	0.569207	46483	hsa-miR-27a	MIMAT0000084	mmu-miR-27a	MIMAT0000537	rno-miR-27a	MIMAT0000799	hsa-miR-27a	mmu-miR-27a	rno-miR-27a
476	188.486	195.306	383.791	0.990292	-0.014074	46438	hsa-let-7g	MIMAT0000414	mmu-let-7g	MIMAT0000121			hsa-let-7g	mmu-let-7g
477	41.545	44.6334	88.5287	0.929782	-0.105035	42703	hsa-miR-490-3p	MIMAT0002806	mmu-miR-490-3p	MIMAT0003780	rno-miR-490	MIMAT0012823	hsa-miR-490-3p	mmu-miR-490-3p	rno-miR-490
478	58.9076	61.9275	120.029	0.927156	-0.109116	28054			mmu-miR-673-5p	MIMAT0003739				mmu-miR-673-5p
479	81.2942	87.8861	171.144	0.995412	-0.006634	14302			mmu-miR-374/mmu-miR-374c
480	43.5358	42.7858	88.6465	1.10324	0.141748	17625	hsa-miR-627	MIMAT0003296					hsa-miR-627
481	112.553	116.649	228.185	0.960298	-0.058446	27568	hsa-miR-744	MIMAT0004945	mmu-miR-744	MIMAT0004187			hsa-miR-744	mmu-miR-744
482	46.592	48.7926	95.3846	0.95632	-0.064435	42478	hsa-miR-593*	MIMAT0003261					hsa-miR-593*
483	74.5804	69.3236	145.141	1.04246	0.059987	42457	hsa-miR-323-5p	MIMAT0004696	mmu-miR-323-5p	MIMAT0004638	rno-miR-323*	MIMAT0004637	hsa-miR-323-5p	mmu-miR-323-5p	rno-miR-323*
484	61.8006	60.6744	122.664	0.959709	-0.059331	17589	ebv-miR-BART3	MIMAT0003411
485	86.1596	73.5788	161.281	1.19318	0.254808	42832	hsa-miR-638	MIMAT0003308					hsa-miR-638
486	51.873	50.4598	103.604	1.01079	0.015483	42712			mmu-miR-742*	MIMAT0004838	rno-miR-742*	MIMAT0017314		mmu-miR-742*	rno-miR-742*
487	66.008	68.8985	130.963	0.937407	-0.093253	42748			mmu-miR-191*	MIMAT0004542	rno-miR-191*	MIMAT0017146		mmu-miR-191*	rno-miR-191*
488	62.1445	52.8296	110.73	1.12218	0.166299	42807	hsa-miR-663	MIMAT0003326					hsa-miR-663
489	58.5036	63.1525	119.752	0.926025	-0.110877	46462	hsa-miR-1224-5p	MIMAT0005458					hsa-miR-1224-5p
490	62.289	60.2464	123.24	1.04402	0.062147	46822	hsa-miR-1178	MIMAT0005823					hsa-miR-1178
491	62.2424	56.2389	121.205	1.11195	0.153091	28759	hsa-miR-758	MIMAT0003879	mmu-miR-758	MIMAT0003889	rno-miR-758	MIMAT0005335	hsa-miR-758	mmu-miR-758	rno-miR-758
492	44.7914	44.2767	88.2994	0.940215	-0.088938	17527			mmu-miR-717	MIMAT0003510				mmu-miR-717
493	37.508	41.0394	81.4252	0.983396	-0.024155	42496	hsa-miR-181c	MIMAT0000258	mmu-miR-181c	MIMAT0000674	rno-miR-181c	MIMAT0000857	hsa-miR-181c	mmu-miR-181c	rno-miR-181c
494	49.1385	48.1075	94.086	0.95513	-0.066231	10306	hsa-miR-146b-5p	MIMAT0002809	mmu-miR-146b	MIMAT0003475	rno-miR-146b	MIMAT0005595	hsa-miR-146b-5p	mmu-miR-146b	rno-miR-146b
495	43.6111	45.9471	89.5581	0.948925	-0.075634	46982			mmu-miR-466k	MIMAT0005845				mmu-miR-466k
496	866.218	761.543	1627.76	1.1453	0.195722	46538
497	64.4622	64.9172	126.303	1.0337	0.047812	17882	hsa-miR-20b*	MIMAT0004752					hsa-miR-20b*
498	39.0545	31.6831	72.8288	1.2642	0.338223	42765			mmu-miR-339-3p	MIMAT0004649				mmu-miR-339-3p
499	776.574	596.784	1373.36	1.33677	0.418749	46921	hsa-miR-1290	MIMAT0005880					hsa-miR-1290
500	60.6907	67.49	126.378	0.899189	-0.153303	27551	hsa-miR-612	MIMAT0003280					hsa-miR-612
501	50.4514	48.3921	101.966	0.981867	-0.026401	42481					rno-miR-25*	MIMAT0004713			rno-miR-25*
502	96.963	103.062	199.857	0.955108	-0.066264	42864					rno-miR-743b	MIMAT0005280			rno-miR-743b
503	81.3483	75.1867	161.822	1.07337	0.102143	42504	hsa-miR-593	MIMAT0004802					hsa-miR-593
504	76.1493	73.742	153.507	1.06259	0.087584	42897	ebv-miR-BART15	MIMAT0003713
505	75.4713	77.1131	148.295	1.00707	0.01017	42874	hsa-miR-16-2*	MIMAT0004518					hsa-miR-16-2*
506	71.8937	63.8826	135.776	1.1063	0.145744	42742	hsa-let-7f-2*	MIMAT0004487					hsa-let-7f-2*
507	59.2958	60.6756	124.023	1.05455	0.076629	17490	hsa-miR-571	MIMAT0003236					hsa-miR-571
508	64.6429	56.0314	121.026	1.04841	0.068196	46565	hsa-miR-1207-5p	MIMAT0005871					hsa-miR-1207-5p
509	56.1752	63.6477	117.104	0.836977	-0.25674	15619	hsa-miR-649	MIMAT0003319					hsa-miR-649
510	71.6238	62.4355	135.441	1.16844	0.224589	10943	hsa-miR-136	MIMAT0000448	mmu-miR-136	MIMAT0000148	rno-miR-136	MIMAT0000842	hsa-miR-136	mmu-miR-136	rno-miR-136
511	188.43	155.182	350.322	1.12875	0.174722	42706			mmu-miR-325	MIMAT0004640	rno-miR-325-3p	MIMAT0004639		mmu-miR-325	rno-miR-325-3p
512	82.5772	82.6648	164.51	0.990449	-0.013846	10977	hsa-miR-183	MIMAT0000261	mmu-miR-183	MIMAT0000212	rno-miR-183	MIMAT0000860	hsa-miR-183	mmu-miR-183	rno-miR-183
513	61.3527	56.3292	115.538	1.05568	0.07817	42530	hsa-let-7a-2*	MIMAT0010195	mmu-let-7a-2*	MIMAT0017015	rno-let-7a-2*	MIMAT0017086	hsa-let-7a-2*	mmu-let-7a-2*	rno-let-7a-2*
514	51.2759	56.5032	103.844	0.889965	-0.16818	42569			mmu-miR-871-5p	MIMAT0004841				mmu-miR-871-5p
515	118.512	127.999	246.511	0.916127	-0.12638	46639			mmu-miR-467f	MIMAT0005846				mmu-miR-467f
516	76.2866	80.5271	158.852	0.972213	-0.040656	10990	hsa-miR-196a	MIMAT0000226	mmu-miR-196a	MIMAT0000518	rno-miR-196a	MIMAT0000871	hsa-miR-196a	mmu-miR-196a	rno-miR-196a
517	315.886	304.891	620.777	1.01013	0.014542	14285	hsa-miR-487b	MIMAT0003180	mmu-miR-487b	MIMAT0003184	rno-miR-487b	MIMAT0003200	hsa-miR-487b	mmu-miR-487b	rno-miR-487b
518	51.1258	50.3965	103.138	0.966965	-0.048464	27546	hsa-miR-380	MIMAT0000735					hsa-miR-380
519	283.105	275.201	560.328	1.03592	0.050919	31026	hsa-miR-101	MIMAT0000099	mmu-miR-101a	MIMAT0000133	rno-miR-101a	MIMAT0000823	hsa-miR-101	mmu-miR-101a	rno-miR-101a
520	999.489	786.509	1831.12	1.27506	0.350571	11040	hsa-miR-29b	MIMAT0000100	mmu-miR-29b	MIMAT0000127	rno-miR-29b	MIMAT0000801	hsa-miR-29b	mmu-miR-29b	rno-miR-29b
521	47.824	49.2369	96.5334	1.00977	0.014031	13130	hsa-miR-517*	MIMAT0002851					hsa-miR-517*
522	49.1998	50.2146	103.289	0.893718	-0.162108	46461			mmu-miR-1224	MIMAT0005460	rno-miR-1224	MIMAT0012827		mmu-miR-1224	rno-miR-1224
523	55.7699	58.1031	113.873	0.916628	-0.125592	11138	hsa-miR-506	MIMAT0002878					hsa-miR-506
524	49.334	50.2273	99.0175	0.97118	-0.042189	46293			mcmv-miR-m21-1	MIMAT0005540
525	52.8428	47.1939	99.4041	1.10787	0.147792	28547			mmu-miR-675-5p	MIMAT0003725	rno-miR-675	MIMAT0012841		mmu-miR-675-5p	rno-miR-675
526	50.6437	51.2082	99.1485	0.95037	-0.073439	146101
527	145.428	136.05	282.549	1.09937	0.136676	145998					rno-miR-465	MIMAT0012850			rno-miR-465
528	133.165	131.75	264.684	1.01434	0.020535	146118			mmu-miR-1894-5p	MIMAT0007877				mmu-miR-1894-5p
529	51.6417	50.703	102.345	0.933186	-0.099763	146045	hsv2-miR-H4-5p	MIMAT0010203
530	56.6051	53.1385	108.612	0.992842	-0.010364	13146
531	39.7432	43.5673	81.635	0.971193	-0.04217	145987	hsa-miR-2054	MIMAT0009979					hsa-miR-2054
532	125.366	121.126	246.391	1.03197	0.045394	146111	hsa-miR-767-5p	MIMAT0003882	mmu-miR-767	MIMAT0012773			hsa-miR-767-5p	mmu-miR-767
533	56.1704	56.918	114.082	1.01949	0.027849	145933	hsa-miRPlus-C1115
534	60.0565	62.7261	121.052	0.981202	-0.027378	146058	hsv1-miR-H3	MIMAT0008400
535	169.165	195.654	366.868	0.8746	-0.193305	145666	SNORD68		SNORD68		SNORD68
536	190.651	245.096	435.747	0.796577	-0.328114	146206
537	60.5601	65.9164	129.251	0.975933	-0.035146	146026			mmu-miR-1951	MIMAT0009422				mmu-miR-1951
538	49.2026	54.8145	107.606	0.944161	-0.082895	146098	hsv1-miR-H5-3p	MIMAT0008403
539	65.5506	54.7062	119.171	1.19922	0.262101	146004			mmu-miR-2136	MIMAT0011212				mmu-miR-2136
540	91.8392	85.3252	180.221	1.02761	0.039286	146161	hsa-miR-2115*	MIMAT0011159					hsa-miR-2115*
541	57.4893	51.5645	109.204	1.04994	0.070314	146168	hsa-miR-1912	MIMAT0007887					hsa-miR-1912
542	50.4893	48.6975	98.9188	1.0435	0.06143	146133			mmu-miR-1936	MIMAT0009400				mmu-miR-1936
543	210.543	147.962	360.83	1.35334	0.436524	146090	hsv1-miR-H7*	MIMAT0012596
544	119.803	114.321	234.124	1.00361	0.005205	29837	spike_control_v2_46		spike_control_v2_46		spike_control_v2_46
545	37.8746	44.4873	81.5836	0.892728	-0.163708	145870
546	68.5876	67.6604	132.945	0.959726	-0.059306	145736	hsa-miR-605	MIMAT0003273					hsa-miR-605
547	43.459	37.3794	82.7544	1.10366	0.142294	145721	hsa-miR-875-5p	MIMAT0004922	mmu-miR-875-5p	MIMAT0004937	rno-miR-875	MIMAT0012842	hsa-miR-875-5p	mmu-miR-875-5p	rno-miR-875
548	146.675	138.244	279.83	1.05708	0.080085	145693	hsa-miR-92a	MIMAT0000092					hsa-miR-92a
549	54.8388	58.1449	110.006	0.982209	-0.025898	145962	hsa-miR-639	MIMAT0003309					hsa-miR-639
550	67.8666	58.9837	123.865	1.14836	0.199575	145705	hsa-miR-431	MIMAT0001625	mmu-miR-431	MIMAT0001418	rno-miR-431	MIMAT0001626	hsa-miR-431	mmu-miR-431	rno-miR-431
551	57.666	54.9777	110.272	1.02373	0.033841	145878
552	52.078	52.7619	104.092	0.980273	-0.028744	145727	hsa-miR-501-3p	MIMAT0004774					hsa-miR-501-3p
553	49.955	49.9228	100.402	0.986988	-0.018896	145637	hsa-miR-187	MIMAT0000262	mmu-miR-187	MIMAT0000216	rno-miR-187	MIMAT0000864	hsa-miR-187	mmu-miR-187	rno-miR-187
554	40.9725	44.3666	82.7225	0.938641	-0.091355	145748	hsa-miR-518f	MIMAT0002842					hsa-miR-518f
555	499.45	513.122	1012.57	0.973523	-0.038713	145917
556	58.4837	61.2002	114.931	0.960132	-0.058695	147193	hsa-miR-572	MIMAT0003237					hsa-miR-572
557	58.7412	63.0219	121.551	0.937852	-0.092568	147608	hsa-miR-4307	MIMAT0016860					hsa-miR-4307
558	43.5904	40.9475	86.3424	1.13019	0.176563	147872	hsv2-miR-H13	MIMAT0014700
559	77.2002	77.7369	151.645	0.929122	-0.10606	147938	hsa-miR-4287	MIMAT0016917					hsa-miR-4287
560	40.1935	39.285	83.16	1.0717	0.099896	147814	hsa-miR-3159	MIMAT0015033					hsa-miR-3159
561	87.6815	83.1907	165.256	0.989522	-0.015196	147807
562	34.7102	34.1365	68.7154	0.965513	-0.050633	147924
563	53.4916	50.412	103.734	0.949362	-0.07497	147760	hsa-miR-4316	MIMAT0016867					hsa-miR-4316
564	45.2301	46.4554	90.6521	0.955223	-0.066091	147544	hsa-miR-4314	MIMAT0016868					hsa-miR-4314
565	48656.8	48656.8	96864	0.990659	-0.013539	147791	hsa-miR-1260b	MIMAT0015041					hsa-miR-1260b
566	40.1493	43.8268	86.1421	0.942368	-0.085637	147810
567	45.7237	43.7408	89.4646	0.96706	-0.048322	147737
568	51.334	47.3547	99.4697	1.08379	0.116081	147830	hsv1-miR-H18	MIMAT0014696
569	57.412	66.6278	126.223	0.877437	-0.188632	147671	hsa-miR-4323	MIMAT0016875					hsa-miR-4323
570	352.462	284.988	626.193	1.24725	0.318746	147802
571	42.0338	42.627	82.7894	0.986581	-0.019491	147897	hsa-miR-3136-5p	MIMAT0015003					hsa-miR-3136-5p
572	49.5366	48.3475	100.074	0.969933	-0.044043	147698	hsv2-miR-H22	MIMAT0014704
573	57.5418	63.6648	120.926	0.883405	-0.178853	148627	hsa-miR-615-5p	MIMAT0004804	mmu-miR-615-5p	MIMAT0004837	rno-miR-615	MIMAT0012835	hsa-miR-615-5p	mmu-miR-615-5p	rno-miR-615
574	67.7627	65.6091	130.75	0.987713	-0.017836	148669	hsa-miR-185*	MIMAT0004611					hsa-miR-185*
575	189.785	120.207	312.145	1.61234	0.689157	148687	hsa-miR-1908	MIMAT0007881					hsa-miR-1908
576	38.6254	40.0104	80.7496	1.00758	0.010895	10905	spike_control_v1_g		spike_control_v1_g		spike_control_v1_g
577	69.3905	64.4908	133.881	1.16027	0.214466	148234	hsa-miR-3667-5p	MIMAT0018089					hsa-miR-3667-5p
578	54.9502	55.0991	109.416	1.09172	0.126599	148677	hsa-miR-637	MIMAT0003307					hsa-miR-637
579	40.801	41.4885	84.3531	0.937064	-0.093781	148654	hsa-miR-184	MIMAT0000454	mmu-miR-184	MIMAT0000213	rno-miR-184	MIMAT0000861	hsa-miR-184	mmu-miR-184	rno-miR-184
580	39.6278	39.1561	78.0171	1.13248	0.179488	148079	hsa-miR-3673	MIMAT0018096					hsa-miR-3673
581	45.2588	42.6537	87.1505	1.05587	0.078433	148474	hsa-miR-3622a-5p	MIMAT0018003					hsa-miR-3622a-5p
582	59.0446	60.7277	119.772	1.0181	0.025876	148625	hsa-miR-941	MIMAT0004984					hsa-miR-941
583	73.4614	69.6951	143.156	1.05358	0.075295	147640	kshv-miR-K12-10a*	MIMAT0015212
584	27.416	25.6648	52.5386	0.998678	-0.001908	147599
585	51.8531	52.8531	104.247	0.973356	-0.038961	147318	hsa-miR-3660	MIMAT0018081					hsa-miR-3660
586	32.8575	36.7365	71.5016	0.893296	-0.16279	147666	hsa-miR-4277	MIMAT0016908					hsa-miR-4277
587	39.5143	46.715	86.2293	0.845643	-0.24188	148186			mmu-miR-152*	MIMAT0016991				mmu-miR-152*
588	44.3495	49.0263	93.5151	0.907368	-0.140241	148021					rno-miR-3556a	MIMAT0017821			rno-miR-3556a
589	42.0729	51.7182	95.0195	0.906424	-0.141742	148131					rno-miR-3597-5p	MIMAT0017835			rno-miR-3597-5p
590	34.1943	31.3551	65.3014	1.08067	0.111931	148573					rno-miR-3555	MIMAT0017817			rno-miR-3555
591	31.7651	35.7436	66.41	0.908286	-0.138781	148569					rno-miR-3560	MIMAT0017829			rno-miR-3560
592	44.1254	43.1059	85.4849	1.01263	0.018108	148137			mmu-miR-1193-5p	MIMAT0017329				mmu-miR-1193-5p
593	52.4984	56.7193	109.296	0.963237	-0.054037	148359					rno-miR-3596d	MIMAT0017823			rno-miR-3596d
594	69.1568	63.7333	128.21	1.06814	0.095096	148315					rno-miR-3594-3p	MIMAT0017899			rno-miR-3594-3p
595	103.467	89.1465	194.056	1.17752	0.235756	148044					rno-miR-450a*	MIMAT0017183			rno-miR-450a*
596	37.3487	39.3312	75.5346	0.978761	-0.030972	148431			mmu-miR-3088	MIMAT0014898				mmu-miR-3088
597	42.2775	46.2627	86.5808	0.918503	-0.122644	148056					rno-miR-299*/rno-miR-3563-3p
598	72.6469	68.0577	141.359	1.01069	0.015334	148653			mmu-miR-3474	MIMAT0015646				mmu-miR-3474
599	36.0756	36.7958	72.8714	0.962455	-0.055209	148367			mmu-miR-181b-1*	MIMAT0017067				mmu-miR-181b-1*
600	49.8798	44.8686	94.7484	1.1582	0.211885	148475					rno-miR-1193-5p	MIMAT0017858			rno-miR-1193-5p
601	40.4152	38.4399	81.461	1.0418	0.059074	148112			mmu-miR-3063*	MIMAT0014832				mmu-miR-3063*
602	51.0514	43.7166	93.9964	1.16404	0.219141	148181	hsa-miR-3545-5p	MIMAT0019813			rno-miR-3545-5p	MIMAT0017799	hsa-miR-3545-5p		rno-miR-3545-5p
603	44.0008	40.0621	83.7691	1.16271	0.217492	148076			mmu-miR-3103*	MIMAT0014937				mmu-miR-3103*
604	49.9415	52.7619	104.506	0.927027	-0.109316	148457			mmu-miR-92b*	MIMAT0017278				mmu-miR-92b*
605	47.3961	39.9618	88.0012	1.11851	0.161573	148060			mmu-miR-3057-3p	MIMAT0014823				mmu-miR-3057-3p
606	38.035	41.5908	79.3093	0.892752	-0.163669	148464			mmu-miR-3062	MIMAT0014830				mmu-miR-3062
607	34.1513	36.168	69.7675	0.948669	-0.076023	148141			mmu-miR-133b*	MIMAT0017083	rno-miR-133b*	MIMAT0017205		mmu-miR-133b*	rno-miR-133b*
608	39.3097	40.7643	79.6584	0.946416	-0.079453	148194			mmu-miR-3108	MIMAT0014947				mmu-miR-3108
609	207.637	220.207	417.912	0.98259	-0.025339	148646			mmu-miR-467a*	MIMAT0002108				mmu-miR-467a*
610	40.6779	45.5673	86.2452	0.91184	-0.133147	148386	hsa-miR-2964a-5p	MIMAT0019747			rno-miR-2964	MIMAT0017882	hsa-miR-2964a-5p		rno-miR-2964
611	50.7233	45.7098	96.5462	1.11055	0.151272	148520					rno-miR-137*	MIMAT0017126			rno-miR-137*
612	75.8754	104.921	182.981	0.73418	-0.445794	148284					rno-miR-208b-3p	MIMAT0017845			rno-miR-208b-3p
613	44.5458	42.7329	85.1198	0.997261	-0.003957	148537			mmu-miR-3105-3p	MIMAT0014942				mmu-miR-3105-3p
614	56.9682	59.703	119.143	0.935008	-0.09695	11255
615	85.4912	70.7615	156.859	1.21687	0.283169	42962	hsa-miR-193b*	MIMAT0004767	mmu-miR-193b*	MIMAT0017271			hsa-miR-193b*	mmu-miR-193b*
616	50.6481	51.6795	102.579	1.03916	0.055412	29650			mmu-miR-714	MIMAT0003505				mmu-miR-714
617	74.3953	88.367	167.515	0.856282	-0.223842	11164	hsa-miR-519e	MIMAT0002829					hsa-miR-519e
618	37.7631	41.0975	79.8643	0.944999	-0.081616	17886	hsa-miR-301b	MIMAT0004958					hsa-miR-301b
619	39.9948	42.7106	83.9383	0.943763	-0.083504	46839			mmu-miR-327	MIMAT0004867				mmu-miR-327
620	54.1684	54.6839	111.859	1.00386	0.005553	28769			mmu-miR-450b-5p	MIMAT0003511				mmu-miR-450b-5p
621	34.7902	37.7747	73.0052	0.880608	-0.183428	42664			mmu-miR-301b	MIMAT0004186	rno-miR-301b	MIMAT0005304		mmu-miR-301b	rno-miR-301b
622	45.7166	44.3929	89.7842	0.98081	-0.027955	46340	hsa-miR-1289	MIMAT0005879					hsa-miR-1289
623	37.242	39.9224	78.6103	0.916552	-0.125712	46627	hsa-miR-1271	MIMAT0005796					hsa-miR-1271
624	58.877	57.369	116.68	1.06124	0.085747	42750	hsa-miR-636	MIMAT0003306					hsa-miR-636
625	35.4236	36.5092	70.2747	1.08614	0.119212	42717	hsa-miR-92b*	MIMAT0004792			rno-miR-92b*	MIMAT0017319	hsa-miR-92b*		rno-miR-92b*
626	88.1465	81.8053	171.032	1.08553	0.118395	11045	hsa-miR-302c*	MIMAT0000716					hsa-miR-302c*
627	46.5677	75.3861	126.956	0.650069	-0.621335	11274					rno-miR-421	MIMAT0001320			rno-miR-421
628	46.3857	48.1632	95.9996	1.01328	0.019037	42640	hsa-miR-20b	MIMAT0001413	mmu-miR-20b	MIMAT0003187	rno-miR-20b-5p	MIMAT0003211	hsa-miR-20b	mmu-miR-20b	rno-miR-20b-5p
629	34.467	38.6652	73.1322	0.916876	-0.125202	17562	ebv-miR-BHRF1-2*	MIMAT0000996
630	44.7902	58.0729	102.184	0.760674	-0.39465	14189			mmu-miR-302b*	MIMAT0003373				mmu-miR-302b*
631	31.6692	36.3607	71.4196	0.805941	-0.311254	10937	hsa-miR-132	MIMAT0000426	mmu-miR-132	MIMAT0000144	rno-miR-132	MIMAT0000838	hsa-miR-132	mmu-miR-132	rno-miR-132
632	48.1186	56.9459	104.555	0.852539	-0.230162	32731	hsa-miR-190b	MIMAT0004929	mmu-miR-190b	MIMAT0004852			hsa-miR-190b	mmu-miR-190b
633	32.0701	37.8483	68.8555	0.854512	-0.226827	46239			mmu-miR-1191	MIMAT0005849				mmu-miR-1191
634	47.74	52.3244	99.0641	1.02177	0.031076	17359	ebv-miR-BART4	MIMAT0003412
635	24.7795	24.8455	49.8694	0.924973	-0.112517	19016	hsa-miR-217	MIMAT0000274	mmu-miR-217	MIMAT0000679	rno-miR-217	MIMAT0000887	hsa-miR-217	mmu-miR-217	rno-miR-217
636	42.6636	42.885	87.3404	0.950486	-0.073263	46684	hsa-miR-1225-3p	MIMAT0005573					hsa-miR-1225-3p
637	44.8495	49.1274	93.9769	0.901875	-0.149	46531	hsa-miR-1231	MIMAT0005586					hsa-miR-1231
638	48.7512	46.8631	94.9666	1.0123	0.017643	17571	kshv-miR-K12-11	MIMAT0002181
639	37.3149	39.455	75.7699	0.904341	-0.145062	11268					rno-miR-344a-3p	MIMAT0000592			rno-miR-344a-3p
640	33.7046	35.1182	70.3097	0.883647	-0.178458	17691			mmu-miR-505-3p	MIMAT0003513				mmu-miR-505-3p
641	48.7799	54.0271	99.6059	0.954319	-0.067457	46556	hsa-miR-623	MIMAT0003292					hsa-miR-623
642	53.8213	60.8535	119.419	0.842776	-0.246779	27838	hsa-miR-302d	MIMAT0000718	mmu-miR-302d	MIMAT0003377			hsa-miR-302d	mmu-miR-302d
643	29.9725	24.7412	57.8416	1.08548	0.118338	42700	hsa-miR-631	MIMAT0003300					hsa-miR-631
644	57.5354	68.2006	124.659	0.840237	-0.251132	46879			mmu-miR-452-5p	MIMAT0001637				mmu-miR-452-5p
645	35.1986	36.9148	75.9112	0.881998	-0.181152	17508	hcmv-miR-UL112	MIMAT0001577
646	34.0231	32.9602	66.5832	1.02966	0.042166	42778	hsa-let-7g*	MIMAT0004584	mmu-let-7g*	MIMAT0004519			hsa-let-7g*	mmu-let-7g*
647	42.6521	43.2914	88.4065	1.05224	0.073462	42536			mmu-miR-666-3p	MIMAT0004823	rno-miR-666*	MIMAT0017371		mmu-miR-666-3p	rno-miR-666*
648	26.8002	24.6043	51.4045	1.0898	0.12406	46835			mmu-miR-483	MIMAT0004782	rno-miR-483*	MIMAT0017201		mmu-miR-483	rno-miR-483*
649	92.0537	84.5008	173.604	1.05396	0.075815	17463	hsa-miR-151-3p	MIMAT0000757					hsa-miR-151-3p
650	41.467	38.4172	80.3308	1.09105	0.125715	46944	hsa-miR-1297	MIMAT0005886					hsa-miR-1297
651	29.9371	27.6827	57.6198	1.08142	0.112928	46860	hsa-miR-1205	MIMAT0005869					hsa-miR-1205
652	31.3654	30.297	62.4717	1.00165	0.002377	42862					rno-miR-881	MIMAT0005289			rno-miR-881
653	24.9936	25.6537	52.2285	0.978473	-0.031396	42822			mmu-miR-466g	MIMAT0004883				mmu-miR-466g
654	56.8885	53.3376	112.143	0.99042	-0.013887	46661	hsa-miR-1294	MIMAT0005884					hsa-miR-1294
655	46.0581	49.6748	91.8547	0.89459	-0.160701	42541	hsa-miR-302a*	MIMAT0000683					hsa-miR-302a*
656	486.402	564.066	1048.25	0.903939	-0.145703	17749
657	33.6584	37.666	73.0227	0.838229	-0.254583	46787			mcmv-miR-M87-1	MIMAT0005550
658	57.8949	52.1855	110.163	1.11387	0.155587	27540
659	45.461	43.7102	85.5446	0.987632	-0.017955	11058	hsa-miR-325	MIMAT0000771					hsa-miR-325
660	45.703	46.756	92.459	0.890189	-0.167816	46422
661	1376.08	568.758	1920.73	2.61386	1.38618	42744	hsa-miR-23a	MIMAT0000078	mmu-miR-23a	MIMAT0000532	rno-miR-23a	MIMAT0000792	hsa-miR-23a	mmu-miR-23a	rno-miR-23a
662	51.3093	54.543	105.579	0.942762	-0.085035	33163			mmu-miR-676	MIMAT0003782				mmu-miR-676
663	45.3491	47.7396	93.0888	1.00112	0.001613	14271	hsa-miR-539	MIMAT0003163	mmu-miR-539-5p	MIMAT0003169	rno-miR-539	MIMAT0003176	hsa-miR-539	mmu-miR-539-5p	rno-miR-539
664	34.9562	37.6899	70.6441	0.990389	-0.013933	42971	hsa-miR-96*	MIMAT0004510			rno-miR-96*	MIMAT0017110	hsa-miR-96*		rno-miR-96*
665	82.6146	59.9244	141.338	1.3405	0.422772	42502	hsa-miRPlus-J204*		mmu-miR-204*	MIMAT0017002	rno-miR-204*	MIMAT0004739		mmu-miR-204*	rno-miR-204*
666	85.1433	80.2186	166.289	1.07054	0.09834	29872	hsa-miR-340	MIMAT0004692	mmu-miR-340-5p	MIMAT0004651	rno-miR-340-5p	MIMAT0004650	hsa-miR-340	mmu-miR-340-5p	rno-miR-340-5p
667	30.459	33.1998	63.2281	0.974072	-0.037899	46744	hsa-miR-526b	MIMAT0002835					hsa-miR-526b
668	40.006	39.1525	80.9287	1.02567	0.036563	17540			mmu-miR-669b	MIMAT0003476				mmu-miR-669b
669	39.8603	36.008	75.7154	1.10293	0.141341	11074	hsa-miR-34c-5p	MIMAT0000686	mmu-miR-34c	MIMAT0000381	rno-miR-34c	MIMAT0000814	hsa-miR-34c-5p	mmu-miR-34c	rno-miR-34c
670	53.6545	50.453	105.638	1.10265	0.140971	46416	hsa-miR-1293	MIMAT0005883					hsa-miR-1293
671	49.2166	48.2014	99.4057	1.10422	0.143032	46789	hsa-miR-513b	MIMAT0005788					hsa-miR-513b
672	60.5824	69.7675	128.24	0.784019	-0.35104	4390			mmu-miR-7b	MIMAT0000678	rno-miR-7b	MIMAT0000780		mmu-miR-7b	rno-miR-7b
673	46.9068	55.0625	104.087	0.852704	-0.229883	42787	hsa-miR-130b*	MIMAT0004680	mmu-miR-130b*	MIMAT0004583	rno-miR-130b*	MIMAT0017122	hsa-miR-130b*	mmu-miR-130b*	rno-miR-130b*
674	31.1588	29.9104	61.0263	1.02845	0.040475	46331			mcmv-miR-m108-1*	MIMAT0005557
675	53.9299	51.8993	106.172	1.0712	0.09923	42522	ebv-miR-BART19-3p	MIMAT0003718
676	35.2182	31.9801	66.498	1.08923	0.123312	17528			mmu-miR-704	MIMAT0003494				mmu-miR-704
677	29.6381	29.215	57.6927	0.977282	-0.033153	46622	hsa-miR-518f*	MIMAT0002841					hsa-miR-518f*
678	23.6779	20.7321	46.4849	1.22516	0.292968	17612	hsa-miR-555	MIMAT0003219					hsa-miR-555
679	40.3762	46.5717	86.8232	0.890365	-0.167532	46616
680	36.9236	37.9443	74.8678	0.981414	-0.027066	146075			mmu-miR-2182	MIMAT0011286				mmu-miR-2182
681	31.5318	31.6473	62.8388	1.08474	0.117349	146181			mmu-miR-1955-5p	MIMAT0009426				mmu-miR-1955-5p
682	38.7699	39.1636	81.6477	0.955164	-0.066179	146145			mmu-miR-1895	MIMAT0007867				mmu-miR-1895
683	43.8197	44.3778	86.5283	1.00769	0.011054	24226	spike_control_v2_16		spike_control_v2_16		spike_control_v2_16
684	37.1533	33.3491	68.8376	1.12054	0.164199	146150			mmu-miR-1905	MIMAT0007866				mmu-miR-1905
685	279.853	272.053	547.645	1.04091	0.057843	42650
686	45.1684	49.3925	95.1035	0.88781	-0.171677	10991
687	37.3762	37.0959	70.0303	0.99279	-0.010439	146005	hsa-miR-3129-5p	MIMAT0014992					hsa-miR-3129-5p
688	45.3619	44.0565	86.3073	0.998824	-0.001697	146128			mmu-miR-1982.1/mmu-miR-1982.2
689	36.3619	41.6656	76.2162	0.918908	-0.122008	146007			mmu-miR-1969	MIMAT0009442				mmu-miR-1969
690	276.352	231.283	507.635	1.17368	0.231034	145659	RNU1		RNU1		RNU1
691	74.703	73.0494	145.547	0.992305	-0.011144	17858	hsa-miRPlus-A1073
692	38.4984	39.3595	78.6955	0.985879	-0.020517	146085	hsa-miR-3170	MIMAT0015045					hsa-miR-3170
693	59744	59744	118995	0.992641	-0.010656	146188
694	68.5884	65.797	134.385	1.01076	0.015436	146170			mmu-miR-1902	MIMAT0007863				mmu-miR-1902
695	37.4916	31.7731	68.5366	1.24871	0.320438	146082			mmu-miR-1956	MIMAT0009428				mmu-miR-1956
696	1480.25	1582.26	3072.3	0.977969	-0.03214	46435
697	29.9928	30.3288	59.4805	0.920091	-0.120152	146218
698	32.9323	28.4315	61.666	1.09139	0.126171	146116	hsa-miR-2116*	MIMAT0011161					hsa-miR-2116*
699	38.039	40.9029	78.9419	0.928746	-0.106644	145980	hsa-miR-939	MIMAT0004982					hsa-miR-939
700	115.822	116.32	228.642	0.96433	-0.052401	145973	hsa-miR-664	MIMAT0005949					hsa-miR-664
701	30.6971	27.588	58.963	1.12401	0.16866	145965	hsa-miR-518d-3p	MIMAT0002864					hsa-miR-518d-3p
702	27.9057	29.1783	56.3682	0.93208	-0.101474	145687	hsa-miR-384	MIMAT0001075					hsa-miR-384
703	42.9184	36.3909	81.5725	1.20553	0.269672	145651	hsa-miR-99a*	MIMAT0004511					hsa-miR-99a*
704	32.7189	37.4873	71.1588	0.896385	-0.15781	145677	hsa-miR-139-5p	MIMAT0000250	mmu-miR-139-5p	MIMAT0000656	rno-miR-139-5p	MIMAT0000845	hsa-miR-139-5p	mmu-miR-139-5p	rno-miR-139-5p
705	43.4721	33.371	79.3726	1.33599	0.417906	145633	hsa-let-7d*	MIMAT0004484	mmu-let-7d*	MIMAT0000384	rno-let-7d*	MIMAT0000563	hsa-let-7d*	mmu-let-7d*	rno-let-7d*
706	82.0729	88.6919	172.202	0.907368	-0.14024	146008	hsa-miR-26b	MIMAT0000083	mmu-miR-26b	MIMAT0000534	rno-miR-26b	MIMAT0000797	hsa-miR-26b	mmu-miR-26b	rno-miR-26b
707	32.1429	35.6799	66.9646	0.98447	-0.022581	145720
708	55.875	61.0394	119.292	0.898755	-0.154	145643	hsa-miR-382	MIMAT0000737	mmu-miR-382	MIMAT0000747	rno-miR-382	MIMAT0003201	hsa-miR-382	mmu-miR-382	rno-miR-382
709	31.6254	35.4709	66.9538	0.887384	-0.172369	147539
710	316.587	310.294	631.809	1.08949	0.123654	147861	hsa-miR-4301	MIMAT0016850					hsa-miR-4301
711	34.6166	38.5573	73.174	0.896596	-0.15747	147910
712	78.5545	87.121	166.367	0.900948	-0.150484	147864	hsv2-miR-H24	MIMAT0014707
713	32.8201	38.701	70.043	0.930372	-0.10412	147895	kshv-miR-K12-2*	MIMAT0015215
714	35.254	36.5987	72.963	0.973164	-0.039245	147953	hsa-miR-491-5p	MIMAT0002807	mmu-miR-491	MIMAT0003486			hsa-miR-491-5p	mmu-miR-491
715	39.4482	33.3185	72.508	1.16724	0.223105	147817	hsa-miR-3196	MIMAT0015080					hsa-miR-3196
716	36.1146	35.6564	71.369	1.0324	0.045996	147831	kshv-miR-K12-1*	MIMAT0015214
717	125.477	138.275	263.752	0.953358	-0.06891	147629
718	36.4136	37.7094	74.1724	0.971576	-0.041601	147898	hsa-miR-2861	MIMAT0013802					hsa-miR-2861
719	28.0748	31.6986	60.2022	0.931677	-0.102098	147833
720	200.937	153.941	359.05	1.21496	0.280914	147743	hsa-miR-4275	MIMAT0016905					hsa-miR-4275
721	26.3161	31.0291	55.6672	0.851421	-0.232056	147799	hsa-miR-3156-5p	MIMAT0015030					hsa-miR-3156-5p
722	33.5916	34.5812	67.4869	0.950932	-0.072586	147763	hsa-miR-4272	MIMAT0016902					hsa-miR-4272
723	32.4176	32.1588	62.6553	0.982165	-0.025962	147921	hsa-miR-3131	MIMAT0014996					hsa-miR-3131
724	24.3221	24.6457	48.3583	1.01628	0.023299	148002
725	49.1322	44.0856	92.4351	1.11071	0.151477	148593	hsa-miR-3605-3p	MIMAT0017982					hsa-miR-3605-3p
726	22.4761	24.6764	47.258	0.847869	-0.238086	147625	hsa-miRPlus-L1006
727	27.5896	29.7918	57.9821	1.03674	0.05206	148058	hsa-miR-3672	MIMAT0018095					hsa-miR-3672
728	171.701	158.686	330.387	1.07198	0.100279	148420	hsa-miR-3607-3p	MIMAT0017985					hsa-miR-3607-3p
729	32.5609	33.1549	67.2225	0.939443	-0.090122	148434	hsa-miR-3692	MIMAT0018122					hsa-miR-3692
730	31.4228	31.9737	61.9837	0.983029	-0.024694	14264	spike_control_v1_c		spike_control_v1_c		spike_control_v1_c
731	40.3583	41.4781	81.6787	0.970198	-0.043649	148063	hsa-miR-3713	MIMAT0018164					hsa-miR-3713
732	7343.21	5706.82	13106.2	1.29995	0.37846	148679	hsa-miR-720	MIMAT0005954					hsa-miR-720
733	33.0462	33.949	68.8766	1.04294	0.060657	148382	hsa-miR-3609	MIMAT0017986					hsa-miR-3609
734	76.8798	67.2329	143.768	1.14251	0.192208	148465	hsa-miR-3611	MIMAT0017988					hsa-miR-3611
735	38.0848	41.541	80.5223	0.984256	-0.022894	147589	hsa-miR-1193	MIMAT0015049					hsa-miR-1193
736	39.6174	43.9072	84.5267	0.884251	-0.177472	147621	hsa-miR-4278	MIMAT0016910					hsa-miR-4278
737	26.5888	25.4741	53.7962	1.08777	0.121377	147633	hsa-miR-3163	MIMAT0015037					hsa-miR-3163
738	39.5936	41.1895	81.742	0.877086	-0.189209	147957	hsa-miRPlus-J1002
739	39.715	39.8547	79.1103	1.00215	0.003095	148380	hsa-miR-3913-5p	MIMAT0018187					hsa-miR-3913-5p
740	37.8945	37.3065	77.5454	0.928563	-0.106928	148080	hsa-miR-3921	MIMAT0018196					hsa-miR-3921
741	38.4383	34.8304	75.9224	1.06953	0.096979	148403			mmu-miR-3065*	MIMAT0014837	rno-miR-3065-3p	MIMAT0017840		mmu-miR-3065*	rno-miR-3065-3p
742	30.4721	30.4168	61.4713	0.982911	-0.024868	148595			mmu-miR-34a*	MIMAT0017022	rno-miR-34a*	MIMAT0017106		mmu-miR-34a*	rno-miR-34a*
743	28.2213	30.0052	60.1007	0.952051	-0.070889	148581					rno-miR-3557-3p	MIMAT0017820			rno-miR-3557-3p
744	28.8451	30.7285	61.0701	0.935713	-0.095862	148292			mmu-miR-3109	MIMAT0014950				mmu-miR-3109
745	47.131	48.7611	96.4932	1.00245	0.003524	148480			mmu-miR-494*	MIMAT0017215	rno-miR-494*	MIMAT0017218		mmu-miR-494*	rno-miR-494*
746	36.625	34.131	71.6031	0.983438	-0.024094	148373			mmu-miR-667*	MIMAT0017239				mmu-miR-667*
747	19.4658	22.5752	42.041	0.861517	-0.215048	148089					rno-miR-208	MIMAT0000880			rno-miR-208
748	41.3591	42.9801	87.0235	0.97929	-0.030192	148174					rno-miR-653*	MIMAT0017361			rno-miR-653*
749	28.1354	29.5354	59.9264	0.950423	-0.073359	148213					rno-miR-17-2-3p	MIMAT0017295			rno-miR-17-2-3p
750	37.6481	36.1752	72.6915	1.0151	0.021616	148545			mmu-miR-466l-5p	MIMAT0017322				mmu-miR-466l-5p
751	46.2006	36.9773	86.0016	1.18122	0.240281	148271					rno-miR-328b-3p	MIMAT0017904			rno-miR-328b-3p
752	39.8372	39.043	79.5219	1.03212	0.04561	148342			mmu-miR-670*	MIMAT0017242				mmu-miR-670*
753	38.7703	37.6262	76.4017	0.986817	-0.019145	148053					rno-miR-667*	MIMAT0017369			rno-miR-667*
754	35.1712	40.2703	75.4415	0.970772	-0.042796	148297			mmu-miR-92a-1*	MIMAT0017066	rno-miR-92a-1*	MIMAT0017107		mmu-miR-92a-1*	rno-miR-92a-1*
755	40.7671	39.2464	81.8432	1.05665	0.079493	148075					rno-miR-206*	MIMAT0017154			rno-miR-206*
756	36.1648	36.244	72.4088	0.997841	-0.003118	148175			mmu-miR-1843-3p	MIMAT0014806				mmu-miR-1843-3p
757	32.7966	32.3037	67.2866	1.00441	0.006351	148083			mmu-miR-3089-3p	MIMAT0014900				mmu-miR-3089-3p
758	33.9889	35.174	67.6357	0.996124	-0.005603	148337					rno-miR-3592	MIMAT0017895			rno-miR-3592
759	198.333	164.178	363.958	1.23106	0.299906	148633	hsa-miR-299-5p	MIMAT0002890	mmu-miR-299*	MIMAT0000377	rno-miR-299	MIMAT0000901	hsa-miR-299-5p	mmu-miR-299*	rno-miR-299
760	37.9972	35.2747	70.4606	1.1105	0.151204	148564			mmu-miR-18b*	MIMAT0017270				mmu-miR-18b*
761	26.3726	23.7285	50.1624	1.06335	0.088614	148066					rno-miR-216b-3p	MIMAT0017847			rno-miR-216b-3p
762	33.7014	33.3328	66.7229	1.00906	0.013018	148294			mmu-miR-217*	MIMAT0017072	rno-miR-217*	MIMAT0017161		mmu-miR-217*	rno-miR-217*
763	33.7325	33.3603	68.0442	0.968801	-0.045727	148119					rno-miR-3559-3p	MIMAT0017828			rno-miR-3559-3p
764	29.6342	27.3742	57.1664	1.16615	0.221751	148468			mmu-miR-677*	MIMAT0017246				mmu-miR-677*
765	30.8909	36.5474	69.4268	0.913305	-0.130831	148215	hsa-miR-3591-3p	MIMAT0019877			rno-miR-3591	MIMAT0017893	hsa-miR-3591-3p		rno-miR-3591
766	47.2261	53.2189	101.97	0.859842	-0.217857	148570			mmu-miR-466n-5p	MIMAT0014893				mmu-miR-466n-5p
767	30.283	27.3543	56.0438	1.05322	0.074802	148395			mghv-miR-M1-12*	MIMAT0018170
768	196.868	185.147	382.015	1.06566	0.091745	19599			mmu-miR-106a	MIMAT0000385				mmu-miR-106a
769	72.1501	75.7309	148.055	1.04122	0.058274	13132	hsa-miR-519e*	MIMAT0002828					hsa-miR-519e*
770	28.5048	31.8639	62.4654	0.880788	-0.183133	46491			mcmv-miR-m59-2	MIMAT0005549
771	25.6218	25.3006	49.5068	0.988774	-0.016287	32711	hsa-miR-633	MIMAT0003303					hsa-miR-633
772	42.1553	34.1847	77.8364	1.18145	0.240559	42629	hsa-miR-376c	MIMAT0000720					hsa-miR-376c
773	35.2811	32.7424	66.0673	1.11563	0.157854	42843	hsa-miR-654-5p	MIMAT0003330					hsa-miR-654-5p
774	37.1732	33.7062	69.9303	1.13485	0.182496	46617	hsa-miR-1197	MIMAT0005955	mmu-miR-1197	MIMAT0005858			hsa-miR-1197	mmu-miR-1197
775	37.7468	41.7572	79.0577	0.924147	-0.113806	17438			mmu-miR-449c	MIMAT0003460	rno-miR-449c-5p	MIMAT0017803		mmu-miR-449c	rno-miR-449c-5p
776	33.0247	34.5414	66.9666	0.981601	-0.026791	17626	hsa-miR-575	MIMAT0003240					hsa-miR-575
777	45.4948	43.2747	89.1696	1.00481	0.006924	42926	hsa-miR-92a-1*	MIMAT0004507					hsa-miR-92a-1*
778	262.74	232.893	492.092	1.12565	0.170753	10928	hsa-miR-125a-5p	MIMAT0000443	mmu-miR-125a-5p	MIMAT0000135	rno-miR-125a-5p	MIMAT0000829	hsa-miR-125a-5p	mmu-miR-125a-5p	rno-miR-125a-5p
779	53.7596	55.4893	104.619	1.03262	0.046316	11154	hsa-miR-517c	MIMAT0002866					hsa-miR-517c
780	31.6935	28.3778	60.0713	1.14642	0.197135	42953			mmu-miR-101b	MIMAT0000616	rno-miR-101b	MIMAT0000615		mmu-miR-101b	rno-miR-101b
781	40.3842	39.6688	80.0529	1.04947	0.069657	42746	hsa-miR-647	MIMAT0003317					hsa-miR-647
782	35.7779	36.9821	74.6843	1.04948	0.069672	29529	hsa-miR-369-3p	MIMAT0000721	mmu-miR-369-3p	MIMAT0003186	rno-miR-369-3p	MIMAT0003207	hsa-miR-369-3p	mmu-miR-369-3p	rno-miR-369-3p
783	73.9443	70.6274	144.572	1.03287	0.046659	42782	hcmv-miR-UL148D	MIMAT0001578
784	52.9805	51.1676	106.095	1.0735	0.102325	11229			mmu-miR-341	MIMAT0000588	rno-miR-341	MIMAT0000587		mmu-miR-341	rno-miR-341
785	37.9172	40.4275	78.3447	0.979215	-0.030302	28251	hsa-miR-770-5p	MIMAT0003948					hsa-miR-770-5p
786	55.582	53.9084	109.49	1.01112	0.015948	33902	hsa-miR-128	MIMAT0000424	mmu-miR-128	MIMAT0000140	rno-miR-128	MIMAT0000834	hsa-miR-128	mmu-miR-128	rno-miR-128
787	46.4307	46.5593	90.5943	0.997632	-0.00342	42940	hsa-miR-876-5p	MIMAT0004924					hsa-miR-876-5p
788	40.3591	38.2811	77.955	1.09045	0.12492	42568					rno-miR-880	MIMAT0005288			rno-miR-880
789	49.8336	47.2062	97.4375	1.05172	0.072746	46336	hsa-miR-1284	MIMAT0005941					hsa-miR-1284
790	36.799	40.5096	79.0816	0.949371	-0.074956	42791	hsa-miR-548b-5p	MIMAT0004798					hsa-miR-548b-5p
791	40.8555	41.1003	81.6015	0.984101	-0.023122	17445	hsa-miR-610	MIMAT0003278					hsa-miR-610
792	49.4076	48.7317	99.537	0.940297	-0.088811	11083	hsa-miR-371-3p	MIMAT0000723					hsa-miR-371-3p
793	28.2002	26.508	55.3814	1.0396	0.056023	32608	hsa-miR-761	MIMAT0010364	mmu-miR-761	MIMAT0003893	rno-miR-761	MIMAT0012853	hsa-miR-761	mmu-miR-761	rno-miR-761
794	28.84	32.5024	64.6369	0.827434	-0.273283	46615			mcmv-miR-m01-2*	MIMAT0005535
795	18.49	17.703	36.66	1.07052	0.098312	42947
796	37.6509	35.8173	73.4682	1.05165	0.072657	42615	hsa-miR-135b*	MIMAT0004698	mmu-miR-135b*	MIMAT0017044	rno-miR-135b*	MIMAT0017043	hsa-miR-135b*	mmu-miR-135b*	rno-miR-135b*
797	25.535	30.5995	55.117	0.901317	-0.149894	46818	ebv-miR-BART17-5p	MIMAT0003715
798	38.17	38.2365	76.4064	1.01923	0.027474	11000	hsa-miR-200a	MIMAT0000682	mmu-miR-200a	MIMAT0000519	rno-miR-200a	MIMAT0000874	hsa-miR-200a	mmu-miR-200a	rno-miR-200a
799	37.4674	35.328	72.6131	1.06705	0.093626	46703	hsa-miR-548e	MIMAT0005874					hsa-miR-548e
800	40.0549	35.498	75.5529	1.12869	0.174646	17415	ebv-miR-BART10	MIMAT0003420
801	29.8272	27.3121	57.4817	1.09812	0.135033	46385			mmu-miR-1186	MIMAT0005836				mmu-miR-1186
802	43.1716	39.3475	82.5191	1.10337	0.14192	28009
803	40.9482	40.2783	82.2811	0.913333	-0.130787	17315	kshv-miR-K12-3*	MIMAT0002194
804	56.8603	53.8197	110.68	1.05025	0.070734	17273			mghv-miR-M1-6	MIMAT0001569
805	41.6541	37.5311	80.1465	1.10472	0.143683	42687			mmu-miR-883b-5p	MIMAT0004850				mmu-miR-883b-5p
806	41.617	34.2014	75.4375	1.12254	0.166773	42850	hsa-miR-150*	MIMAT0004610	mmu-miR-150*	MIMAT0004535	rno-miR-150*	MIMAT0017133	hsa-miR-150*	mmu-miR-150*	rno-miR-150*
807	37.7834	32.834	69.6178	0.980884	-0.027846	46300	hiv1-miR-TAR-3p	MIMAT0006017
808	53.8495	45.164	96.9001	1.2297	0.298308	46243			mmu-miR-1195	MIMAT0005856				mmu-miR-1195
809	34.3229	29.008	64.4359	1.22198	0.289224	46724			mcmv-miR-m108-2-5p.1	MIMAT0005560
810	50.3857	44.7894	95.1752	1.11366	0.155314	31038	hiv1-miR-N367	MIMAT0004478
811	46.711	46.9678	94.3662	0.91549	-0.127384	46450	hsa-miR-548o	MIMAT0005919					hsa-miR-548o
812	44.7568	46.8539	91.6107	0.952808	-0.069743	46695	hsa-miR-1228	MIMAT0005583					hsa-miR-1228
813	35.8917	31.6198	66.6075	1.01049	0.015062	17624	hsa-miR-532-5p	MIMAT0002888	mmu-miR-532-5p	MIMAT0002889	rno-miR-532-5p	MIMAT0005322	hsa-miR-532-5p	mmu-miR-532-5p	rno-miR-532-5p
814	44.5111	37.9443	85.7898	1.18252	0.241862	11142
815	50.4156	47.1182	97.5338	1.05901	0.08272	42666	hsa-miR-26a-2*	MIMAT0004681					hsa-miR-26a-2*
816	43.658	33.3579	77.0159	1.20781	0.272394	42684			mmu-miR-219-3p*	MIMAT0017055	rno-miR-219-1-3p	MIMAT0004741		mmu-miR-219-3p*	rno-miR-219-1-3p
817	63.2305	54.7803	118.091	1.18488	0.244746	42581	hsa-miR-513a-5p	MIMAT0002877					hsa-miR-513a-5p
818	41.4192	41.9427	83.3619	0.99207	-0.011486	46223	hsa-miR-1306	MIMAT0005950	mmu-miR-1306-3p	MIMAT0009411			hsa-miR-1306	mmu-miR-1306-3p
819	50.1513	46.3225	96.9439	1.02958	0.042054	17299	hcmv-miR-UL22A*	MIMAT0001575
820	54.7687	50.6342	105.403	1.0294	0.041797	46347	hsa-miR-517b	MIMAT0002857					hsa-miR-517b
821	79.293	74.4988	156.229	1.03686	0.052215	19585	hsa-miR-148b	MIMAT0000759	mmu-miR-148b	MIMAT0000580	rno-miR-148b-3p	MIMAT0000579	hsa-miR-148b	mmu-miR-148b	rno-miR-148b-3p
822	113.797	123.927	236.985	0.91815	-0.123199	46485			mmu-miR-669f-3p	MIMAT0005839				mmu-miR-669f-3p
823	49.6083	48.0048	98.0239	1.04655	0.065639	14272	hsa-miR-542-3p	MIMAT0003389	mmu-miR-542-3p	MIMAT0003172	rno-miR-542-3p	MIMAT0003179	hsa-miR-542-3p	mmu-miR-542-3p	rno-miR-542-3p
824	45.2803	38.7611	87.7655	1.20958	0.27451	42651			mmu-miR-880	MIMAT0004844				mmu-miR-880
825	124.204	113.601	236.452	1.08131	0.112784	11235			mmu-miR-351	MIMAT0000609	rno-miR-351	MIMAT0000608		mmu-miR-351	rno-miR-351
826	37.381	36.8583	76.2261	1.02115	0.030198	42772	hsa-miR-566	MIMAT0003230					hsa-miR-566
827	33.1887	32.5856	65.4634	1.00975	0.014006	46326	hsa-miR-1233	MIMAT0005588					hsa-miR-1233
828	60.5374	62.6099	123.719	0.976361	-0.034513	42773	ebv-miR-BART17-3p	MIMAT0003716
829	42.4701	31.7468	72.5358	1.38101	0.465728	27541	hcmv-miR-UL70-3p	MIMAT0003343
830	48.5088	45.1851	93.7731	1.02222	0.0317	10964	hsa-miR-155	MIMAT0000646					hsa-miR-155
831	48.6931	43.4021	92.8244	1.13883	0.187557	17332	ebv-miR-BART9	MIMAT0003419
832	50.5358	43.3344	93.8702	1.18121	0.240272	42507			mmu-miR-202-5p	MIMAT0004546	rno-miR-202	MIMAT0012822		mmu-miR-202-5p	rno-miR-202
833	166.15	165.961	332.111	1.04825	0.06798	19011	SNORD10		SNORD10		SNORD10
834	39.9104	36.0115	75.922	1.06737	0.094056	146057			mmu-miR-1967	MIMAT0009440				mmu-miR-1967
835	387.805	416.108	797.629	0.952436	-0.070306	26160	spike_control_v2_21		spike_control_v2_21		spike_control_v2_21
836	121.962	146.056	267.01	0.827558	-0.273068	24127	spike_control_v2_11		spike_control_v2_11		spike_control_v2_11
837	44.7317	46.508	91.4375	0.942235	-0.085841	146219
838	52.2759	59.8854	114.031	0.868304	-0.203728	17848	hsa-miRPlus-A1087
839	51.6389	50.2361	98.9295	1.02735	0.038926	42492	hsa-miRPlus-A1031
840	47.7942	54.5864	108.007	0.852807	-0.229709	146006	hsa-miR-670	MIMAT0010357					hsa-miR-670
841	46.8169	45.2313	90.4351	0.98443	-0.022639	146198
842	51.6955	47.6449	99.3404	1.14143	0.190845	146078					rno-miR-632	MIMAT0012837			rno-miR-632
843	25.8344	29.7799	55.8129	0.861071	-0.215796	146166	hsa-miRPlus-G1065-5p
844	39.4753	32.7791	70.2898	1.25837	0.331557	146164			mmu-miR-1958	MIMAT0009431				mmu-miR-1958
845	1024.22	900.289	1923.54	1.16142	0.215887	17748
846	40.9936	40.4072	80.0167	0.987424	-0.018259	146089	hsv1-miR-H8	MIMAT0012597
847	3034.03	2286.64	5320.67	1.39106	0.47619	13421	spike_control_v2_9		spike_control_v2_9		spike_control_v2_9
848	34.8229	33.1461	67.0633	1.1079	0.147829	146144					rno-miR-678	MIMAT0012857			rno-miR-678
849	40.793	35.1998	76.7261	1.17681	0.234879	146154			mmu-miR-1982*	MIMAT0009459				mmu-miR-1982*
850	30.7528	30.7687	63.8153	0.92919	-0.105954	13388	spike_control_v2_5		spike_control_v2_5		spike_control_v2_5
851	42.1178	39.5096	79.3861	1.11934	0.162653	146071			mmu-miR-1893	MIMAT0007879				mmu-miR-1893
852	73.0366	72.5131	147.001	0.97603	-0.035003	145844	hsa-miR-374a	MIMAT0000727					hsa-miR-374a
853	39.1377	38.412	77.5498	1.05714	0.080164	145725
854	52.6174	53.836	107.007	0.993971	-0.008725	145859	hsa-miR-33a	MIMAT0000091	mmu-miR-33	MIMAT0000667	rno-miR-33	MIMAT0000812	hsa-miR-33a	mmu-miR-33	rno-miR-33
855	38.9351	40.7918	78.5955	0.95429	-0.067501	105441	hsa-miR-518c	MIMAT0002848					hsa-miR-518c
856	35.6875	36.49	72.2014	0.983782	-0.023589	145827	hsa-miR-200a*	MIMAT0001620	mmu-miR-200a*	MIMAT0004619	rno-miR-200a*	MIMAT0017151	hsa-miR-200a*	mmu-miR-200a*	rno-miR-200a*
857	46.9192	45.9689	92.293	1.03619	0.051292	145950	hsa-miR-33b	MIMAT0003301					hsa-miR-33b
858	40.5701	40.3619	82.2249	0.974272	-0.037603	145732	hsa-miR-346	MIMAT0000773					hsa-miR-346
859	38.1676	34.9646	73.8165	1.04148	0.058638	145821	hsa-miR-518c*	MIMAT0002847					hsa-miR-518c*
860	46.8857	39.2858	84.3881	1.20147	0.264802	145889	hsa-miR-196b	MIMAT0001080	mmu-miR-196b	MIMAT0001081	rno-miR-196b	MIMAT0001082	hsa-miR-196b	mmu-miR-196b	rno-miR-196b
861	46.9662	39.9797	86.9459	1.26855	0.343185	145832	hsa-miR-381	MIMAT0000736	mmu-miR-381	MIMAT0000746			hsa-miR-381	mmu-miR-381
862	36.2735	37.1624	72.5633	0.954353	-0.067405	147794	kshv-miR-K12-8	MIMAT0002186
863	38.4789	34.6497	73.1286	1.10547	0.144662	147863	hsa-miR-3155	MIMAT0015029					hsa-miR-3155
864	28.4861	27.8356	56.3822	1.05796	0.081291	147793	hsa-miR-4252	MIMAT0016886					hsa-miR-4252
865	35.9275	35.1779	74.0677	1.01913	0.027341	147508
866	95.6334	119.263	215.309	0.806096	-0.310976	147829
867	27.7735	27.3364	55.0589	0.973845	-0.038236	147801	hsv1-miR-H11/hsv2-miR-H11
868	32.8201	34.2532	65.0617	1.04571	0.064483	147554	hsa-miR-4273	MIMAT0016903					hsa-miR-4273
869	30.8619	28.8738	60.1079	1.07834	0.108815	147826	hsa-miR-3153	MIMAT0015026					hsa-miR-3153
870	40.6158	33.5565	77.3033	1.19282	0.254379	147803	hsv2-miR-H10	MIMAT0014353
871	29.6907	26.418	56.1087	1.1214	0.165299	147537	hsa-miR-4264	MIMAT0016899					hsa-miR-4264
872	55.2337	52.8702	110.287	1.01313	0.018825	147859
873	44.215	41.9956	85.5135	0.995616	-0.006339	147795	hsa-miR-3186-3p	MIMAT0015068					hsa-miR-3186-3p
874	25.7986	24.2524	50.9415	1.11112	0.15201	147673	hsa-miR-4262	MIMAT0016894					hsa-miR-4262
875	48.5199	42.793	90.2066	1.13434	0.18185	147884	hsv2-miR-H25	MIMAT0014708
876	26.5494	24.5434	52.0386	1.02025	0.028927	147929	hsa-miR-1273c	MIMAT0015017					hsa-miR-1273c
877	42.8093	43.8392	84.4678	0.865127	-0.209016	147834
878	30.9861	29.8495	60.8356	1.10434	0.143183	148239	hsa-miR-3916	MIMAT0018190					hsa-miR-3916
879	33.248	26.3941	61.6306	1.24302	0.31385	148691	hsa-miR-602	MIMAT0003270					hsa-miR-602
880	31.5494	26.953	59.0163	1.11163	0.152672	147376	hsa-miR-3679-5p	MIMAT0018104					hsa-miR-3679-5p
881	26.4351	29.0533	55.8678	0.904715	-0.144464	147572	hsa-miR-3120-3p	MIMAT0014982			rno-miR-3120	MIMAT0017900	hsa-miR-3120-3p		rno-miR-3120
882	29.1326	27.6951	56.8276	1.00361	0.005204	148398	hsa-miR-3908	MIMAT0018182					hsa-miR-3908
883	32.8185	30.8173	63.7182	1.06748	0.094212	148241	hsa-miR-3649	MIMAT0018069					hsa-miR-3649
884	30.6186	29.7934	60.9498	1.00435	0.006267	148147	hsa-miRPlus-I181b-1*				rno-miR-181b-1*	MIMAT0017139			rno-miR-181b-1*
885	16782.3	13164.2	29946.5	1.22252	0.289853	148616
886	33.7898	37.4598	71.3471	0.904887	-0.14419	148289	hsa-miR-3675-5p	MIMAT0018098					hsa-miR-3675-5p
887	44.0518	44.1843	87.8229	1.00612	0.008799	147964	hsa-miRPlus-J1005
888	33.3587	32.5024	65.8611	1.02351	0.033522	148489	hsa-miR-3674	MIMAT0018097					hsa-miR-3674
889	227.26	229.232	467.645	1.03504	0.049683	148038	hsa-miR-3679-3p	MIMAT0018105					hsa-miR-3679-3p
890	39.9837	39.7488	77.7229	1.07037	0.098112	148637	hsa-miR-198	MIMAT0000228					hsa-miR-198
891	41.664	40.9291	81.2038	1.13188	0.178725	148388	hsa-miR-3677-3p	MIMAT0018101					hsa-miR-3677-3p
892	33.0032	29.9737	64.158	1.14749	0.198478	147602	hsa-miR-2682	MIMAT0013517					hsa-miR-2682
893	51.541	48.5804	100.184	1.08287	0.114863	148534					rno-miR-103-1*	MIMAT0017114			rno-miR-103-1*
894	46.5326	45.5486	92.4228	1.01541	0.022064	148143			mmu-miR-466b-5p/mmu-miR-466o-5p
895	29.834	26.8583	56.6923	1.11624	0.158643	148381					rno-miR-449c-3p	MIMAT0017804			rno-miR-449c-3p
896	33.6198	30.2404	62.8033	1.13529	0.183057	148602			mmu-miR-3104-5p	MIMAT0014939				mmu-miR-3104-5p
897	27.1409	24.2289	52.0004	1.12687	0.172318	148047			mmu-miR-3058*	MIMAT0014814				mmu-miR-3058*
898	48.5107	39.6031	87.9037	1.21761	0.284048	148291					rno-miR-496*	MIMAT0017372			rno-miR-496*
899	45.873	43.1481	91.1139	0.985207	-0.021501	148146			mmu-miR-3076-3p	MIMAT0014861				mmu-miR-3076-3p
900	43.3487	39.9287	81.5768	1.13426	0.181747	148631			mmu-miR-466j	MIMAT0005848				mmu-miR-466j
901	61.9686	64.3181	125.522	1.02095	0.029907	148286			mmu-miR-3066*	MIMAT0014839				mmu-miR-3066*
902	35.8292	34.8288	70.6656	1.00597	0.008587	148542			mmu-miR-3058	MIMAT0014813				mmu-miR-3058
903	31.2345	30.3324	62.2432	1.01021	0.014651	148556			mmu-miR-1298*	MIMAT0014810				mmu-miR-1298*
904	48.24	43.0366	89.7269	1.11225	0.153486	148252			mmu-miR-496*	MIMAT0017244				mmu-miR-496*
905	37.4307	34.7464	72.8268	1.06212	0.086946	148463			mmu-miR-297a-5*	MIMAT0017272				mmu-miR-297a-5*
906	39.5673	39.2178	80.1557	1.02871	0.040832	148529			mmu-miR-1264-5p	MIMAT0014802				mmu-miR-1264-5p
907	48.3105	43.916	95.1461	1.0684	0.095452	148462					rno-miR-3585-3p	MIMAT0017879			rno-miR-3585-3p
908	43.7213	44.4801	88.2014	1.0177	0.025305	148304					rno-miR-212*	MIMAT0017158			rno-miR-212*
909	51.1612	44.293	99.0693	1.08617	0.119256	148501					rno-miR-425*	MIMAT0017306			rno-miR-425*
910	49.6564	42.2978	92.8766	1.19662	0.258969	148614			mmu-miR-7a-2*	MIMAT0017070	rno-miR-7a-2*	MIMAT0017091		mmu-miR-7a-2*	rno-miR-7a-2*
911	39.2826	35.8949	75.0171	1.09634	0.132697	148073			mmu-miR-3100-5p	MIMAT0014919				mmu-miR-3100-5p
912	19.5569	23.0322	42.5892	0.847952	-0.237945	148563			mmu-miR-701*	MIMAT0017257				mmu-miR-701*
913	37.5665	32.1051	72.3153	1.23777	0.307744	148114			mmu-miR-26a-2*	MIMAT0017058				mmu-miR-26a-2*
914	45.3838	41.8774	85.377	1.11802	0.16095	148521			mmu-miR-466m-5p/mmu-miR-669m-5p
915	31.1485	23.7791	55.0514	1.32456	0.405513	148436					rno-miR-3584-5p	MIMAT0017875			rno-miR-3584-5p
916	46.7783	35.8332	81.0939	1.24597	0.317271	148460					rno-miR-500*	MIMAT0017311			rno-miR-500*
917	54.2106	55.5784	110.569	1.01871	0.026738	148507					rno-miR-539*	MIMAT0017212			rno-miR-539*
918	111.598	101.374	212.764	1.12658	0.171943	148099					rno-miR-344b-2-3p	MIMAT0017812			rno-miR-344b-2-3p
919	226.512	167.609	394.121	1.39086	0.47598	148200			mmu-miR-3100-3p	MIMAT0014920				mmu-miR-3100-3p
920	42.6401	37.9801	78.9072	1.17014	0.226687	146158	hsa-miR-3202	MIMAT0015089					hsa-miR-3202
921	37.332	31.6242	68.9562	1.20815	0.272798	42461	hsa-miR-146b-3p	MIMAT0004766					hsa-miR-146b-3p
922	39.0585	31.5394	70.5816	1.1457	0.196225	11155	hsa-miR-518a-3p	MIMAT0002863					hsa-miR-518a-3p
923	22.8543	21.9534	45.0808	1.01277	0.018304	46974			mmu-miR-466l-3p	MIMAT0005830				mmu-miR-466l-3p
924	28.0876	25.1835	53.8081	1.15444	0.207194	42755	hcmv-miR-US33-3p	MIMAT0004756
925	30.6055	32.5943	64.9271	0.873026	-0.195903	46610			mcmv-miR-M23-1-3p	MIMAT0005543
926	168.865	170.691	339.556	1.00134	0.001933	46210	hsa-miR-1249	MIMAT0005901	mmu-miR-1249	MIMAT0010560	rno-miR-1249	MIMAT0017892	hsa-miR-1249	mmu-miR-1249	rno-miR-1249
927	49.672	49.7078	99.2719	1.02224	0.031739	42543	hsa-miR-608	MIMAT0003276					hsa-miR-608
928	73.5402	78.9968	153.395	0.929283	-0.10581	17431			mghv-miR-M1-8	MIMAT0001572
929	481.502	552.249	1024.48	0.878915	-0.186205	42923	hsa-miR-30c	MIMAT0000244	mmu-miR-30c	MIMAT0000514	rno-miR-30c	MIMAT0000804	hsa-miR-30c	mmu-miR-30c	rno-miR-30c
930	47.133	50.5593	103.442	1.02889	0.041082	11231			mmu-miR-345-5p	MIMAT0000595	rno-miR-345-5p	MIMAT0000594		mmu-miR-345-5p	rno-miR-345-5p
931	41.9534	42.9013	84.5211	0.958401	-0.061299	42633	hsa-miR-885-3p	MIMAT0004948					hsa-miR-885-3p
932	91.713	78.8089	178.77	1.26628	0.340596	42808	hsa-miR-874	MIMAT0004911	mmu-miR-874	MIMAT0004853	rno-miR-874	MIMAT0005284	hsa-miR-874	mmu-miR-874	rno-miR-874
933	59.1198	69.5207	130.758	0.850401	-0.233785	45775	hsa-miR-1279	MIMAT0005937					hsa-miR-1279
934	48.7006	48.9498	94.0912	1.00148	0.002136	42967	hsa-miR-370	MIMAT0000722	mmu-miR-370	MIMAT0001095	rno-miR-370	MIMAT0003122	hsa-miR-370	mmu-miR-370	rno-miR-370
935	50.0092	62.004	118.044	0.887279	-0.172541	42518			mmu-miR-465b-5p	MIMAT0004871				mmu-miR-465b-5p
936	63.617	62.91	126.259	0.973829	-0.03826	17810	hsa-miR-29b-1*	MIMAT0004514	mmu-miR-29b-1*	MIMAT0004523			hsa-miR-29b-1*	mmu-miR-29b-1*
937	51.8921	60.3555	111.328	0.864378	-0.210266	17353	hsa-miR-609	MIMAT0003277					hsa-miR-609
938	47.4367	50.7938	98.8049	0.951638	-0.071515	42584	hsa-miR-432*	MIMAT0002815					hsa-miR-432*
939	62.8682	73.0613	134.916	0.855283	-0.225526	42446	hsa-miR-576-5p	MIMAT0003241					hsa-miR-576-5p
940	62.3364	69.1648	128.128	0.930074	-0.104583	42608
941	49.3666	54.1119	101.239	0.941966	-0.086253	46434			mcmv-miR-m59-1	MIMAT0005548
942	99.5318	105.312	204.844	0.947823	-0.077311	10975	hsa-miR-182	MIMAT0000259	mmu-miR-182	MIMAT0000211	rno-miR-182	MIMAT0005300	hsa-miR-182	mmu-miR-182	rno-miR-182
943	38.7743	40.2934	79.8698	0.96392	-0.053014	17437	kshv-miR-K12-7	MIMAT0002187
944	60.9486	58.3117	118.839	1.04905	0.069079	19601			mmu-miR-211	MIMAT0000668	rno-miR-211	MIMAT0000882		mmu-miR-211	rno-miR-211
945	23.6843	28.7918	53.4956	0.830646	-0.267695	46356	hsa-miR-30b*	MIMAT0004589					hsa-miR-30b*
946	56.7627	62.6588	118.922	0.989951	-0.014571	33596	hsa-miR-126*	MIMAT0000444	mmu-miR-126-5p	MIMAT0000137	rno-miR-126*	MIMAT0000831	hsa-miR-126*	mmu-miR-126-5p	rno-miR-126*
947	43.1564	37.9889	81.1453	1.21839	0.28498	29190	hsa-miR-708	MIMAT0004926	mmu-miR-708	MIMAT0004828	rno-miR-708	MIMAT0005331	hsa-miR-708	mmu-miR-708	rno-miR-708
948	56.1441	56.9689	114.342	0.978797	-0.030919	33116			mmu-miR-770-3p	MIMAT0003891				mmu-miR-770-3p
949	60.0569	56.9956	118.289	0.968552	-0.046099	14962	hsa-miR-581	MIMAT0003246					hsa-miR-581
950	40.6485	48.8137	91.785	0.880935	-0.182893	17946	hsa-miR-192*	MIMAT0004543	mmu-miR-192*	MIMAT0017012			hsa-miR-192*	mmu-miR-192*
951	30.5422	25.5848	54.5159	1.0479	0.067506	42709			mmu-miR-743b-5p	MIMAT0004839	rno-miR-743b*	MIMAT0017288		mmu-miR-743b-5p	rno-miR-743b*
952	42.619	41.7998	83.3006	1.02672	0.038043	17563	hsa-miR-644	MIMAT0003314					hsa-miR-644
953	41.4777	44.2623	84.1883	0.896644	-0.157393	17623	ebv-miR-BART14	MIMAT0003426
954	41.5056	42.0657	85.0736	0.92978	-0.105038	17465			mmu-miR-678	MIMAT0003452				mmu-miR-678
955	49.959	57.5482	107.507	0.868774	-0.202947	42456			mmu-miR-598	MIMAT0004942	rno-miR-598-3p	MIMAT0005325		mmu-miR-598	rno-miR-598-3p
956	47.1298	46.1266	96.5828	1.01596	0.022839	11121	hsa-miR-489	MIMAT0002805					hsa-miR-489
957	48.8838	55.2723	102.829	0.883258	-0.179093	46929	hsa-miR-548n	MIMAT0005916					hsa-miR-548n
958	43.5088	41.2277	81.3049	1.00939	0.013482	42663	hsa-miR-20a*	MIMAT0004493					hsa-miR-20a*
959	40.0709	39.7576	81.6843	1.10782	0.147723	42883			mmu-miR-883b-3p	MIMAT0004851	rno-miR-883	MIMAT0005290		mmu-miR-883b-3p	rno-miR-883
960	100.049	103.856	206.124	1.03742	0.052995	10988	hsa-miR-194	MIMAT0000460	mmu-miR-194	MIMAT0000224	rno-miR-194	MIMAT0000869	hsa-miR-194	mmu-miR-194	rno-miR-194
961	27.7986	25.3133	53.7743	1.02765	0.039352	14854	hsa-miR-569	MIMAT0003234					hsa-miR-569
962	38.2221	42.0653	80.6023	0.933942	-0.098595	42816			mmu-miR-700	MIMAT0003490				mmu-miR-700
963	66.0498	58.5601	124.61	1.097	0.133565	32946	hsa-miR-486-5p	MIMAT0002177	mmu-miR-3107/mmu-miR-486				hsa-miR-486-5p
964	40.0283	45.8535	86.9542	0.903607	-0.146232	46322			mmu-miR-669g	MIMAT0005832				mmu-miR-669g
965	1472.41	1416.49	2915.92	1.05434	0.076344	46698
966	52.0732	52.709	103.402	1.00533	0.007665	46735	hsa-miR-1179	MIMAT0005824					hsa-miR-1179
967	51.4733	54.2552	105.729	0.951651	-0.071496	46479	hsa-miR-1304	MIMAT0005892					hsa-miR-1304
968	52.1059	57.9741	109.302	0.917695	-0.123914	28979			mmu-miR-670	MIMAT0003736				mmu-miR-670
969	37.1963	34.0959	71.1457	1.09182	0.12674	31076	hsa-miR-559	MIMAT0003223					hsa-miR-559
970	48.6986	43.5354	89.7377	1.15482	0.207665	42557	hsa-miR-624*	MIMAT0003293					hsa-miR-624*
971	81.7504	73.7006	160.615	1.07248	0.100949	27537	ebv-miR-BART13	MIMAT0003424
972	47.3635	59.0076	100.503	0.826416	-0.27506	42631			mmu-miR-186*	MIMAT0004540				mmu-miR-186*
973	34.1298	33.4566	68.826	0.944528	-0.082335	17525			mmu-miR-682	MIMAT0003459				mmu-miR-682
974	28.7671	27.1998	57.166	1.04967	0.069933	11225			mmu-miR-322*	MIMAT0000549	rno-miR-322*	MIMAT0000547		mmu-miR-322*	rno-miR-322*
975	39.6043	40.9188	81.7588	1.02513	0.035811	42553	hsa-miR-216a	MIMAT0000273	mmu-miR-216a	MIMAT0000662	rno-miR-216a	MIMAT0000886	hsa-miR-216a	mmu-miR-216a	rno-miR-216a
976	54.1744	50.1572	104.332	1.08034	0.111484	42546			mmu-miR-511-5p	MIMAT0004940	rno-miR-511	MIMAT0012829		mmu-miR-511-5p	rno-miR-511
977	88.8854	74.4594	161.565	1.17902	0.23759	42544
978	47.3539	49.1087	94.4399	0.938243	-0.091966	11253			mmu-miR-467d*	MIMAT0004887				mmu-miR-467d*
979	77.908	96.1397	174.048	0.810851	-0.302492	42595			mmu-miR-291a-3p	MIMAT0000368	rno-miR-291a-3p	MIMAT0000895		mmu-miR-291a-3p	rno-miR-291a-3p
980	62.2325	60.0155	123.713	1.04431	0.06255	32891	hsa-miR-769-5p	MIMAT0003886					hsa-miR-769-5p
981	83.1533	89.9773	173.131	0.877104	-0.189181	42763					rno-miR-347	MIMAT0000598			rno-miR-347
982	46.3268	48.4598	94.7866	0.967227	-0.048073	11249			mmu-miR-463*	MIMAT0002104	rno-miR-463*	MIMAT0017309		mmu-miR-463*	rno-miR-463*
983	166.923	217.263	379.514	0.783548	-0.351907	11245			mmu-miR-433*	MIMAT0001419	rno-miR-433*	MIMAT0017192		mmu-miR-433*	rno-miR-433*
984	43.885	51.9825	95.3021	0.797732	-0.326024	42836			mmu-miR-302c*	MIMAT0003375				mmu-miR-302c*
985	37.5629	35.5314	72.6967	1.04932	0.069458	31867	hsa-miR-145*	MIMAT0004601	mmu-miR-145*	MIMAT0004534	rno-miR-145*	MIMAT0017131	hsa-miR-145*	mmu-miR-145*	rno-miR-145*
986	65.7818	69.914	141.021	0.974586	-0.037139	27821	spike_control_v2_26		spike_control_v2_26		spike_control_v2_26
987	408.345	500.949	909.294	0.799394	-0.323022	27291	spike_control_v2_22		spike_control_v2_22		spike_control_v2_22
988	97.9554	75.9009	172.953	1.20066	0.263822	146165	hsa-miR-1973	MIMAT0009448					hsa-miR-1973
989	35.3571	36.7854	74.1079	0.95335	-0.068922	146130			mmu-miR-1946a	MIMAT0009412				mmu-miR-1946a
990	110.296	127.659	234.508	0.903193	-0.146893	145996	hsa-miR-205*	MIMAT0009197					hsa-miR-205*
991	46.9725	47.0836	93.8511	1.00341	0.004917	146119			mmu-miR-1982.1	MIMAT0009460				mmu-miR-1982.1
992	47.8627	43.7962	93.3698	1.05879	0.08241	13367	spike_control_v2_3		spike_control_v2_3		spike_control_v2_3
993	53.1847	53.7898	105.669	0.997096	-0.004195	146012			mmu-miR-1949	MIMAT0009416	rno-miR-1949	MIMAT0017852		mmu-miR-1949	rno-miR-1949
994	44.1716	40.2922	84.0896	1.06705	0.093632	146210
995	41.8264	39.379	77.8177	1.08177	0.113396	146096	hsa-miR-764	MIMAT0010367					hsa-miR-764
996	57.424	63.6891	120.893	0.905719	-0.142864	13186	spike_control_v2_2		spike_control_v2_2		spike_control_v2_2
997	63.1449	54.8248	115.977	1.02503	0.03566	146223	hsa-miR-103a-2*	MIMAT0009196	mmu-miR-103-2*	MIMAT0017025			hsa-miR-103a-2*	mmu-miR-103-2*
998	45.3025	45.0434	88.7504	0.966777	-0.048745	146151	hsa-miR-449c	MIMAT0010251					hsa-miR-449c
999	31.9542	34.1214	66.168	0.935415	-0.096321	145868
1000	37.9769	40.1819	78.9729	0.979392	-0.030042	146173	hsa-miR-2114*	MIMAT0011157					hsa-miR-2114*
1001	153.796	170.33	325.683	0.917646	-0.123991	29544	spike_control_v2_44		spike_control_v2_44		spike_control_v2_44
1002	54.5215	60.5561	114.344	0.925906	-0.111062	17932	hsa-miRPlus-C1089		mmu-miR-381*	MIMAT0017081	rno-miR-381*	MIMAT0017220		mmu-miR-381*	rno-miR-381*
1003	46.6628	49.6075	92.3328	0.907006	-0.140816	146018			mmu-miR-1933-5p	MIMAT0009396				mmu-miR-1933-5p
1004	572.704	306.035	878.74	1.87005	0.903079	146155			mmu-miR-2137	MIMAT0011213				mmu-miR-2137
1005	46.5502	48.1481	97.2221	0.925504	-0.111689	146047			mmu-miR-1962	MIMAT0009435				mmu-miR-1962
1006	48.1425	47.8049	95.4236	1.01834	0.026215	146136	hsa-miR-518d-5p/hsa-miR-520c-5p/hsa-miR-526a
1007	118.807	110.523	231.062	1.07127	0.099329	145852	hsa-miR-210	MIMAT0000267	mmu-miR-210	MIMAT0000658	rno-miR-210	MIMAT0000881	hsa-miR-210	mmu-miR-210	rno-miR-210
1008	50.0936	45.2934	95.3869	1.10128	0.139184	145644
1009	90.6791	98.8555	192.285	0.914056	-0.129646	145742	hsa-miR-935	MIMAT0004978			rno-miR-935	MIMAT0012845	hsa-miR-935		rno-miR-935
1010	2775.3	2661.33	5471.35	1.05964	0.083572	145928
1011	36.8881	37.7512	76.0299	1.00281	0.004043	145915
1012	38.9518	37.7365	78.0999	0.920932	-0.118834	145750	hsa-miR-614	MIMAT0003282					hsa-miR-614
1013	54.4813	57.5518	112.033	0.8967	-0.157303	145981	hsa-miR-1285	MIMAT0005876					hsa-miR-1285
1014	47.6409	55.592	106.385	0.960888	-0.05756	145634	hsa-miR-132*	MIMAT0004594	mmu-miR-132*	MIMAT0016984	rno-miR-132*	MIMAT0017123	hsa-miR-132*	mmu-miR-132*	rno-miR-132*
1015	47.867	49.8085	97.6756	0.922601	-0.116222	145847	hsa-miR-766	MIMAT0003888					hsa-miR-766
1016	42.0167	44.3416	87.3045	0.927773	-0.108156	147954	hsa-miR-4318	MIMAT0016869					hsa-miR-4318
1017	52.6771	52.244	102.338	0.967982	-0.046948	147902	hsa-miR-3193	MIMAT0015077					hsa-miR-3193
1018	90.9538	99.9132	189.861	0.900994	-0.15041	147994			mmu-miR-669d	MIMAT0005833				mmu-miR-669d
1019	126.225	135.241	263.948	0.972645	-0.040015	147751	hsa-miR-4274	MIMAT0016906					hsa-miR-4274
1020	80.1624	71.0605	149.773	1.10765	0.147504	147825
1021	51.4984	49.3232	97.1481	1.02097	0.029936	147979	hsa-miR-3150a-3p	MIMAT0015023					hsa-miR-3150a-3p
1022	687.679	415.954	1110.87	1.61346	0.690153	147532
1023	39.2763	41.8451	81.1214	0.941974	-0.086241	147808
1024	35.9172	34.4817	67.5939	0.967971	-0.046964	147540	hsa-miR-4310	MIMAT0016862					hsa-miR-4310
1025	37.9622	35.5115	73.4391	1.06675	0.093221	147828	hsa-miR-3121-3p	MIMAT0014983					hsa-miR-3121-3p
1026	46.6385	49.5744	95.8933	0.956615	-0.063989	147878	hsa-miR-3184	MIMAT0015064					hsa-miR-3184
1027	33.0788	39.6039	74.4395	0.859345	-0.21869	147564	hsa-miR-4266	MIMAT0016892					hsa-miR-4266
1028	57.5295	48.7221	100.848	1.1417	0.191183	147614	hsa-miR-4299	MIMAT0016851					hsa-miR-4299
1029	45.0772	42.4896	89.1354	0.973203	-0.039188	147822	hsv2-miR-H23	MIMAT0014705
1030	41.8953	48.3933	90.328	0.866299	-0.207063	147780	hsa-miR-4267	MIMAT0016893					hsa-miR-4267
1031	29.2197	29.707	58.9268	0.983562	-0.023912	148351	hsa-miR-3945	MIMAT0018361					hsa-miR-3945
1032	55.6071	55.9952	113.642	1.02928	0.041636	148597	hsa-miR-3663-5p	MIMAT0018084					hsa-miR-3663-5p
1033	132.781	145.761	288.368	0.885499	-0.175437	147511
1034	33.9128	37.4108	71.3236	0.896398	-0.157788	148454	hsa-miR-3682-3p	MIMAT0018110					hsa-miR-3682-3p
1035	51.3276	58.1043	108.027	0.833402	-0.262916	147486	hsa-miRPlus-I421*		mmu-miR-421*	MIMAT0017273				mmu-miR-421*
1036	86.7396	94.885	181.956	0.929038	-0.10619	148282	hsa-miR-3714	MIMAT0018165					hsa-miR-3714
1037	43.1194	42.711	86.3296	1.02122	0.030291	147949	hsa-miRPlus-I101-2*		mmu-miR-101b*	MIMAT0017046	rno-miR-101b*	MIMAT0017045		mmu-miR-101b*	rno-miR-101b*
1038	26.8483	28.7611	56.2775	0.912527	-0.132061	148039	hsa-miR-3925-5p	MIMAT0018200					hsa-miR-3925-5p
1039	27.8547	32.1959	60.0506	0.886834	-0.173264	148601	hsa-miR-3617	MIMAT0017997					hsa-miR-3617
1040	40.2066	42.1708	84.0613	0.899284	-0.153151	148471	hsa-miRPlus-I152*				rno-miR-152*	MIMAT0017134			rno-miR-152*
1041	38.1815	39.9279	82.5908	0.95304	-0.069391	147638	hsv2-miR-H12	MIMAT0014699
1042	57.9924	59.1545	117.269	0.958291	-0.061465	147600	hsa-miR-4292	MIMAT0016919					hsa-miR-4292
1043	30.117	29.6756	60.7297	1.04794	0.067562	147707	hsa-miR-3154	MIMAT0015028					hsa-miR-3154
1044	50.9566	53.6453	106.412	0.966657	-0.048924	148371	hsa-miR-3620	MIMAT0018001					hsa-miR-3620
1045	34.9431	36.7663	73.58	0.904353	-0.145042	148061			mmu-miR-153*	MIMAT0016992				mmu-miR-153*
1046	35.4291	41.6055	77.0346	0.877675	-0.188242	148088			mghv-miR-M1-13	MIMAT0018173
1047	32.4399	31.867	63.9279	0.957629	-0.062462	148209			mghv-miR-M1-11-5p	MIMAT0018168
1048	43.3133	43.9001	90.1417	0.981824	-0.026464	148227			mmu-miR-1251*	MIMAT0014825				mmu-miR-1251*
1049	55.3559	72.0717	127.428	0.839257	-0.252815	148280					rno-miR-466b-2*	MIMAT0017286			rno-miR-466b-2*
1050	47.9156	49.1274	102.882	0.946003	-0.080083	148277					rno-miR-3542	MIMAT0017796			rno-miR-3542
1051	60.8643	62.3352	127.298	0.970528	-0.043158	148355			mmu-miR-3077	MIMAT0014863				mmu-miR-3077
1052	38.8209	38.9578	76.6421	0.99441	-0.008088	148443			mmu-miR-19b-2*	MIMAT0017010				mmu-miR-19b-2*
1053	32.299	34.8523	67.1513	0.940756	-0.088107	148548			mmu-miR-3090	MIMAT0014902				mmu-miR-3090
1054	27.5709	31.2289	58.5287	0.903948	-0.145688	148539					rno-miR-3583-5p	MIMAT0017873			rno-miR-3583-5p
1055	41.8495	38.7118	82.5135	1.13332	0.180549	148190			mmu-miR-3091-3p	MIMAT0014904				mmu-miR-3091-3p
1056	36.9881	39.2054	76.7054	1.0149	0.021342	148437			mmu-miR-3086-3p	MIMAT0014881				mmu-miR-3086-3p
1057	27.918	22.9013	53.7886	1.25019	0.322146	148497					rno-miR-3573-5p	MIMAT0017856			rno-miR-3573-5p
1058	42.4439	38.9912	82.3555	1.06494	0.090774	148400					rno-miR-298*	MIMAT0017166			rno-miR-298*
1059	57.0633	54.4857	115.619	1.07902	0.109724	148248			mmu-miR-344e	MIMAT0014924				mmu-miR-344e
1060	39.5486	41.3857	80.9343	0.947024	-0.078527	148163			mmu-miR-3061-5p	MIMAT0014828				mmu-miR-3061-5p
1061	32.3447	31.4136	63.7584	1.00292	0.0042	148045			mmu-miR-3094*	MIMAT0014910				mmu-miR-3094*
1062	31.7297	35.4821	67.8436	0.878602	-0.186719	148192					rno-miR-421*	MIMAT0017175			rno-miR-421*
1063	33.0195	32.4534	65.5852	1.05295	0.074438	148369					rno-miR-652*	MIMAT0017321			rno-miR-652*
1064	179.927	219.344	401.836	0.829297	-0.270039	148433			mmu-miR-466i-5p	MIMAT0017325				mmu-miR-466i-5p
1065	39.7604	45.1489	83.8583	0.902184	-0.148506	148424			mmu-miR-201*	MIMAT0017001				mmu-miR-201*
1066	32.7958	35.8869	68.1592	0.931782	-0.101935	148198			mmu-miR-653*	MIMAT0017284				mmu-miR-653*
1067	25.6982	31.4558	58.5856	0.875868	-0.191214	148399					rno-miR-181b-2*	MIMAT0017140			rno-miR-181b-2*
1068	31.9881	38.3344	71.3901	0.876493	-0.190186	148487			mmu-miR-1934*	MIMAT0017341				mmu-miR-1934*
1069	243.481	257.318	499.096	0.939902	-0.089418	148629
1070	55.365	67.502	124.137	0.860471	-0.216802	148169			mmu-miR-1188*	MIMAT0017328				mmu-miR-1188*
1071	35.1768	36.9829	71.1063	0.992103	-0.011438	148506					rno-miR-3551-3p	MIMAT0017810			rno-miR-3551-3p
1072	39.1294	42.1608	86.3913	0.88856	-0.170459	46264	hsa-miR-298	MIMAT0004901					hsa-miR-298
1073	30.3571	35.9518	64.8591	0.81581	-0.293695	14312					rno-miR-489	MIMAT0003113			rno-miR-489
1074	92.6198	87.9375	181.176	1.04266	0.060275	17290			mghv-miR-M1-7-3p	MIMAT0001571
1075	53.1441	48.2444	106.371	1.20916	0.274	42619			mmu-miR-709	MIMAT0003499				mmu-miR-709
1076	53.2006	53.5422	109.643	1.02037	0.029097	42738	hsa-miR-340*	MIMAT0000750	mmu-miR-340-3p	MIMAT0000586	rno-miR-340-3p	MIMAT0000585	hsa-miR-340*	mmu-miR-340-3p	rno-miR-340-3p
1077	43.8857	51.9865	95.2663	0.850983	-0.232797	17313			mmu-miR-297b-5p	MIMAT0003480				mmu-miR-297b-5p
1078	32.2333	34.2042	67.9606	0.925445	-0.111781	42576	hsa-miR-342-5p	MIMAT0004694	mmu-miR-342-5p	MIMAT0004653	rno-miR-342-5p	MIMAT0004652	hsa-miR-342-5p	mmu-miR-342-5p	rno-miR-342-5p
1079	43.3722	44.6139	87.2253	1.00197	0.002845	46869	hsa-miR-1258	MIMAT0005909					hsa-miR-1258
1080	42.6592	47.3631	89.7814	0.89182	-0.165175	46429
1081	57.8643	59.7516	117.436	0.967739	-0.04731	42933					rno-miR-466b	MIMAT0005278			rno-miR-466b
1082	47.9482	46.6616	95.9136	1.07745	0.107617	11004	hsa-miR-203	MIMAT0000264	mmu-miR-203	MIMAT0000236	rno-miR-203	MIMAT0000876	hsa-miR-203	mmu-miR-203	rno-miR-203
1083	54.0685	41.6306	97.9041	1.22744	0.295648	19588	hsa-miR-17*	MIMAT0000071			rno-miR-17-1-3p	MIMAT0004710	hsa-miR-17*		rno-miR-17-1-3p
1084	335.05	249.588	584.638	1.35689	0.440303	46732	hsa-miR-1264	MIMAT0005791					hsa-miR-1264
1085	46.4948	37.0585	84.2146	1.22415	0.29178	29328	hsa-miR-582-3p	MIMAT0004797					hsa-miR-582-3p
1086	33.0545	33.5139	67.2178	1.06853	0.095633	42574			mmu-miR-467e	MIMAT0005293				mmu-miR-467e
1087	18005.3	13155.3	31160.6	1.37287	0.45719	46802
1088	37.1373	33.2158	70.2858	1.07622	0.105972	42622	hsa-miR-579	MIMAT0003244					hsa-miR-579
1089	38.8961	39.8057	77.7623	1.043	0.060746	42907			mmu-miR-598*	MIMAT0017283	rno-miR-598-5p	MIMAT0005324		mmu-miR-598*	rno-miR-598-5p
1090	39.6608	39.6461	78.3575	1.03513	0.049807	46404	hsa-miR-1244	MIMAT0005896					hsa-miR-1244
1091	43.0979	43.3368	84.0888	0.995037	-0.007178	17875	hsa-miR-500a	MIMAT0004773					hsa-miR-500a
1092	44.8666	38.7699	82.7329	1.1652	0.220576	42835			mmu-miR-16-1*	MIMAT0004625				mmu-miR-16-1*
1093	36.5191	40.7982	77.3547	0.897315	-0.156313	42916			mmu-miR-471-5p	MIMAT0002112	rno-miR-471	MIMAT0005318		mmu-miR-471-5p	rno-miR-471
1094	42.6696	40.5008	82.7074	1.04211	0.059508	42572	hsa-miR-154*	MIMAT0000453	mmu-miR-154*	MIMAT0004537	rno-miR-154*	MIMAT0017136	hsa-miR-154*	mmu-miR-154*	rno-miR-154*
1095	51.7958	57.9996	110.412	0.882663	-0.180065	33177			mmu-miR-672	MIMAT0003735	rno-miR-672	MIMAT0005327		mmu-miR-672	rno-miR-672
1096	52.5736	46.0342	97.8376	1.1236	0.168133	42646			mmu-miR-878-3p	MIMAT0004933				mmu-miR-878-3p
1097	39.6095	41.8352	80.3559	0.972441	-0.040317	17378			mmu-miR-698	MIMAT0003488				mmu-miR-698
1098	35.5657	39.0299	75.2631	0.896377	-0.157822	29577	hsa-miR-374a*	MIMAT0004688					hsa-miR-374a*
1099	29.9634	32.045	60.3416	0.939382	-0.090216	46625	hsa-miR-1303	MIMAT0005891					hsa-miR-1303
1100	32.7122	35.4383	69.0653	0.917029	-0.12496	10995	hsa-miR-199a-3p/hsa-miR-199b-3p		mmu-miR-199a-3p/mmu-miR-199b		rno-miR-199a-3p	MIMAT0004738			rno-miR-199a-3p
1101	67.8778	76.1891	142.547	0.848714	-0.23665	42880
1102	37.0828	39.4411	80.6286	0.929103	-0.10609	27549	hsa-miR-548d-3p	MIMAT0003323					hsa-miR-548d-3p
1103	45.0155	48.9268	96.1441	0.928169	-0.10754	17552
1104	29.7245	30.6572	60.3173	0.973796	-0.038308	42915
1105	68.8965	70.8957	139.539	0.966794	-0.04872	11182	hsa-miR-98	MIMAT0000096	mmu-miR-98	MIMAT0000545	rno-miR-98	MIMAT0000819	hsa-miR-98	mmu-miR-98	rno-miR-98
1106	53.533	45.2699	95.7408	1.21569	0.28178	27536	hsa-miR-190	MIMAT0000458	mmu-miR-190	MIMAT0000220	rno-miR-190	MIMAT0000865	hsa-miR-190	mmu-miR-190	rno-miR-190
1107	20.328	20.3889	39.7862	1.00728	0.010464	42837	hsa-miR-577	MIMAT0003242					hsa-miR-577
1108	46.3432	48.3531	95.5732	0.957593	-0.062516	46788	hsa-miR-1299	MIMAT0005887					hsa-miR-1299
1109	28.4423	27.8205	56.3861	1.09936	0.136659	11061	hsa-miR-329	MIMAT0001629					hsa-miR-329
1110	48.1847	47.6111	95.4518	0.997486	-0.003632	17349	hsa-miR-595	MIMAT0003263					hsa-miR-595
1111	35.3746	31.7397	67.3742	1.12348	0.167968	42647					rno-miR-743a	MIMAT0005334			rno-miR-743a
1112	45.0629	46.9518	91.5239	0.968088	-0.04679	16681			mmu-miR-721	MIMAT0003515				mmu-miR-721
1113	33.8543	39.4387	74.2524	0.86906	-0.202472	46766	hsa-miR-1208	MIMAT0005873					hsa-miR-1208
1114	30.8117	29.7994	60.0223	1.00552	0.007943	42642	hcmv-miR-US4	MIMAT0003341
1115	221.049	141.858	362.94	1.55812	0.639803	46320	hsa-miR-31*	MIMAT0004504	mmu-miR-31*	MIMAT0004634	rno-miR-31*	MIMAT0017102	hsa-miR-31*	mmu-miR-31*	rno-miR-31*
1116	59.9104	72.3957	130.446	0.81553	-0.294191	11065	hsa-miR-335	MIMAT0000765	mmu-miR-335-5p	MIMAT0000766	rno-miR-335	MIMAT0000575	hsa-miR-335	mmu-miR-335-5p	rno-miR-335
1117	45.9749	51.4562	95.9697	0.887838	-0.171631	10925	hsa-miR-10b	MIMAT0000254	mmu-miR-10b	MIMAT0000208	rno-miR-10b	MIMAT0000783	hsa-miR-10b	mmu-miR-10b	rno-miR-10b
1118	38.377	40.209	79.0557	0.949928	-0.07411	42830			mmu-miR-302a*	MIMAT0004579				mmu-miR-302a*
1119	30.7886	32.5736	63.0088	0.940743	-0.088127	46872	hsa-miR-1262	MIMAT0005914					hsa-miR-1262
1120	29.7635	32.7046	62.4682	0.910087	-0.135923	21702	hsa-miR-219-1-3p	MIMAT0004567					hsa-miR-219-1-3p
1121	30.3197	34.6831	64.291	0.920345	-0.119754	46246	hsa-miR-1226*	MIMAT0005576					hsa-miR-1226*
1122	39.5864	40.3161	83.0418	0.95835	-0.061376	42594			mmu-miR-453	MIMAT0004870				mmu-miR-453
1123	26.3121	27.1031	53.711	0.958578	-0.061032	42946	hsa-miR-486-3p	MIMAT0004762	mmu-miR-3107*/mmu-miR-486*				hsa-miR-486-3p
1124	25.3368	24.2162	48.2325	1.03039	0.04319	46640	hsa-miR-1257	MIMAT0005908					hsa-miR-1257
1125	34.6775	36.832	71.76	0.890714	-0.166966	42670			mmu-miR-500	MIMAT0003507	rno-miR-500	MIMAT0005321		mmu-miR-500	rno-miR-500
1126	75.1771	75.4192	149.332	1.03704	0.052468	11022	hsa-miR-221	MIMAT0000278	mmu-miR-221	MIMAT0000669	rno-miR-221	MIMAT0000890	hsa-miR-221	mmu-miR-221	rno-miR-221
1127	33.537	43.9701	78.6831	0.754303	-0.406784	30768	hsa-miRPlus-D1100		mmu-miR-674	MIMAT0003740	rno-miR-674-5p	MIMAT0005329		mmu-miR-674	rno-miR-674-5p
1128	27.967	28.2631	56.2301	1.03926	0.055553	42627	hsa-miR-212	MIMAT0000269	mmu-miR-212-3p	MIMAT0000659	rno-miR-212	MIMAT0000883	hsa-miR-212	mmu-miR-212-3p	rno-miR-212
1129	41.3475	39.1656	80.5131	1.05642	0.079185	45745	hsa-miR-302f	MIMAT0005932					hsa-miR-302f
1130	56.0967	60.1943	116.79	0.963236	-0.054039	10936	hsa-miR-130b	MIMAT0000691	mmu-miR-130b	MIMAT0000387	rno-miR-130b	MIMAT0000837	hsa-miR-130b	mmu-miR-130b	rno-miR-130b
1131	38.9248	43.2918	85.3869	0.912189	-0.132595	42555	hsa-miR-208b	MIMAT0004960	mmu-miR-208b	MIMAT0004939			hsa-miR-208b	mmu-miR-208b
1132	41.5557	39.1979	79.7293	1.07253	0.101014	17851	hsa-miR-200c*	MIMAT0004657	mmu-miR-200c*	MIMAT0004663	rno-miR-200c*	MIMAT0017150	hsa-miR-200c*	mmu-miR-200c*	rno-miR-200c*
1133	41.6664	41.5458	83.5175	1.00308	0.004432	42906	ebv-miR-BHRF1-1	MIMAT0000995
1134	68.7719	63.2679	129.158	1.01118	0.016037	42730	hsa-miR-423-3p	MIMAT0001340	mmu-miR-423-3p	MIMAT0003454	rno-miR-423	MIMAT0005313	hsa-miR-423-3p	mmu-miR-423-3p	rno-miR-423
1135	34.3436	34.7611	70.0967	0.950029	-0.073957	42489			mmu-miR-467c	MIMAT0004885				mmu-miR-467c
1136	37.9451	43.1668	85.0908	0.905331	-0.143482	17825	hsa-miR-338-5p	MIMAT0004701	mmu-miR-338-5p	MIMAT0004647	rno-miR-338*	MIMAT0004646	hsa-miR-338-5p	mmu-miR-338-5p	rno-miR-338*
1137	36.9112	39.633	78.2381	0.905514	-0.143191	146027			mmu-miR-1964-3p	MIMAT0009437				mmu-miR-1964-3p
1138	37.6429	37.1648	77.8225	0.989703	-0.014932	146109	hsa-miR-1910	MIMAT0007884					hsa-miR-1910
1139	622.689	684.012	1315.16	0.872025	-0.197558	19004
1140	105.541	128.405	234.809	0.821906	-0.282954	146221			mmu-miR-669c	MIMAT0003479				mmu-miR-669c
1141	3162.69	3100.66	6229.01	1.01209	0.017333	11279	RNU6-1_RNU6-2		RNU6-1_RNU6-2		RNU6-1_RNU6-2
1142	60.5872	62.9088	123.252	0.934712	-0.097406	17955	hsa-miRPlus-C1110
1143	241.452	243.77	485.444	0.975602	-0.035636	27833	spike_control_v2_27		spike_control_v2_27		spike_control_v2_27
1144	35.3694	34.7253	70.0947	1.01913	0.027332	13389	spike_control_v2_6		spike_control_v2_6		spike_control_v2_6
1145	29.8842	30.2647	60.2723	1.04491	0.063382	146104	hsa-miR-4524*	MIMAT0019063					hsa-miR-4524*
1146	136.852	129.579	263.365	1.03219	0.045714	24163	spike_control_v2_13		spike_control_v2_13		spike_control_v2_13
1147	52.5896	64.7018	118.846	0.890547	-0.167236	29564	spike_control_v2_45		spike_control_v2_45		spike_control_v2_45
1148	29.8244	29.5752	59.9606	0.99172	-0.011995	146046	jcv-miR-J1-5p	MIMAT0009147
1149	45.2217	46.1051	92.25	0.970496	-0.043206	19606	SNORD12		SNORD12		SNORD12
1150	46.7138	37.8221	86.4904	1.19051	0.251581	146196	hsa-miR-711	MIMAT0012734					hsa-miR-711
1151	25.5199	31.332	57.9092	0.813985	-0.296926	146015			mmu-miR-1940	MIMAT0009404				mmu-miR-1940
1152	1137.16	919.362	2046.9	1.21748	0.283902	145991
1153	50.1314	50.3157	100.447	1.02449	0.034899	42839	hsa-miR-135a	MIMAT0000428	mmu-miR-135a	MIMAT0000147	rno-miR-135a	MIMAT0000841	hsa-miR-135a	mmu-miR-135a	rno-miR-135a
1154	66.953	72.0529	137.31	0.954177	-0.067671	146103	hsa-miR-1913	MIMAT0007888					hsa-miR-1913
1155	211.24	254.618	469.547	0.843393	-0.245723	28444	spike_control_v2_33		spike_control_v2_33		spike_control_v2_33
1156	37.076	38.0008	78.0243	1.00247	0.003554	146149	hsv2-miR-H2	MIMAT0010205
1157	24.4693	28.5311	54.342	0.857192	-0.222309	145686	hsa-miR-548c-3p	MIMAT0003285					hsa-miR-548c-3p
1158	41.8531	40.5303	83	0.989133	-0.015763	145819	hsa-miR-520c-3p	MIMAT0002846					hsa-miR-520c-3p
1159	97.9793	76.8511	174.83	1.27489	0.350378	146076
1160	28.9132	30.6947	56.5812	0.943494	-0.083914	145703
1161	31.7166	33.9932	64.4104	0.928752	-0.106634	145724	hsa-miR-887	MIMAT0004951					hsa-miR-887
1162	54.59	51.127	104.832	1.10101	0.138823	145753	hsa-miR-484	MIMAT0002174	mmu-miR-484	MIMAT0003127	rno-miR-484	MIMAT0005319	hsa-miR-484	mmu-miR-484	rno-miR-484
1163	30.9403	31.4984	62.3197	1.01755	0.025102	145974	hsa-miR-200b*	MIMAT0004571	mmu-miR-200b*	MIMAT0004545	rno-miR-200b*	MIMAT0017152	hsa-miR-200b*	mmu-miR-200b*	rno-miR-200b*
1164	27.5036	33.3909	62.4566	0.818668	-0.28865	145839	hsa-miR-662	MIMAT0003325					hsa-miR-662
1165	42.9881	41.3511	86.0255	1.05583	0.078381	145826	hsa-miR-18b*	MIMAT0004751					hsa-miR-18b*
1166	32.1596	38.3682	71.6955	0.890274	-0.167678	145976	hsa-miR-663b	MIMAT0005867					hsa-miR-663b
1167	28.1381	30.0267	58.1648	0.937962	-0.092399	147998
1168	24.2607	27.8105	52.3388	0.861554	-0.214987	147816	hsa-miR-3162-5p	MIMAT0015036					hsa-miR-3162-5p
1169	24.7715	29.1011	53.7054	0.870726	-0.199709	147819	hsa-miR-3117-3p	MIMAT0014979					hsa-miR-3117-3p
1170	52.0776	60.9355	112.749	0.877363	-0.188754	147871	hsa-miR-3180-5p	MIMAT0015057					hsa-miR-3180-5p
1171	40.9701	35.1174	75.6716	1.17728	0.235459	147683	hsa-miR-3188	MIMAT0015070					hsa-miR-3188
1172	35.3949	39.7126	75.4132	0.951485	-0.071747	147809	hsa-miR-514b-3p	MIMAT0015088					hsa-miR-514b-3p
1173	24.6795	27.3328	54.0374	0.850515	-0.233591	147990
1174	1073.6	869.049	1926.63	1.26264	0.336444	147512	hsa-miR-21	MIMAT0000076	mmu-miR-21	MIMAT0000530	rno-miR-21	MIMAT0000790	hsa-miR-21	mmu-miR-21	rno-miR-21
1175	28.4092	35.4602	62.7006	0.794579	-0.331738	147912
1176	56.5139	58.0673	113.788	1.03986	0.05639	147805	hsa-miR-3183	MIMAT0015063					hsa-miR-3183
1177	29218.4	28016.1	56823.6	1.04371	0.061728	147913
1178	45.6656	42.9749	90.375	1.08053	0.111738	147812
1179	39.6413	42.746	82.3873	0.927735	-0.108216	147852	hsa-miR-4295	MIMAT0016844					hsa-miR-4295
1180	31.8364	29.824	62.0442	1.03846	0.054442	147882	hsa-miR-2909	MIMAT0013863					hsa-miR-2909
1181	28.0756	22.3639	50.9208	1.16871	0.224917	147866	hsa-miR-3134	MIMAT0015000					hsa-miR-3134
1182	32.8702	33.1652	64.0024	0.971488	-0.041732	147786	hsa-miR-3198	MIMAT0015083					hsa-miR-3198
1183	96.033	92.7058	199.244	1.06152	0.086134	148619
1184	34.6194	42.7468	79.5557	0.812852	-0.298935	10907	spike_control_v1_h		spike_control_v1_h		spike_control_v1_h
1185	35.4502	34.7508	69.6445	1.02083	0.029748	148384	hsa-miR-3648	MIMAT0018068					hsa-miR-3648
1186	42.7138	39.7866	82.5004	1.08036	0.111508	148085	hsa-miR-3687	MIMAT0018115					hsa-miR-3687
1187	34.7329	40.7588	74.5243	0.850592	-0.233461	148188	hsa-miR-2277-5p	MIMAT0017352					hsa-miR-2277-5p
1188	35.967	35.5557	69.8993	1.01174	0.016831	147280	hsa-miRPlus-J1185-1*
1189	38.0354	38.2763	76.7305	0.989817	-0.014767	147469	hsa-miR-3909	MIMAT0018183					hsa-miR-3909
1190	34.8018	39.2237	74.0255	0.88707	-0.17288	147779	hsa-miR-3180-3p	MIMAT0015058					hsa-miR-3180-3p
1191	20.9447	27.0828	47.9741	0.759728	-0.396445	148590	hsa-miR-3919	MIMAT0018193					hsa-miR-3919
1192	37.4956	43.033	79.8762	0.955624	-0.065485	148065	hsa-miR-3689b*/hsa-miR-3689c
1193	34.8256	41.4968	76.1485	0.827338	-0.273452	147386	hsa-miRPlus-J212*		mmu-miR-212-5p	MIMAT0017053				mmu-miR-212-5p
1194	38.0904	40.1664	79.4435	0.976922	-0.033684	148402	hsa-miR-3920	MIMAT0018195					hsa-miR-3920
1195	33.4825	31.0255	64.508	1.07867	0.109254	148628	hsa-miR-3199	MIMAT0015084					hsa-miR-3199
1196	27.0924	26.4264	53.9459	1.04773	0.06727	148064	hsa-miR-3926	MIMAT0018201					hsa-miR-3926
1197	54.3213	44.8718	104.554	1.24405	0.315047	148317	hsa-miR-3621	MIMAT0018002					hsa-miR-3621
1198	27.7209	28.3443	55.4853	0.958275	-0.061489	148571			mmu-miR-344e*	MIMAT0014923				mmu-miR-344e*
1199	33.7002	32.8117	67.8889	1.02258	0.032219	148522			mmu-miR-412-5p	MIMAT0017173				mmu-miR-412-5p
1200	215.587	196.709	412.295	1.16592	0.221465	148249			mghv-miR-M1-6*	MIMAT0017190
1201	48.1413	42.6708	91.8953	1.12805	0.173836	148036			mghv-mir-M1-3*	MIMAT0017187
1202	32.0167	33.8583	64.424	0.984948	-0.021881	148020			mmu-miR-3078*	MIMAT0014865				mmu-miR-3078*
1203	32.2122	34.17	64.7014	0.965501	-0.05065	148310			mmu-miR-3094	MIMAT0014909				mmu-miR-3094
1204	38.998	37.9363	75.5685	0.983225	-0.024407	148105			mmu-miR-3106*	MIMAT0014818				mmu-miR-3106*
1205	37.7361	39.4582	77.4522	0.933541	-0.099215	148187			mmu-miR-410*	MIMAT0017172	rno-miR-410*	MIMAT0017303		mmu-miR-410*	rno-miR-410*
1206	55.539	66.6604	127.488	0.841744	-0.248547	148690			mmu-miR-466d-5p	MIMAT0004930				mmu-miR-466d-5p
1207	37.5231	38.3563	79.8678	0.880543	-0.183535	148041			mmu-miR-344g-3p	MIMAT0014930				mmu-miR-344g-3p
1208	55.0263	53.8451	107.682	0.920104	-0.120131	148129					rno-miR-503*	MIMAT0017224			rno-miR-503*
1209	81.4216	85.5203	165.756	0.951263	-0.072084	148218			mghv-miR-M1-11-3p	MIMAT0018169
1210	33.0111	37.6994	71.2639	0.861243	-0.215507	148647			mmu-miR-3470b	MIMAT0015641				mmu-miR-3470b
1211	45.5581	42.0096	87.5677	1.08459	0.117145	148561			mmu-miR-547*	MIMAT0017210				mmu-miR-547*
1212	42.8288	51.1083	93.9371	0.841005	-0.249814	148591					rno-miR-329*	MIMAT0017031			rno-miR-329*
1213	33.9041	39.5725	75.4096	0.857367	-0.222015	148411			mmu-miR-215*	MIMAT0017169				mmu-miR-215*
1214	32.1095	36.0633	67.617	0.904001	-0.145603	148010			mghv-miR-M1-10*	MIMAT0018166
1215	96.8786	65.1139	163.234	1.5349	0.618142	148100			mmu-miR-1947*	MIMAT0017343				mmu-miR-1947*
1216	31.5709	34.7213	66.9705	0.910996	-0.134483	148148			mmu-miR-3057-5p	MIMAT0014822				mmu-miR-3057-5p
1217	27.5912	31.6274	59.2186	0.875625	-0.191615	148415			mmu-miR-668*	MIMAT0017237				mmu-miR-668*
1218	19.5665	23.801	43.0386	0.847065	-0.239455	148598			mmu-miR-466o-3p	MIMAT0014886				mmu-miR-466o-3p
1219	29.5601	33.2261	62.7862	0.846039	-0.241204	148390					rno-miR-19a*	MIMAT0017098			rno-miR-19a*
1220	32.3758	33.6604	69.8443	0.861863	-0.21447	148254			mmu-miR-194-1*	MIMAT0016999				mmu-miR-194-1*
1221	21.2978	23.8221	44.2432	0.965699	-0.050355	148370			mmu-miR-466n-3p	MIMAT0014894				mmu-miR-466n-3p
1222	35.1011	36.2002	72.5824	0.868845	-0.202829	148177			mmu-miR-344f-5p	MIMAT0014931				mmu-miR-344f-5p
1223	49.2643	42.7814	90.7393	1.11994	0.163423	148404					rno-miR-3563-5p	MIMAT0017833			rno-miR-3563-5p
1224	20.0203	23.4072	43.7492	0.891737	-0.16531	148341					rno-miR-3564	MIMAT0017837			rno-miR-3564
1225	25.9566	34.3905	61.2771	0.749908	-0.415214	11144	hsa-miR-512-3p	MIMAT0002823					hsa-miR-512-3p
1226	30.9443	28.9769	61.7166	1.0489	0.068883	11037	hsa-miR-299-3p	MIMAT0000687					hsa-miR-299-3p
1227	28.3101	31.2942	57.7986	0.92935	-0.105706	42774	kshv-miR-K12-9*	MIMAT0002184
1228	25.1911	32.4112	57.3838	0.774379	-0.368888	17425			mmu-miR-467b	MIMAT0005448				mmu-miR-467b
1229	22.1465	26.9984	49.3758	0.814531	-0.295958	146083			mmu-miR-1906	MIMAT0007872				mmu-miR-1906
1230	66.2174	69.5673	136.334	0.955207	-0.066115	42494			mmu-miR-712*	MIMAT0003743				mmu-miR-712*
1231	42.4092	44.4976	89.1899	0.959598	-0.059498	17418	kshv-miR-K12-4-3p	MIMAT0002192
1232	396.004	493.616	889.57	0.80221	-0.317949	42891
1233	30.6624	34.6803	66.3778	0.802504	-0.317419	46816			mcmv-miR-m01-4*	MIMAT0005539
1234	43.504	44.1067	89.291	0.935561	-0.096097	42757	hsa-miR-619	MIMAT0003288					hsa-miR-619
1235	32.6927	33.8806	67.1505	1.05251	0.073839	11108	hsa-miR-425*	MIMAT0001343	mmu-miR-425*	MIMAT0001342			hsa-miR-425*	mmu-miR-425*
1236	74.3925	87.8125	160.198	0.823971	-0.279335	11015
1237	38.2611	37.3491	75.6103	1.0219	0.031253	42853	hsa-miR-433	MIMAT0001627	mmu-miR-433	MIMAT0001420	rno-miR-433	MIMAT0001628	hsa-miR-433	mmu-miR-433	rno-miR-433
1238	43.8798	42.959	82.5052	1.10724	0.146971	42829	hsa-miR-127-3p	MIMAT0000446	mmu-miR-127	MIMAT0000139	rno-miR-127	MIMAT0000833	hsa-miR-127-3p	mmu-miR-127	rno-miR-127
1239	54.7002	51.8304	106.837	1.09285	0.128094	46259	hsa-miR-885-5p	MIMAT0004947					hsa-miR-885-5p
1240	57.4753	64.9343	123.078	0.872625	-0.196566	46737	hsa-miR-1265	MIMAT0005918					hsa-miR-1265
1241	39.5621	37.8599	78.3682	1.07345	0.102259	42658			mmu-miR-681	MIMAT0003458				mmu-miR-681
1242	51.6055	49.3985	104.096	1.10743	0.147222	42719			mmu-miR-324-3p	MIMAT0000556				mmu-miR-324-3p
1243	37.5729	37.1847	74.7576	1.00932	0.013387	42470					rno-miR-543*	MIMAT0003175			rno-miR-543*
1244	42.8412	44.9391	90.7377	0.946624	-0.079137	42535	hsa-miR-661	MIMAT0003324					hsa-miR-661
1245	43.1712	38.8782	82.2596	1.04434	0.062591	42601			mmu-miR-540-5p	MIMAT0004786	rno-miR-540*	MIMAT0017211		mmu-miR-540-5p	rno-miR-540*
1246	94.914	102.531	197.902	0.930491	-0.103936	42542	hsa-miR-589	MIMAT0004799					hsa-miR-589
1247	40.2186	35.7345	75.6744	1.24157	0.312165	42680
1248	37.7285	39.5936	77.4391	0.994796	-0.007528	42607	hsa-miR-653	MIMAT0003328	mmu-miR-653	MIMAT0004943			hsa-miR-653	mmu-miR-653
1249	32.0912	32.0613	64.1525	0.983323	-0.024263	17646	ebv-miR-BHRF1-3	MIMAT0000998
1250	35.1863	32.1063	66.2432	1.10637	0.145839	17893	hsa-miR-362-3p	MIMAT0004683					hsa-miR-362-3p
1251	41.8006	40.1433	78.0084	1.01267	0.018161	6880	hsa-miR-297	MIMAT0004450	mmu-miR-297a	MIMAT0000375			hsa-miR-297	mmu-miR-297a
1252	46.0784	45.9455	90.1616	0.975812	-0.035325	42448
1253	25.9745	30.0346	55.6135	0.873805	-0.194617	32095	hsa-miR-624	MIMAT0004807					hsa-miR-624
1254	20.6879	18.9697	42.4924	1.20014	0.2632	42567	hsa-miR-590-3p	MIMAT0004801	mmu-miR-590-3p	MIMAT0004896			hsa-miR-590-3p	mmu-miR-590-3p
1255	29.2918	31.4323	60.7241	0.873718	-0.19476	42903					rno-miR-673	MIMAT0005328			rno-miR-673
1256	35.8404	34.4084	70.2488	1.02222	0.031702	42879			mmu-miR-92a-2*	MIMAT0004635				mmu-miR-92a-2*
1257	29.2532	28.4825	61.7026	1.03575	0.050676	42758	hsa-miR-640	MIMAT0003310					hsa-miR-640
1258	32.7488	35.5223	68.2309	1.0675	0.09423	30973			mmu-miR-384-3p	MIMAT0001076	rno-miR-384-3p	MIMAT0005310		mmu-miR-384-3p	rno-miR-384-3p
1259	37.7249	37	76.4068	0.977238	-0.033218	17325	hsa-miR-643	MIMAT0003313					hsa-miR-643
1260	30.5354	33.9825	66.5107	0.860093	-0.217436	42714			mmu-miR-509-5p	MIMAT0004890				mmu-miR-509-5p
1261	41.088	38.4088	79.9602	1.03715	0.052628	17630	hsa-miR-588	MIMAT0003255					hsa-miR-588
1262	28.6381	25.2305	53.2906	1.1102	0.150825	42941	hsa-miR-218-1*	MIMAT0004565					hsa-miR-218-1*
1263	24.6059	23.7074	49.3519	1.03835	0.0543	42944	hsa-miR-564	MIMAT0003228					hsa-miR-564
1264	35.1234	35.8738	71.842	1.00042	0.000613	14305			mmu-miR-376b*	MIMAT0003388	rno-miR-376b-5p	MIMAT0003195		mmu-miR-376b*	rno-miR-376b-5p
1265	36.5183	36.4196	72.6334	1.04558	0.064301	42562	hsa-miR-105*	MIMAT0004516					hsa-miR-105*
1266	72.6493	74.8535	145.505	0.970693	-0.042913	42571	hsa-miR-129*	MIMAT0004548	mmu-miR-129-1-3p	MIMAT0016994			hsa-miR-129*	mmu-miR-129-1-3p
1267	32.4017	31.0748	62.75	1.06674	0.093207	17439	hcmv-miR-UL36	MIMAT0001576
1268	43.0828	41.3527	85.4654	1.12499	0.169907	46443	hsa-miR-193a-5p	MIMAT0004614					hsa-miR-193a-5p
1269	76.8332	77.8953	152.918	0.985963	-0.020395	10923	hsa-miR-107	MIMAT0000104	mmu-miR-107	MIMAT0000647	rno-miR-107	MIMAT0000826	hsa-miR-107	mmu-miR-107	rno-miR-107
1270	46.4351	48.1537	93.0195	0.932105	-0.101436	46850	hsa-miR-1237	MIMAT0005592					hsa-miR-1237
1271	40.3209	45.5107	87.75	0.820333	-0.285718	27672	hsa-miR-615-3p	MIMAT0003283	mmu-miR-615-3p	MIMAT0003783			hsa-miR-615-3p	mmu-miR-615-3p
1272	34.3073	30.6764	63.6334	1.04818	0.067883	17503	hsa-miR-590-5p	MIMAT0003258	mmu-miR-590-5p	MIMAT0004895			hsa-miR-590-5p	mmu-miR-590-5p
1273	46.6059	51.7193	103.185	0.902914	-0.14734	13140	hsa-miR-138	MIMAT0000430	mmu-miR-138	MIMAT0000150	rno-miR-138	MIMAT0000844	hsa-miR-138	mmu-miR-138	rno-miR-138
1274	37.0971	36.5438	73.6409	1.01422	0.020375	42449			mmu-miR-293*	MIMAT0004573				mmu-miR-293*
1275	35.3802	39.9423	75.1031	0.879182	-0.185767	11013	hsa-miR-181a*	MIMAT0000270	mmu-miR-181a-1*	MIMAT0000660	rno-miR-181a-1*	MIMAT0000884	hsa-miR-181a*	mmu-miR-181a-1*	rno-miR-181a-1*
1276	36.0665	33.211	67.0669	1.16805	0.224107	46674			mcmv-miR-M55-1	MIMAT0005547
1277	43.5056	38.7568	82.2623	1.07654	0.106398	42733			mmu-miR-702	MIMAT0003492				mmu-miR-702
1278	105.713	106.513	214.119	0.990946	-0.013121	46328
1279	29.674	30.4678	59.9224	0.900444	-0.151291	29802	hsa-miR-144	MIMAT0000436	mmu-miR-144	MIMAT0000156	rno-miR-144	MIMAT0000850	hsa-miR-144	mmu-miR-144	rno-miR-144
1280	24.7404	28.449	54.2548	0.838403	-0.254285	42551	hsa-miR-122*	MIMAT0004590	mmu-miR-122*	MIMAT0017005			hsa-miR-122*	mmu-miR-122*
1281	42.4164	38.2329	82.5422	1.06225	0.087123	42899	hsa-miR-377*	MIMAT0004689	mmu-miR-377*	MIMAT0017079	rno-miR-377*	MIMAT0017203	hsa-miR-377*	mmu-miR-377*	rno-miR-377*
1282	46.6369	49.3611	95.1298	0.967661	-0.047426	42885	hsa-miR-376a*	MIMAT0003386					hsa-miR-376a*
1283	38.8137	43.5808	82.3945	0.889109	-0.169567	42956	hsa-miR-545*	MIMAT0004785					hsa-miR-545*
1284	33.9885	34.6831	69.8229	0.968279	-0.046505	42968
1285	37.7333	42.7631	77.0581	0.943434	-0.084007	13149			mmu-miR-295	MIMAT0000373				mmu-miR-295
1286	134.807	144.08	278.887	0.993412	-0.009536	17732	hsa-miR-192	MIMAT0000222	mmu-miR-192	MIMAT0000517	rno-miR-192	MIMAT0000867	hsa-miR-192	mmu-miR-192	rno-miR-192
1287	37.2365	30.6139	69.0832	1.17226	0.229286	46746	hsa-miR-1269	MIMAT0005923					hsa-miR-1269
1288	43.0199	38.2448	81.2647	1.12336	0.167819	46251			mmu-miR-1193-3p	MIMAT0005851	rno-miR-1193-3p	MIMAT0017859		mmu-miR-1193-3p	rno-miR-1193-3p
1289	41.371	38.2699	79.7807	1.13464	0.182241	42669	hsa-miR-505	MIMAT0002876			rno-miR-505	MIMAT0003380	hsa-miR-505		rno-miR-505
1290	36.0231	36.8507	74.0283	1.02117	0.03023	146135			mmu-miR-1968	MIMAT0009441				mmu-miR-1968
1291	24.3081	26.3388	50.25	0.849701	-0.234973	146019			mmu-miR-1839-5p	MIMAT0009456				mmu-miR-1839-5p
1292	38.0824	35.832	73.9144	1.05805	0.081409	146172			mmu-miR-1892	MIMAT0007871				mmu-miR-1892
1293	51.5725	44.5207	96.0932	1.12794	0.173688	4040	hsa-miR-9	MIMAT0000441	mmu-miR-9	MIMAT0000142	rno-miR-9	MIMAT0000781	hsa-miR-9	mmu-miR-9	rno-miR-9
1294	42.4928	38.9586	81.5856	1.07918	0.109939	146195			mmu-miR-2139	MIMAT0011215				mmu-miR-2139
1295	72.7866	66.4861	139.554	1.11591	0.158219	42793	hsa-miRPlus-A1072
1296	39.6994	39.5402	79.049	0.985142	-0.021597	17892	hsa-miRPlus-C1087
1297	42.0179	41.3631	83.381	1.07604	0.105737	146222			mmu-miR-718	MIMAT0003514				mmu-miR-718
1298	77.1891	80.1174	154.888	0.951915	-0.071096	17927
1299	40.7548	41.8384	83.7986	0.972499	-0.040232	146187			mmu-miR-1941-3p	MIMAT0009406				mmu-miR-1941-3p
1300	48.3388	50.6453	103.013	0.985017	-0.021779	146010	hsa-miR-2116	MIMAT0011160					hsa-miR-2116
1301	57.9387	48.5545	104.788	1.11146	0.152458	146140	hsa-miR-1976	MIMAT0009451					hsa-miR-1976
1302	35.9407	39.9693	76.5223	0.908718	-0.138096	146184			mmu-miR-1965	MIMAT0009438				mmu-miR-1965
1303	775.561	809.383	1558.18	0.998834	-0.001683	146088			mmu-miR-1983	MIMAT0009455				mmu-miR-1983
1304	37.885	39.6863	78.9654	0.980294	-0.028714	146142	hsa-miR-1972	MIMAT0009447					hsa-miR-1972
1305	44.0537	41.6194	82.9634	1.02047	0.029235	146163	hsa-miR-224*	MIMAT0009198	mmu-miR-224*	MIMAT0017062	rno-miR-224*	MIMAT0017200	hsa-miR-224*	mmu-miR-224*	rno-miR-224*
1306	40.3818	41.09	78.7022	1.02264	0.032302	146143			mmu-miR-1904	MIMAT0007874				mmu-miR-1904
1307	56.4076	55.7771	112.185	1.00864	0.012415	19013	SNORD14B		SNORD14B		SNORD14B
1308	141.29	138.672	279.963	1.03799	0.053796	146054			mmu-miR-1952	MIMAT0009423				mmu-miR-1952
1309	43.3611	39.0529	80.2763	1.19864	0.261398	11177
1310	19.8957	20.826	39.2205	0.958801	-0.060696	145749	hsa-miR-137	MIMAT0000429	mmu-miR-137	MIMAT0000149	rno-miR-137	MIMAT0000843	hsa-miR-137	mmu-miR-137	rno-miR-137
1311	105.338	101.432	206.771	1.04914	0.069209	145740	hsa-miR-625*	MIMAT0004808					hsa-miR-625*
1312	112.159	92.1915	205.682	1.18415	0.243849	145805
1313	38.2237	32.7225	70.9463	1.06397	0.089458	145970	hsa-miR-129-3p	MIMAT0004605	mmu-miR-129-2-3p	MIMAT0000544	rno-miR-129-2*	MIMAT0000601	hsa-miR-129-3p	mmu-miR-129-2-3p	rno-miR-129-2*
1314	38.8643	39.5024	80.2297	0.958613	-0.060979	145822	hsa-miR-214*	MIMAT0004564	mmu-miR-214*	MIMAT0004664			hsa-miR-214*	mmu-miR-214*
1315	32.1568	35.373	66.3388	0.863217	-0.212205	145789	hsa-miR-550a	MIMAT0004800					hsa-miR-550a
1316	32.3344	35.1835	69.965	1.02894	0.041158	145768	hsa-miR-665	MIMAT0004952					hsa-miR-665
1317	39.3495	38.2623	77.6119	0.998262	-0.002509	145972	hsa-miR-141*	MIMAT0004598					hsa-miR-141*
1318	39.2536	37.6055	75.3193	1.00231	0.003328	145746	hsa-let-7i*	MIMAT0004585	mmu-let-7i*	MIMAT0004520	rno-let-7i*	MIMAT0004707	hsa-let-7i*	mmu-let-7i*	rno-let-7i*
1319	66.5689	71.9403	134.925	0.93454	-0.097671	145676	hsa-miR-30e*	MIMAT0000693	mmu-miR-30e*	MIMAT0000249	rno-miR-30e*	MIMAT0004720	hsa-miR-30e*	mmu-miR-30e*	rno-miR-30e*
1320	96.2982	58.5446	150.271	1.51186	0.596328	147604	hsa-miR-4285	MIMAT0016913					hsa-miR-4285
1321	30.0661	35.9455	66.0115	0.836678	-0.257255	147899
1322	31.6787	34.1576	66.7619	0.973906	-0.038146	147915	hsa-miR-3174	MIMAT0015051					hsa-miR-3174
1323	39.963	43.2034	83.752	0.932038	-0.101539	147804	hsv1-miR-H17	MIMAT0014695
1324	89.8225	72.8619	165.025	1.22664	0.29471	147983
1325	33.4009	31.9546	65.035	1.03394	0.048155	147613	hsa-miR-3145-3p	MIMAT0015016					hsa-miR-3145-3p
1326	39.0685	37.7293	76.6314	1.03426	0.048598	147813
1327	48.7731	46.7492	95.5223	1.09711	0.133714	147655
1328	33.5402	31.342	65.1537	1.04953	0.069738	147800	hsa-miR-2355-5p	MIMAT0016895					hsa-miR-2355-5p
1329	30.9602	34.0553	64.0494	0.97826	-0.03171	147918
1330	21.6397	21.5418	41.9407	0.948187	-0.076757	147570	hsa-miR-4271	MIMAT0016901					hsa-miR-4271
1331	31.1365	33.0812	63.785	0.972824	-0.03975	147523	hsa-miR-4263	MIMAT0016898					hsa-miR-4263
1332	54.4323	58.4415	113.259	0.984648	-0.02232	147947	hsa-miR-4308	MIMAT0016861					hsa-miR-4308
1333	35.3002	35.1103	72.1381	1.02253	0.032147	147694	hsa-miR-4281	MIMAT0016907					hsa-miR-4281
1334	27.3738	29.66	56.5462	0.956214	-0.064594	147772	hsa-miR-4303	MIMAT0016856					hsa-miR-4303
1335	33.7834	29.4467	61.4622	1.14473	0.195011	148374	hsa-miR-3936	MIMAT0018351					hsa-miR-3936
1336	32.6529	36.4793	69.1322	0.903459	-0.146469	148263	hsa-miR-1273e	MIMAT0018079					hsa-miR-1273e
1337	27.4283	26.8014	54.4936	1.03323	0.047158	148585	hsa-miR-3912	MIMAT0018186					hsa-miR-3912
1338	42.7627	42.2926	84.2265	1.02655	0.037808	148331	hsa-miR-3655	MIMAT0018075					hsa-miR-3655
1339	31.5645	32.418	64.2938	0.981093	-0.027538	147262	hsa-miR-548z	MIMAT0018446					hsa-miR-548z
1340	141.209	155.941	297.906	0.96524	-0.051041	148410	hsa-miR-3676	MIMAT0018100					hsa-miR-3676
1341	89.9614	99.6568	189.466	0.881665	-0.181697	148214	hsa-miR-3675-3p	MIMAT0018099					hsa-miR-3675-3p
1342	33.1154	33.2683	64.8133	1.08517	0.117916	147684	hsa-miR-3200-5p	MIMAT0017392					hsa-miR-3200-5p
1343	39.1182	36.7966	75.039	1.06733	0.094002	148228	hsa-miR-3656	MIMAT0018076					hsa-miR-3656
1344	41.133	48.5012	89.6342	0.845259	-0.242534	148641	hsa-miR-518b	MIMAT0002844					hsa-miR-518b
1345	37.8089	35.6676	73.8535	0.984465	-0.022588	148353	hsa-miR-3681	MIMAT0018108					hsa-miR-3681
1346	37.9646	38.5123	74.7428	0.978396	-0.03151	148132	hsa-miR-3622a-3p	MIMAT0018004					hsa-miR-3622a-3p
1347	33.8033	36.2691	69.6835	0.926155	-0.110675	148272	hsa-miR-3615	MIMAT0017994					hsa-miR-3615
1348	37.3368	41.2317	78.3507	0.914021	-0.1297	148216	hsa-miR-3907	MIMAT0018179					hsa-miR-3907
1349	66.2134	63.8742	134.021	0.956416	-0.06429	148621	hsa-miR-892a	MIMAT0004907					hsa-miR-892a
1350	33.2651	30.5378	65.0223	0.996864	-0.004531	147389	hsa-miR-3691-5p	MIMAT0018120					hsa-miR-3691-5p
1351	52.2014	58.6887	113.689	0.860793	-0.216261	148485			mghv-miR-M1-12	MIMAT0018171
1352	30.2456	34.6775	64.3149	0.967333	-0.047916	148681			mmu-miR-344b	MIMAT0014926				mmu-miR-344b
1353	35.3165	41.7046	78.0311	0.909685	-0.136561	148081			mmu-miR-3102-3p.2	MIMAT0014935				mmu-miR-3102-3p.2
1354	24.4076	22.1771	46.5848	1.04174	0.05899	148544			mmu-miR-211*	MIMAT0017059				mmu-miR-211*
1355	26.963	28.8436	57.4084	1.02895	0.041174	148553			mmu-miR-1948*	MIMAT0017344				mmu-miR-1948*
1356	31.6099	31.8109	65.3794	0.932739	-0.100455	148565			mmu-miR-3113*	MIMAT0014960				mmu-miR-3113*
1357	33.5669	33.8527	66.9952	0.998322	-0.002423	148394					rno-miR-449a*	MIMAT0017181			rno-miR-449a*
1358	35.3909	35.9924	69.9829	1.02416	0.034448	148432			mghv-miR-M1-10	MIMAT0018167
1359	4554.89	5252.41	9846.25	0.871418	-0.198564	148417					rno-miR-1188-3p	MIMAT0017855			rno-miR-1188-3p
1360	44.6023	47.1282	95.1584	0.975136	-0.036325	148244			mmu-miR-3098-3p	MIMAT0014918				mmu-miR-3098-3p
1361	21.4582	23.7396	46.0386	0.874394	-0.193645	148372					rno-miR-511*	MIMAT0017358			rno-miR-511*
1362	31.2639	30.2874	61.5936	0.967995	-0.046929	148366			mmu-miR-344d-1*	MIMAT0014819				mmu-miR-344d-1*
1363	30.5545	29.6827	59.1051	1.07977	0.110726	148479			mmu-miR-504*	MIMAT0017277				mmu-miR-504*
1364	29.1302	29.7512	58.8814	0.951676	-0.071457	148184			mmu-miR-466m-3p	MIMAT0014883				mmu-miR-466m-3p
1365	35.7663	38.6967	76.8746	0.878169	-0.18743	148250			mmu-let-7f-2*	MIMAT0017017	rno-let-7f-2*	MIMAT0017090		mmu-let-7f-2*	rno-let-7f-2*
1366	35.551	33.9821	69.533	0.978847	-0.030844	148260					rno-miR-664-2*	MIMAT0017229			rno-miR-664-2*
1367	61.6775	69.2209	134.327	0.972173	-0.040715	148584					rno-miR-3572	MIMAT0017853			rno-miR-3572
1368	30.5227	31.3611	61.8838	0.970062	-0.043851	148606					rno-miR-3579	MIMAT0017867			rno-miR-3579
1369	43.369	44.2747	86.8276	0.958366	-0.061352	148226			mmu-miR-467c*	MIMAT0017275				mmu-miR-467c*
1370	34.0569	39.3758	75.494	0.96562	-0.050473	148055			mmu-miR-3060*	MIMAT0014826				mmu-miR-3060*
1371	25.748	32.7568	58.5048	0.839074	-0.25313	148655			mmu-miR-3471	MIMAT0015642				mmu-miR-3471
1372	22.3639	26.0609	48.074	0.994077	-0.00857	148095			mmu-miR-1b-3p	MIMAT0017326				mmu-miR-1b-3p
1373	19.8599	19.547	40.3945	0.968377	-0.04636	148127					rno-miR-3597-3p	MIMAT0017836			rno-miR-3597-3p
1374	31.4391	35.498	67.3125	0.890947	-0.166589	148096			mmu-miR-206*	MIMAT0017004				mmu-miR-206*
1375	36.4236	37.301	73.9363	0.95878	-0.060729	148324			mmu-miR-1912*	MIMAT0014957				mmu-miR-1912*
1376	69.0104	77.9283	143.789	0.853973	-0.227738	148409			mmu-miR-669k*	MIMAT0017323				mmu-miR-669k*
1377	34.2898	30.5681	64.2615	1.13828	0.186859	148029			mmu-miR-351*	MIMAT0017042	rno-miR-351*	MIMAT0017041		mmu-miR-351*	rno-miR-351*
1378	24.377	22.1242	46.5012	1.0999	0.137373	46367	hsa-miR-1283	MIMAT0005799					hsa-miR-1283
1379	191.275	180.814	370.823	1.09373	0.129257	30147	spike_control_v2_47		spike_control_v2_47		spike_control_v2_47
1380	40.25	40.6561	80.906	1.05064	0.071268	145999	hsa-miR-517a	MIMAT0002852					hsa-miR-517a
1381	2292.75	2100.47	4343.87	1.04764	0.067139	146189
1382	28.6322	28.162	54.5748	1.02851	0.04055	145723	hsa-miR-519c-3p	MIMAT0002832					hsa-miR-519c-3p
1383	65.617	69.373	132.887	1.03313	0.047029	42460	hsa-miR-223*	MIMAT0004570	mmu-miR-223*	MIMAT0017056	rno-miR-223*	MIMAT0017165	hsa-miR-223*	mmu-miR-223*	rno-miR-223*
1384	42.1401	45.1859	86.168	0.852078	-0.230942	14297			mmu-miR-20b*	MIMAT0004788	rno-miR-20b-3p	MIMAT0003212		mmu-miR-20b*	rno-miR-20b-3p
1385	81.2253	87.289	164.955	0.914738	-0.128569	42859	hsa-miR-675*	MIMAT0006790					hsa-miR-675*
1386	55.5947	58.4765	111.784	0.970728	-0.042861	46211			mcmv-miR-M95-1-5p	MIMAT0005553
1387	43.0406	52.5111	93.0175	0.878143	-0.187472	17513			mmu-miR-694	MIMAT0003474				mmu-miR-694
1388	38.1612	48.0314	86.1927	0.918831	-0.122128	42905	hcmv-miR-US25-1	MIMAT0001581
1389	46.9988	41.6998	90.1266	1.05181	0.072879	16528			mmu-miR-706	MIMAT0003496				mmu-miR-706
1390	35.1923	36.1851	71.6298	0.9654	-0.050801	11277	hsa-miR-7-1*	MIMAT0004553	mmu-miR-7a-1*	MIMAT0004670	rno-miR-7a-1*	MIMAT0000607	hsa-miR-7-1*	mmu-miR-7a-1*	rno-miR-7a-1*
1391	50.3917	47.291	95.6063	1.09354	0.129006	17818	hsa-miR-27a*	MIMAT0004501	mmu-miR-27a*	MIMAT0004633	rno-miR-27a*	MIMAT0004715	hsa-miR-27a*	mmu-miR-27a*	rno-miR-27a*
1392	42.3177	40.3953	79.9634	0.993655	-0.009183	17652	hsa-miR-558	MIMAT0003222					hsa-miR-558
1393	46.3149	43.3603	86.6469	1.05106	0.071841	27572			mmu-miR-298	MIMAT0000376	rno-miR-298	MIMAT0000900		mmu-miR-298	rno-miR-298
1394	55.5318	47.1779	104.107	1.106	0.145354	42483	hsa-miR-522	MIMAT0002868					hsa-miR-522
1395	42.2747	46.0139	88.1584	0.915934	-0.126684	28520	hsa-miR-454*	MIMAT0003884					hsa-miR-454*
1396	25.9096	24.7675	49.7842	1.04689	0.06611	14303			mmu-miR-376a	MIMAT0000740	rno-miR-376a	MIMAT0003198		mmu-miR-376a	rno-miR-376a
1397	491.772	348.721	801.323	1.27408	0.349455	42872	hsa-miR-138-1*	MIMAT0004607	mmu-miR-138-1*	MIMAT0004668	rno-miR-138-1*	MIMAT0004734	hsa-miR-138-1*	mmu-miR-138-1*	rno-miR-138-1*
1398	49.365	56.3551	107.449	0.893334	-0.162729	11266					rno-miR-336	MIMAT0000576			rno-miR-336
1399	50.367	44.379	97.1764	1.06009	0.084186	32884	hsa-miR-342-3p	MIMAT0000753	mmu-miR-342-3p	MIMAT0000590	rno-miR-342-3p	MIMAT0000589	hsa-miR-342-3p	mmu-miR-342-3p	rno-miR-342-3p
1400	42.9423	38.0243	91.418	1.14333	0.193246	17529	hcmv-miR-US25-2-3p	MIMAT0001583
1401	41.4064	48.3077	90.4534	0.813066	-0.298555	46844			mcmv-miR-m107-1-5p	MIMAT0005555
1402	76.324	91.0259	168.611	0.838261	-0.254529	19596	hsa-miR-30d	MIMAT0000245	mmu-miR-30d	MIMAT0000515	rno-miR-30d	MIMAT0000807	hsa-miR-30d	mmu-miR-30d	rno-miR-30d
1403	34.6652	34.953	69.5625	0.961777	-0.056226	11102	hsa-miR-410	MIMAT0002171	mmu-miR-410	MIMAT0001091	rno-miR-410	MIMAT0005311	hsa-miR-410	mmu-miR-410	rno-miR-410
1404	43.2651	41.9411	86.2018	1.00746	0.010726	42736	hsa-miR-148b*	MIMAT0004699	mmu-miR-148b*	MIMAT0017036			hsa-miR-148b*	mmu-miR-148b*
1405	45.0657	45.5446	94.334	1.02546	0.036276	11256			mmu-miR-470	MIMAT0002111				mmu-miR-470
1406	50.3499	56.0151	105.894	0.906105	-0.14225	46248
1407	57.7723	60.3869	113.772	0.956059	-0.064828	11005	hsa-miR-204	MIMAT0000265	mmu-miR-204	MIMAT0000237	rno-miR-204	MIMAT0000877	hsa-miR-204	mmu-miR-204	rno-miR-204
1408	49.7962	50.7074	99.7476	1.02344	0.033427	46266	hsa-miR-1825	MIMAT0006765					hsa-miR-1825
1409	52.051	52.7759	100.898	0.961317	-0.056916	31349	hsa-miR-524-3p	MIMAT0002850					hsa-miR-524-3p
1410	42.1724	45.6803	91.3635	0.857705	-0.221447	46734			mmu-miR-467h	MIMAT0005855				mmu-miR-467h
1411	285.934	236.671	522.604	1.20364	0.267398	10986	hsa-miR-193a-3p	MIMAT0000459	mmu-miR-193	MIMAT0000223	rno-miR-193	MIMAT0000868	hsa-miR-193a-3p	mmu-miR-193	rno-miR-193
1412	37.4467	36.8646	74.5748	1.02122	0.030291	17391	hsa-miR-635	MIMAT0003305					hsa-miR-635
1413	44.8519	43.1947	88.4455	1.02899	0.041223	42796			mmu-miR-489	MIMAT0003112				mmu-miR-489
1414	44.9956	41.963	86.635	1.04917	0.069254	42858
1415	28.8846	30.4801	63.3141	0.950672	-0.072981	46623	hsa-miR-1273	MIMAT0005926					hsa-miR-1273
1416	51.5736	48.1258	99.3666	1.00607	0.008729	18739	hsa-miR-186	MIMAT0000456	mmu-miR-186	MIMAT0000215	rno-miR-186	MIMAT0000863	hsa-miR-186	mmu-miR-186	rno-miR-186
1417	40.6779	47.6127	87.5816	0.927534	-0.108528	42451	hsa-miR-139-3p	MIMAT0004552	mmu-miR-139-3p	MIMAT0004662	rno-miR-139-3p	MIMAT0004735	hsa-miR-139-3p	mmu-miR-139-3p	rno-miR-139-3p
1418	58.9518	64.6967	118.39	0.970544	-0.043134	17394	hsa-miR-651	MIMAT0003321					hsa-miR-651
1419	48.0179	47.3344	96.8909	0.995291	-0.006809	42790			mmu-miR-337-3p	MIMAT0000578				mmu-miR-337-3p
1420	48.7452	48.926	94.8459	0.995693	-0.006227	25117			mmu-miR-742	MIMAT0004237				mmu-miR-742
1421	50.7795	52.8794	102.358	0.959935	-0.058992	17863	hsa-miR-934	MIMAT0004977					hsa-miR-934
1422	48.8475	53.2639	101.831	0.921941	-0.117253	42509	hsa-miR-219-5p	MIMAT0000276	mmu-miR-219-5p	MIMAT0000664	rno-miR-219-5p	MIMAT0000889	hsa-miR-219-5p	mmu-miR-219-5p	rno-miR-219-5p
1423	86.3217	66.8563	153.178	1.28743	0.364489	42929	hsa-miR-25*	MIMAT0004498	mmu-miR-25*	MIMAT0017049			hsa-miR-25*	mmu-miR-25*
1424	39.619	43.615	81.1537	0.871207	-0.198912	5730	hsa-miR-208a	MIMAT0000241	mmu-miR-208a-3p	MIMAT0000520			hsa-miR-208a	mmu-miR-208a-3p
1425	65.2098	73.5414	139.322	0.894557	-0.160754	42682	hsa-miR-25	MIMAT0000081	mmu-miR-25	MIMAT0000652	rno-miR-25	MIMAT0000795	hsa-miR-25	mmu-miR-25	rno-miR-25
1426	39.3264	48.8802	84.3344	0.892133	-0.164669	11168	hsa-miR-520d-3p	MIMAT0002856					hsa-miR-520d-3p
1427	61.3288	64.2842	123.153	0.899694	-0.152494	17854	hsa-miR-106b*	MIMAT0004672	mmu-miR-106b*	MIMAT0004582	rno-miR-106b*	MIMAT0004727	hsa-miR-106b*	mmu-miR-106b*	rno-miR-106b*
1428	37.076	32.9522	69.7671	1.12789	0.173621	14279			mmu-miR-362-5p	MIMAT0000706	rno-miR-362	MIMAT0012828		mmu-miR-362-5p	rno-miR-362
1429	51.0597	57.2396	108.299	0.906342	-0.141872	14300	hsa-miR-29c*	MIMAT0004673	mmu-miR-29c*	MIMAT0004632	rno-miR-29c*	MIMAT0003154	hsa-miR-29c*	mmu-miR-29c*	rno-miR-29c*
1430	45.0633	51.4805	98.2902	0.846882	-0.239767	17460	hsa-miR-657	MIMAT0003335					hsa-miR-657
1431	39.5291	45.0119	83.4168	0.910323	-0.135549	17853	hsa-miR-30d*	MIMAT0004551	mmu-miR-30d*	MIMAT0017011	rno-miR-30d*	MIMAT0004722	hsa-miR-30d*	mmu-miR-30d*	rno-miR-30d*
1432	285.213	318.889	610.343	0.877102	-0.189183	46390			mmu-miR-1192	MIMAT0005850				mmu-miR-1192
1433	46.8173	49.1712	99.455	0.921816	-0.11745	42868			mmu-miR-762	MIMAT0003892				mmu-miR-762
1434	44.5111	50.1775	97.6847	0.867441	-0.205163	27571			mmu-miR-292-5p	MIMAT0000369	rno-miR-292-5p	MIMAT0000896		mmu-miR-292-5p	rno-miR-292-5p
1435	3846.75	3666.41	7513.16	1.04688	0.066097	42751
1436	291.734	295.86	585.945	1.02555	0.036395	42752			mmu-miR-872*	MIMAT0004935	rno-miR-872*	MIMAT0005283		mmu-miR-872*	rno-miR-872*
1437	188.57	166.41	361.551	1.08823	0.121982	10998	hsa-miR-19b	MIMAT0000074	mmu-miR-19b	MIMAT0000513	rno-miR-19b	MIMAT0000788	hsa-miR-19b	mmu-miR-19b	rno-miR-19b
1438	33.6497	36.6322	71.4944	0.919331	-0.121344	17530	hsa-miR-641	MIMAT0003311					hsa-miR-641
1439	40.3093	48.2592	87.1899	0.829818	-0.269134	42869	hsa-miR-936	MIMAT0004979					hsa-miR-936
1440	42.5227	50.7631	95.4025	0.828159	-0.272021	42447	hsa-miR-556-3p	MIMAT0004793					hsa-miR-556-3p
1441	58.4833	58.7898	117.273	0.937397	-0.093268	17511			mmu-miR-713	MIMAT0003504				mmu-miR-713
1442	73.828	65.2006	132.838	1.1485	0.199749	46258	hsa-miR-1184	MIMAT0005829					hsa-miR-1184
1443	37.246	40.7146	81.7349	0.999505	-0.000714	146122	hsa-miR-2053	MIMAT0009978					hsa-miR-2053
1444	46.4865	45.9948	89.9562	0.955388	-0.065842	146000	hsa-miR-1911	MIMAT0007885					hsa-miR-1911
1445	494.658	546.285	1040.94	0.939859	-0.089483	24136	spike_control_v2_12		spike_control_v2_12		spike_control_v2_12
1446	2403.59	2220.65	4704.82	1.10736	0.147125	46202	5S_rRNA		5S_rRNA		5S_rRNA
1447	99.8734	112.459	208.419	0.899072	-0.153492	146042	hsv1-miR-H8*	MIMAT0012598
1448	128.123	169.179	319.53	0.87629	-0.19052	25593	spike_control_v2_18		spike_control_v2_18		spike_control_v2_18
1449	43.2699	44.6441	85.9092	0.911934	-0.132999	13417	spike_control_v2_8		spike_control_v2_8		spike_control_v2_8
1450	41.3061	49.6899	95.9885	0.822764	-0.28145	146065			mmu-miR-1927	MIMAT0009390				mmu-miR-1927
1451	37.9208	44.2006	82.1214	0.89162	-0.165499	146035	hsv1-miR-H2*	MIMAT0008398
1452	6575.5	5693.94	12325.2	1.17513	0.232818	5740
1453	56.9789	55.6986	110.364	0.972866	-0.039687	146093
1454	30.955	38.5263	71.2807	0.828251	-0.27186	146191			mmu-miR-1948	MIMAT0009415				mmu-miR-1948
1455	45.6959	50.7269	98.7771	0.936429	-0.094758	146070			mmu-miR-1932	MIMAT0009395				mmu-miR-1932
1456	40.9538	48.2249	88.8057	0.842006	-0.248097	146108			mmu-miR-1970	MIMAT0009444				mmu-miR-1970
1457	36.5414	43.918	82.3408	0.903693	-0.146096	146194					rno-miR-628	MIMAT0012836			rno-miR-628
1458	57.3236	60.2635	118.181	0.974945	-0.036607	146102
1459	60.9968	56.1393	117.136	0.923767	-0.114399	145968	hsa-let-7d	MIMAT0000065	mmu-let-7d	MIMAT0000383	rno-let-7d	MIMAT0000562	hsa-let-7d	mmu-let-7d	rno-let-7d
1460	54.8643	56.9399	115.577	0.948224	-0.0767	145689	hsa-miR-543	MIMAT0004954	mmu-miR-543	MIMAT0003168			hsa-miR-543	mmu-miR-543
1461	45.4482	49.9964	98.0792	0.864673	-0.209773	146115	hsa-miR-940	MIMAT0004983					hsa-miR-940
1462	52.7357	55.1576	107.893	0.883171	-0.179236	145714	hsa-miR-28-3p	MIMAT0004502			rno-miR-28*	MIMAT0004716	hsa-miR-28-3p		rno-miR-28*
1463	47.5159	49.0338	96.3619	0.966088	-0.049774	146178	hsa-miR-502-3p	MIMAT0004775					hsa-miR-502-3p
1464	741.172	712.04	1415.45	1.0774	0.10755	147963
1465	35.5167	33.3018	72.8706	0.955728	-0.065328	147867	hsa-miR-3118	MIMAT0014980					hsa-miR-3118
1466	43.9395	46.9885	91.1497	0.965837	-0.050149	147841	kshv-miR-K12-11*	MIMAT0015213
1467	32.424	39.5115	71.1437	0.838286	-0.254486	147925	hsa-miR-3126-5p	MIMAT0014989					hsa-miR-3126-5p
1468	34.2826	34.1043	67.1959	1.00186	0.002677	147853
1469	309.975	341.52	638.232	0.920313	-0.119804	147588	hsa-miR-4288	MIMAT0016918					hsa-miR-4288
1470	38.4232	41.9737	82.1166	0.938372	-0.091768	147649	hsa-miR-500a/hsa-miR-500b
1471	35.0275	36.4347	72.8798	1.00971	0.013935	147977	hsa-miR-3190	MIMAT0015073					hsa-miR-3190
1472	37.4088	38.5458	77.5533	0.893089	-0.163124	147857	hsa-miR-3130-5p	MIMAT0014995					hsa-miR-3130-5p
1473	35.6919	35.8857	71.2225	1.01033	0.014829	147569	hsa-miR-4256	MIMAT0016877					hsa-miR-4256
1474	126.514	107.43	224.689	1.23063	0.299395	147616	hsa-miR-4291	MIMAT0016922					hsa-miR-4291
1475	36.4264	33.4642	69.8905	1.07311	0.1018	147815	hsv1-miR-H14-5p	MIMAT0014691
1476	42.8236	49.4072	91.6827	0.862766	-0.212958	147858
1477	80.449	81.543	162.29	0.958065	-0.061805	147592
1478	58.7492	59.5736	118.323	0.976665	-0.034065	148247	hsa-miR-2355-3p	MIMAT0017950					hsa-miR-2355-3p
1479	24.0322	23.4001	47.4323	1.02608	0.037136	148072	hsa-miR-3668	MIMAT0018091					hsa-miR-3668
1480	40.4737	39.8945	79.9745	0.973498	-0.03875	147997	hsa-miR-3934	MIMAT0018349					hsa-miR-3934
1481	38.2803	37.9558	77.8021	0.943597	-0.083758	147682	hsv1-miR-H6-5p	MIMAT0015281
1482	36.4287	39.4594	74.7138	0.892648	-0.163836	148189	hsa-miR-3681*	MIMAT0018109					hsa-miR-3681*
1483	49.6091	50.3567	100.62	0.998359	-0.002369	148393	hsa-miR-676	MIMAT0018204					hsa-miR-676
1484	65.5012	61.0872	122.658	1.03682	0.052169	148379	hsa-miR-3654	MIMAT0018074					hsa-miR-3654
1485	48.3324	62.2225	112.26	0.827007	-0.274029	147415	hsa-miRPlus-J1011
1486	28.7058	31.7926	63.4797	0.874386	-0.193657	148165	hsa-miR-3605-5p	MIMAT0017981					hsa-miR-3605-5p
1487	40305.3	44607.6	86126.1	0.904055	-0.145518	148675	hsa-miR-1280	MIMAT0005946					hsa-miR-1280
1488	73.7755	76.8225	158.037	0.934076	-0.098388	147366	hsa-miRPlus-I320a*		mmu-miR-320*	MIMAT0017057	rno-miR-320*	MIMAT0017168		mmu-miR-320*	rno-miR-320*
1489	42.043	40.8949	85.5279	0.960406	-0.058284	10904	spike_control_v1_d		spike_control_v1_d		spike_control_v1_d
1490	29.2062	31.2962	60.5024	0.933534	-0.099225	148405	hsa-miR-3669	MIMAT0018092					hsa-miR-3669
1491	38.6584	38.748	77.6568	0.963765	-0.053246	14262	spike_control_v1_f		spike_control_v1_f		spike_control_v1_f
1492	162.885	148.917	301.796	1.09102	0.125672	148032	hsa-miR-3685	MIMAT0018113					hsa-miR-3685
1493	36.9825	36.9192	75.6178	1.01682	0.024057	148207					rno-miR-465*	MIMAT0017367			rno-miR-465*
1494	46.2771	45.8304	92.1075	0.964182	-0.052622	148416			mmu-miR-3102*	MIMAT0014933				mmu-miR-3102*
1495	44.338	41.2094	86.666	1.1207	0.164402	148559					rno-miR-411*	MIMAT0017304			rno-miR-411*
1496	519.638	455.051	974.688	1.23006	0.298733	148233			mmu-miR-3096-3p	MIMAT0014914				mmu-miR-3096-3p
1497	36.0474	41.5295	81.2882	0.803979	-0.314771	148121			mmu-miR-155*	MIMAT0016993				mmu-miR-155*
1498	41.6592	42.2886	82.4498	0.979911	-0.029278	148201					rno-miR-365*	MIMAT0017184			rno-miR-365*
1499	35.545	42.6557	78.2006	0.831128	-0.266857	148535			mmu-miR-3097-5p	MIMAT0014915				mmu-miR-3097-5p
1500	37.3842	47.9984	86.242	0.793179	-0.334282	148574			mmu-miR-16-2*	MIMAT0017018	rno-miR-16*	MIMAT0017094		mmu-miR-16-2*	rno-miR-16*
1501	33.8742	34.9721	68.8463	0.886331	-0.174082	148173					rno-miR-3567	MIMAT0017843			rno-miR-3567
1502	35.1015	33.4749	69.0649	1.10894	0.149177	148257					rno-miR-3546	MIMAT0017801			rno-miR-3546
1503	42.0681	44.127	85.0951	0.976855	-0.033783	148587			mmu-miR-326*	MIMAT0017027	rno-miR-326*	MIMAT0017028		mmu-miR-326*	rno-miR-326*
1504	1711.77	1676.54	3504.81	1.10047	0.138123	148676			mmu-miR-1186b	MIMAT0015644				mmu-miR-1186b
1505	42.117	46.3268	88.8877	0.903691	-0.146099	148050					rno-miR-3558-3p	MIMAT0017826			rno-miR-3558-3p
1506	306.082	304.574	641.935	0.903043	-0.147133	148278			mmu-miR-138-2*	MIMAT0016987	rno-miR-138-2*	MIMAT0017127		mmu-miR-138-2*	rno-miR-138-2*
1507	77.9311	98.9825	175.598	0.793514	-0.333672	148426			mmu-miR-466a-3p/mmu-miR-466b-3p/mmu-miR-466c-3p/mmu-miR-466e-3p/mmu-miR-466p-3p
1508	49.2472	47.3993	95.7862	1.02287	0.032625	148046					rno-miR-344a/rno-miR-344a-5p
1509	44.1234	40.4355	84.5589	1.09119	0.125903	148448			mmu-miR-3112*	MIMAT0014956				mmu-miR-3112*
1510	28.5175	30.215	57.9594	0.979909	-0.029281	148494			mmu-miR-448-5p	MIMAT0017176				mmu-miR-448-5p
1511	44.9904	50.4968	96.8555	0.933149	-0.09982	148354			mmu-miR-466a-5p	MIMAT0004759				mmu-miR-466a-5p
1512	32.8328	34.1091	66.7627	0.963328	-0.053901	148336			mmu-miR-3071	MIMAT0014850				mmu-miR-3071
1513	32.7556	34.371	67.1644	0.950799	-0.072788	148446			mmu-miR-346*	MIMAT0017039				mmu-miR-346*
1514	226.67	143.973	374.526	1.5341	0.617393	148632			mmu-miR-2861	MIMAT0013803				mmu-miR-2861
1515	36.037	32.0191	68.4916	1.16201	0.216624	148220			mmu-miR-3093-5p	MIMAT0014907				mmu-miR-3093-5p
1516	26.9729	27.5346	59.5115	0.990406	-0.013908	148498			mmu-miR-3110*	MIMAT0014952				mmu-miR-3110*
1517	33.379	34.9216	68.3893	0.953451	-0.068769	148364			mmu-miR-1912	MIMAT0014958				mmu-miR-1912
1518	37.9956	35.2094	76.4411	1.16808	0.224138	148427			mmu-miR-3101*	MIMAT0014922				mmu-miR-3101*
1519	30.9534	31.1099	62.047	0.993157	-0.009907	148313			mmu-miR-3095-5p	MIMAT0014911				mmu-miR-3095-5p
1520	45.3053	40.9821	85.9096	1.10528	0.14441	17327	hsa-miR-630	MIMAT0003299					hsa-miR-630
1521	58.0689	50.3439	106.371	1.1694	0.225769	17488	kshv-miR-K12-6-3p	MIMAT0002189
1522	119.456	130.276	242.948	0.871598	-0.198265	46207	U6B		U6B		U6B
1523	30.7627	28.8376	58.6007	1.09877	0.135891	42813			mmu-miR-876-5p	MIMAT0004854	rno-miR-876	MIMAT0012843		mmu-miR-876-5p	rno-miR-876
1524	38.0764	40.1779	79.3352	0.989831	-0.014746	17936	hsa-miR-16-1*	MIMAT0004489					hsa-miR-16-1*
1525	39.6254	43.7675	81.5135	0.93512	-0.096776	42777	hsa-miR-548c-5p	MIMAT0004806					hsa-miR-548c-5p
1526	41.5721	42.33	84.2412	1.0266	0.037881	29153			mmu-miR-34b-5p	MIMAT0000382	rno-miR-34b	MIMAT0000813		mmu-miR-34b-5p	rno-miR-34b
1527	37.1354	37.1867	76.1143	1.06308	0.088256	46764			mcmv-miR-m01-4	MIMAT0005538
1528	37.1899	41.9506	79.9562	0.932703	-0.100511	11247			mmu-miR-434-5p	MIMAT0001421	rno-miR-434*	MIMAT0017307		mmu-miR-434-5p	rno-miR-434*
1529	30.5358	30.0995	57.6553	0.964799	-0.051699	30908	hsa-miRPlus-C1056				rno-miR-148b-5p	MIMAT0004645			rno-miR-148b-5p
1530	201.472	210.006	411.478	0.949522	-0.074726	11184	hsa-miR-99b	MIMAT0000689	mmu-miR-99b	MIMAT0000132	rno-miR-99b	MIMAT0000821	hsa-miR-99b	mmu-miR-99b	rno-miR-99b
1531	57.9662	44.4351	107.853	1.19547	0.257582	17953	hsa-miR-183*	MIMAT0004560	mmu-miR-183*	MIMAT0004539	rno-miR-183*	MIMAT0017141	hsa-miR-183*	mmu-miR-183*	rno-miR-183*
1532	38.9387	40.5705	79.5486	0.896703	-0.157298	46283			mcmv-miR-M23-2	MIMAT0005545
1533	44.3133	36.1266	80.4399	1.17297	0.230168	11207			mmu-miR-202-3p	MIMAT0000235	rno-miR-202*	MIMAT0017355		mmu-miR-202-3p	rno-miR-202*
1534	42.1971	44.5243	88.924	0.897765	-0.155591	42501	hcmv-miR-US33-5p	MIMAT0001584
1535	34.4435	33.9713	68.6071	1.00905	0.012993	11230
1536	41.3069	41.2986	82.6055	1.02054	0.029331	17618			mmu-miR-687	MIMAT0003466				mmu-miR-687
1537	41.3296	43.2615	84.5912	1.02523	0.035946	42728			mmu-miR-92a	MIMAT0000539	rno-miR-92a	MIMAT0000816		mmu-miR-92a	rno-miR-92a
1538	45.2249	48.3029	93.6238	0.937721	-0.09277	46584	hsa-miR-1468	MIMAT0006789					hsa-miR-1468
1539	31.6278	32.4252	64.0529	0.967495	-0.047674	42676	hsa-miR-495	MIMAT0002817	mmu-miR-495	MIMAT0003456	rno-miR-495	MIMAT0005320	hsa-miR-495	mmu-miR-495	rno-miR-495
1540	25.7783	29.5239	55.879	0.960616	-0.057968	17958	hsa-miR-576-3p	MIMAT0004796					hsa-miR-576-3p
1541	36.2751	33.4578	69.7329	1.09017	0.12455	17631	hcmv-miR-UL22A	MIMAT0001574
1542	52.2293	46.7488	98.8865	1.11887	0.162046	11093	hsa-miR-379	MIMAT0000733	mmu-miR-379	MIMAT0000743	rno-miR-379	MIMAT0003192	hsa-miR-379	mmu-miR-379	rno-miR-379
1543	45.1795	45.0756	92.1771	0.96447	-0.052192	42480	hsa-miR-485-5p	MIMAT0002175	mmu-miR-485	MIMAT0003128	rno-miR-485	MIMAT0003203	hsa-miR-485-5p	mmu-miR-485	rno-miR-485
1544	42.1075	39.9825	82.4455	0.978366	-0.031554	42538	hsa-miR-196a*	MIMAT0004562	mmu-miR-196a-2*	MIMAT0004618	rno-miR-196a*	MIMAT0004737	hsa-miR-196a*	mmu-miR-196a-2*	rno-miR-196a*
1545	31.9554	36.6274	67.8738	0.906183	-0.142126	45936	hsa-miR-1292	MIMAT0005943					hsa-miR-1292
1546	63.8766	68.2237	133.207	0.904835	-0.144273	46346			mmu-miR-669e	MIMAT0005853				mmu-miR-669e
1547	24.1429	28.3463	52.408	0.805513	-0.31202	42847	hsa-miR-497	MIMAT0002820	mmu-miR-497	MIMAT0003453	rno-miR-497	MIMAT0003383	hsa-miR-497	mmu-miR-497	rno-miR-497
1548	33.9403	38.8814	72.8217	0.86365	-0.211481	46978			mmu-miR-669i	MIMAT0005840				mmu-miR-669i
1549	105.531	104.062	210.796	0.979035	-0.030568	42464			mghv-miR-M1-2-3p	MIMAT0001565
1550	28.3336	31.4486	59.9192	0.808507	-0.306668	46275	hsa-miR-1251	MIMAT0005903	mmu-miR-1251	MIMAT0014824			hsa-miR-1251	mmu-miR-1251
1551	36.787	39.6421	76.617	1.04281	0.060476	17478			mmu-miR-429	MIMAT0001537	rno-miR-429	MIMAT0001538		mmu-miR-429	rno-miR-429
1552	38.7767	38.4793	77.4459	0.98316	-0.024502	42672	hsa-miR-323b-5p	MIMAT0001630					hsa-miR-323b-5p
1553	28.955	31.1131	60	0.90656	-0.141525	42635	hsa-miR-541	MIMAT0004920					hsa-miR-541
1554	35.6473	37.9136	73.1572	1.07836	0.108837	10976	hsa-miR-182*	MIMAT0000260	mmu-miR-182*	MIMAT0016995			hsa-miR-182*	mmu-miR-182*
1555	29.2699	27.4566	56.1724	1.10588	0.145196	46979			mmu-miR-669h-3p	MIMAT0005842				mmu-miR-669h-3p
1556	45.9602	42.2416	85.3877	1.13735	0.185673	46218			mmu-miR-1190	MIMAT0005847				mmu-miR-1190
1557	29.3029	26.6489	55.699	1.04166	0.058887	17866	hsa-miR-331-5p	MIMAT0004700	mmu-miR-331-5p	MIMAT0004643			hsa-miR-331-5p	mmu-miR-331-5p
1558	26.3006	30.4423	57.0163	0.891736	-0.165312	46515	hsa-miR-1537	MIMAT0007399					hsa-miR-1537
1559	38.1469	36.6871	73.8033	1.04203	0.059399	42954	ebv-miR-BART7*	MIMAT0004815
1560	55.6039	51.2225	106.826	1.06126	0.085784	17610			mmu-miR-677	MIMAT0003451				mmu-miR-677
1561	50.4502	60.8973	111.348	0.840451	-0.250765	46215	hsa-miR-1301	MIMAT0005797					hsa-miR-1301
1562	34.0792	39.9013	73.9805	0.854319	-0.227153	42723	hsa-miR-195*	MIMAT0004615	mmu-miR-195*	MIMAT0017000	rno-miR-195*	MIMAT0017149	hsa-miR-195*	mmu-miR-195*	rno-miR-195*
1563	200.229	177.126	377.355	1.13149	0.17823	10997	hsa-miR-19a	MIMAT0000073	mmu-miR-19a	MIMAT0000651	rno-miR-19a	MIMAT0000789	hsa-miR-19a	mmu-miR-19a	rno-miR-19a
1564	38.9144	38.041	78.3742	0.958116	-0.061728	46738	hsa-miR-1182	MIMAT0005827					hsa-miR-1182
1565	24.7934	29.1131	53.033	0.871633	-0.198207	42625			mmu-miR-299	MIMAT0004577	rno-miR-299*	MIMAT0017167		mmu-miR-299	rno-miR-299*
1566	55.3272	34.3961	89.8344	1.46133	0.547279	42950	hsa-miR-24-2*	MIMAT0004497	mmu-miR-24-2*	MIMAT0005440	rno-miR-24-2*	MIMAT0005441	hsa-miR-24-2*	mmu-miR-24-2*	rno-miR-24-2*
1567	28.1517	28.1744	56.326	0.948098	-0.076892	11149	hsa-miR-515-5p	MIMAT0002826					hsa-miR-515-5p
1568	118.217	106.153	225.501	1.09988	0.137346	11053	hsa-miR-32	MIMAT0000090	mmu-miR-32	MIMAT0000654	rno-miR-32	MIMAT0000811	hsa-miR-32	mmu-miR-32	rno-miR-32
1569	55.5677	51.6035	104.447	0.992254	-0.011218	42442	hsa-miR-498	MIMAT0002824					hsa-miR-498
1570	33.1298	28.1732	62.0713	1.12305	0.167418	42533	hiv1-miR-H1	MIMAT0004480
1571	33.3674	33.1768	65.9303	1.00024	0.000341	14295					rno-miR-1*	MIMAT0003162			rno-miR-1*
1572	36.5657	30.828	67.3937	1.2186	0.28523	46729	hsa-miR-302d*	MIMAT0004685	mmu-miR-302d*	MIMAT0017225			hsa-miR-302d*	mmu-miR-302d*
1573	39.0088	32.8336	72.623	1.1944	0.256283	42654	hsa-miR-483-5p	MIMAT0004761					hsa-miR-483-5p
1574	22.0119	19.5732	40.5581	1.19256	0.254059	32707			mmu-miR-703	MIMAT0003493				mmu-miR-703
1575	28.7042	27.4252	55.2771	1.02175	0.03105	28884	hsa-miR-876-3p	MIMAT0004925					hsa-miR-876-3p
1576	48.5314	47.1477	95.6744	1.07034	0.098067	42454	hsa-miR-138-2*	MIMAT0004596					hsa-miR-138-2*
1577	29.713	29.2735	58.1441	1.03884	0.05497	46299	hsa-miR-34a*	MIMAT0004557					hsa-miR-34a*
1578	41.0951	40.7588	81.0016	1.04558	0.064301	42817			mmu-miR-770-5p	MIMAT0004822	rno-miR-770	MIMAT0005338		mmu-miR-770-5p	rno-miR-770
1579	28.2655	33.0219	58.6477	0.909443	-0.136945	42565			mmu-miR-463	MIMAT0004758				mmu-miR-463
1580	30.2329	31.8049	61.6632	0.923186	-0.115306	42599	hsa-miR-153	MIMAT0000439	mmu-miR-153	MIMAT0000163	rno-miR-153	MIMAT0000855	hsa-miR-153	mmu-miR-153	rno-miR-153
1581	24.7448	23.9482	47.6413	1.02395	0.03414	17814	hsa-miR-570	MIMAT0003235					hsa-miR-570
1582	22.707	19.7846	41.1748	1.09096	0.125601	46321	hsa-miR-1245	MIMAT0005897					hsa-miR-1245
1583	40.293	46.0561	87.0705	0.8913	-0.166017	17283	ebv-miR-BART11-5p	MIMAT0003421
1584	31.5255	27.994	60.8838	1.07693	0.106931	42912	hsa-miR-339-3p	MIMAT0004702			rno-miR-339-3p	MIMAT0004648	hsa-miR-339-3p		rno-miR-339-3p
1585	49.5135	42.2596	92.2695	1.33107	0.412591	146193			mmu-miR-1957	MIMAT0009430				mmu-miR-1957
1586	39.3718	37.8201	75.7783	1.04305	0.060806	146066	hsa-miR-3116	MIMAT0014978					hsa-miR-3116
1587	1171.46	1300.71	2472.17	0.923352	-0.115047	1100	spike_control_v2_1		spike_control_v2_1		spike_control_v2_1
1588	259.457	265.118	524.575	1.01992	0.028461	32812	spike_control_v2_52		spike_control_v2_52		spike_control_v2_52
1589	29.3447	30.3523	59.6971	0.966841	-0.048649	146106			mmu-miR-1931	MIMAT0009394				mmu-miR-1931
1590	32.9463	36.9761	69.9224	0.846528	-0.240371	145947	hsa-miRPlus-C1075		mmu-miR-301a*	MIMAT0017008	rno-miR-301a*	MIMAT0017026		mmu-miR-301a*	rno-miR-301a*
1591	35.3778	39.8742	75.252	1.00886	0.012722	19607	SNORD15A		SNORD15A		SNORD15A
1592	29.4534	29.1083	59.2357	1.01159	0.016626	146126
1593	125.3	90.168	215.468	1.39099	0.476108	145992
1594	44.1652	29.7317	74.0685	1.41874	0.504609	146087			mmu-miR-1894-3p	MIMAT0007878				mmu-miR-1894-3p
1595	94.6971	100.464	196.966	0.925479	-0.111728	146030			mmu-miR-2183	MIMAT0011287				mmu-miR-2183
1596	60.258	49.242	109.5	1.08754	0.12107	146176			mmu-miR-1971	MIMAT0009446				mmu-miR-1971
1597	79.9753	62.6373	145.477	1.27729	0.35309	146072	hsa-miR-1469	MIMAT0007347					hsa-miR-1469
1598	43.7667	49.5207	92.004	0.906706	-0.141294	146052	hsa-miR-1471	MIMAT0007349					hsa-miR-1471
1599	40.6206	33.1019	78.2054	1.08398	0.116342	146056
1600	120.222	97.9662	215.789	1.22492	0.292689	29056	spike_control_v2_41		spike_control_v2_41		spike_control_v2_41
1601	3270.28	2742.63	6129.01	1.14138	0.19078	146167
1602	25.7412	27.9709	54.7313	0.888454	-0.170631	145762	hsa-miR-549	MIMAT0003333					hsa-miR-549
1603	31.0203	33.2592	64.5709	1.00586	0.00843	145716	hsa-miR-671-5p	MIMAT0003880	mmu-miR-671-5p	MIMAT0003731			hsa-miR-671-5p	mmu-miR-671-5p
1604	35.4562	34.6568	73.2245	0.987393	-0.018303	145722	hsa-miR-520e	MIMAT0002825					hsa-miR-520e
1605	28.0605	30.0577	59.1019	0.945729	-0.080502	145642	hsa-miR-376b	MIMAT0002172					hsa-miR-376b
1606	28.5322	36.5	64.9176	0.916592	-0.125648	145751	hsa-miR-23b*	MIMAT0004587	mmu-miR-23b*	MIMAT0016980	rno-miR-23b*	MIMAT0017099	hsa-miR-23b*	mmu-miR-23b*	rno-miR-23b*
1607	25.3129	25.3865	50.3527	1.03537	0.050147	145692	hsa-miR-499-3p	MIMAT0004772	mmu-miR-499*	MIMAT0017254	rno-miR-499*	MIMAT0017227	hsa-miR-499-3p	mmu-miR-499*	rno-miR-499*
1608	45.881	44.711	89.1035	0.986735	-0.019266	147936	kshv-miR-K12-8*	MIMAT0015216
1609	34.1107	37.9889	72.0995	0.887065	-0.172888	46567	hsa-miR-3176	MIMAT0015053					hsa-miR-3176
1610	37.1588	39.791	76.9498	0.937087	-0.093745	147735	hsa-miR-4289	MIMAT0016920					hsa-miR-4289
1611	49.9088	56.6326	107.923	0.94107	-0.087626	147695
1612	27.0092	27.9451	53.123	0.965867	-0.050103	147868	hsa-miR-4269	MIMAT0016897					hsa-miR-4269
1613	33.0725	30.2814	63.3539	1.16028	0.214472	147887	hsa-miR-3147	MIMAT0015019					hsa-miR-3147
1614	100.267	81.2393	180.547	1.25698	0.329966	147942	hsa-miR-4268	MIMAT0016896					hsa-miR-4268
1615	30.2305	29.2428	61.5999	0.972211	-0.040659	147967	hsa-miR-3180/hsa-miR-3180-3p
1616	48.3639	46.9674	95.3312	1.00823	0.01182	147980
1617	22.715	25.217	47.9319	0.906283	-0.141966	147875
1618	32.1158	30.6357	63.2305	0.932886	-0.100228	147601
1619	22.7938	27.8404	51.3217	0.884141	-0.177651	56873	hsa-miR-3124-5p	MIMAT0014986					hsa-miR-3124-5p
1620	29.5119	28.6955	58.2074	0.916472	-0.125837	46710	hsa-miR-3157-5p	MIMAT0015031					hsa-miR-3157-5p
1621	31.2918	31.9825	64.8583	1.00338	0.00487	46274	hsa-miR-3187-3p	MIMAT0015069					hsa-miR-3187-3p
1622	25.9693	29.0422	55.0115	0.894086	-0.161515	148005
1623	28.4932	30.0203	59.2349	1.0355	0.050322	148650	hsa-miR-516a-5p	MIMAT0004770					hsa-miR-516a-5p
1624	21.664	20.6879	43.1636	1.05327	0.074875	148524	hsa-miR-3914	MIMAT0018188					hsa-miR-3914
1625	103.24	94.539	195.293	1.11678	0.159345	147691	hsa-miR-320e	MIMAT0015072					hsa-miR-320e
1626	24.2854	19.4471	43.1477	1.21329	0.27892	148499	hsa-miR-3910	MIMAT0018184					hsa-miR-3910
1627	29.256	31.1724	59.865	0.949464	-0.074815	147530	hsa-miR-378b	MIMAT0014999					hsa-miR-378b
1628	38.5549	39.125	76.5521	0.986886	-0.019044	148125	hsa-miR-3618	MIMAT0017998					hsa-miR-3618
1629	25.5796	31.0529	54.9729	0.791301	-0.337701	147276	hsa-miR-3616-3p	MIMAT0017996					hsa-miR-3616-3p
1630	29.5971	32.5239	64.283	0.889407	-0.169084	148196	hsa-miR-548y	MIMAT0018354					hsa-miR-548y
1631	50.6162	47.6075	98.2237	0.94899	-0.075535	147536	hsa-miRPlus-I107*		mmu-miR-107*	MIMAT0017048	rno-miR-107*	MIMAT0017115		mmu-miR-107*	rno-miR-107*
1632	40.2329	36.2791	76.5119	1.03619	0.051293	148514	hsa-miRPlus-J365-1*		mmu-miR-365-1*	MIMAT0017077				mmu-miR-365-1*
1633	64.5028	46.4053	112.14	1.38581	0.470733	148396	hsa-miR-642b	MIMAT0018444					hsa-miR-642b
1634	90.2408	79.2958	172.463	1.0873	0.120749	148622	hsa-miR-877*	MIMAT0004950					hsa-miR-877*
1635	26.4769	29.7178	55.4912	0.763345	-0.389593	147679	hsa-miR-3197	MIMAT0015082					hsa-miR-3197
1636	31.8268	30.8312	63.6712	1.08177	0.113387	147752	hsa-miR-4302	MIMAT0016855					hsa-miR-4302
1637	24.0784	24.9455	49.1035	0.953731	-0.068346	148639	hsa-miR-4298	MIMAT0016852					hsa-miR-4298
1638	43.2408	41.8217	85.0625	0.931837	-0.10185	148645	hsa-miR-129-5p	MIMAT0000242	mmu-miR-129-5p	MIMAT0000209	rno-miR-129	MIMAT0000600	hsa-miR-129-5p	mmu-miR-129-5p	rno-miR-129
1639	31.6517	33.5625	66.7878	0.922833	-0.115858	148145			mmu-miR-3093-3p	MIMAT0014908				mmu-miR-3093-3p
1640	23.7783	25.4809	49.2592	0.932187	-0.101308	148357					rno-miR-3589	MIMAT0017888			rno-miR-3589
1641	28.6959	27.1919	59.2014	1.08613	0.119192	148583					rno-miR-3584-3p	MIMAT0017876			rno-miR-3584-3p
1642	33.1895	32.9769	66.1664	1.10183	0.1399	148183			mmu-miR-429*	MIMAT0017178				mmu-miR-429*
1643	27.8627	28.0036	56.4594	1.13864	0.187309	148314			mmu-miR-873*	MIMAT0017279	rno-miR-873*	MIMAT0017318		mmu-miR-873*	rno-miR-873*
1644	30.1564	33.6139	62.6087	0.971672	-0.041458	148160					rno-miR-871*	MIMAT0017289			rno-miR-871*
1645	25.2297	24.1903	50.2162	1.03105	0.044111	148549					rno-miR-377	MIMAT0003123			rno-miR-377
1646	39.9017	38.6449	80.6688	1.02541	0.0362	148135					rno-miR-3583-3p	MIMAT0017874			rno-miR-3583-3p
1647	27.4279	27.885	53.6971	0.998612	-0.002004	148552			mmu-miR-3076-5p	MIMAT0014860				mmu-miR-3076-5p
1648	29.0876	34.4689	63.5565	0.844935	-0.243087	148672			mmu-miR-344	MIMAT0000593				mmu-miR-344
1649	28.3901	30.7074	58.0183	0.913388	-0.130701	148303			mmu-miR-3106	MIMAT0014817				mmu-miR-3106
1650	28.2385	26.4813	52.7727	0.944477	-0.082412	148111					rno-miR-741-5p	MIMAT0017901			rno-miR-741-5p
1651	36.7866	36.3312	73.1178	1.02694	0.038347	148323					rno-miR-3580-5p	MIMAT0017868			rno-miR-3580-5p
1652	33.8587	35.3965	69.2552	0.954888	-0.066596	148204					rno-miR-3562	MIMAT0017832			rno-miR-3562
1653	26.3348	27.59	53.9248	0.679531	-0.557388	148347					rno-miR-3558-5p	MIMAT0017825			rno-miR-3558-5p
1654	22.2269	22.6843	44.0159	0.938074	-0.092226	148266			mmu-miR-3112	MIMAT0014955				mmu-miR-3112
1655	35.4005	40.0585	75.459	0.879527	-0.1852	148428			mmu-miR-3069-5p	MIMAT0014844				mmu-miR-3069-5p
1656	47.8149	49.3686	96.7329	0.961151	-0.057165	148261			mmu-miR-208a-5p	MIMAT0017014	rno-miR-208*	MIMAT0017155		mmu-miR-208a-5p	rno-miR-208*
1657	34.2715	36.3953	70.3563	0.936777	-0.094223	148017			mmu-miR-743a*	MIMAT0017263	rno-miR-743a*	MIMAT0017315		mmu-miR-743a*	rno-miR-743a*
1658	114.587	101.294	218.903	1.08974	0.12399	148069					rno-miR-129-1*/rno-miR-129-2*
1659	33.3312	33.8165	66.4602	1.10902	0.149292	148339			mmu-miR-665*	MIMAT0017238				mmu-miR-665*
1660	76.7524	84.8846	161.637	0.89942	-0.152933	148270			mmu-miR-669b*	MIMAT0017250				mmu-miR-669b*
1661	33.5374	34.3455	67.5561	0.991417	-0.012436	148376			mmu-miR-1a-2*	MIMAT0017047				mmu-miR-1a-2*
1662	28.1346	26.6015	54.4996	1.06839	0.09544	148210			mmu-miR-3060	MIMAT0014827				mmu-miR-3060
1663	29.5665	33.1879	65.0454	0.933959	-0.098569	148084					rno-miR-880*	MIMAT0017292			rno-miR-880*
1664	27.7142	26.424	55.2643	1.09138	0.126148	148116					rno-miR-3578	MIMAT0017866			rno-miR-3578
1665	35.4295	32.0597	67.4893	1.0335	0.04754	148259			mmu-miR-3070a*/mmu-miR-3070b-5p
1666	26.6147	25.0303	53.1624	1.04616	0.065098	146067			mmu-miR-1898	MIMAT0007875				mmu-miR-1898
1667	65.2193	48.1409	111.664	1.3065	0.385707	17566	hsa-miR-629*	MIMAT0003298					hsa-miR-629*
1668	42.8372	42.0959	81.5959	0.938427	-0.091684	19600			mmu-miR-17*	MIMAT0000650				mmu-miR-17*
1669	276.412	308.633	581.427	0.911711	-0.133351	11023	hsa-miR-222	MIMAT0000279	mmu-miR-222	MIMAT0000670	rno-miR-222	MIMAT0000891	hsa-miR-222	mmu-miR-222	rno-miR-222
1670	24.7866	26.3085	51.0951	0.883164	-0.179246	10916	hsa-miR-1	MIMAT0000416	mmu-miR-1a	MIMAT0000123			hsa-miR-1	mmu-miR-1a
1671	35.1959	41.2082	77.4248	0.942837	-0.08492	42834	hsa-miR-219-2-3p	MIMAT0004675	mmu-miR-219-3p	MIMAT0017074	rno-miR-219-2-3p	MIMAT0005446	hsa-miR-219-2-3p	mmu-miR-219-3p	rno-miR-219-2-3p
1672	42.5836	42.742	85.4904	0.989988	-0.014517	42743	hsa-let-7e*	MIMAT0004485	mmu-let-7e*	MIMAT0017016	rno-let-7e*	MIMAT0004706	hsa-let-7e*	mmu-let-7e*	rno-let-7e*
1673	37.6732	31.783	69.4562	1.15902	0.212908	17535	hsa-miR-548a-3p	MIMAT0003251					hsa-miR-548a-3p
1674	64.5036	86.0474	150.551	0.752934	-0.409405	17885	hsa-miRPlus-A1086
1675	38.6381	41.2544	80.4212	0.921598	-0.11779	46271			mcmv-miR-m88-1*	MIMAT0005551
1676	44.623	38.8471	83.4701	1.14924	0.200677	42761	hsa-miR-675	MIMAT0004284					hsa-miR-675
1677	28.6656	28.6385	58.1286	0.973553	-0.038668	46642	hsa-miR-1276	MIMAT0005930					hsa-miR-1276
1678	35.4092	35.1831	70.5924	1.055	0.07725	42855	ebv-miR-BART6-5p	MIMAT0003414
1679	55.7221	52.4482	110.473	1.00972	0.013952	11105	hsa-miR-378/hsa-miR-378c/hsa-miR-378d		mmu-miR-378/mmu-miR-378b
1680	49.1994	47.2293	98.7803	0.993083	-0.010014	42586					rno-miR-466c	MIMAT0005279			rno-miR-466c
1681	36.9729	38.6381	77.0474	0.99666	-0.004826	19595	hsa-miR-30a*	MIMAT0000088	mmu-miR-30a*	MIMAT0000129	rno-miR-30a*	MIMAT0000809	hsa-miR-30a*	mmu-miR-30a*	rno-miR-30a*
1682	292.735	156.057	454.308	1.83844	0.878483	28431
1683	72.9482	65.787	138.735	1.11	0.150553	42514	hsa-miR-937	MIMAT0004980					hsa-miR-937
1684	48.4785	36.922	85.1485	1.19833	0.26103	28950	hsa-miR-455-3p	MIMAT0004784					hsa-miR-455-3p
1685	29.4431	31.0525	63.0494	0.91082	-0.134762	42884			mmu-miR-883a-3p	MIMAT0004849				mmu-miR-883a-3p
1686	36.9176	31.3595	68.9634	1.19079	0.251919	17338	hsa-miR-660	MIMAT0003338					hsa-miR-660
1687	31.1564	31.213	62.3694	1.04471	0.063106	46402	hsa-miR-1255b	MIMAT0005945					hsa-miR-1255b
1688	28.3981	30.7412	60.0514	0.928299	-0.107339	46774			mcmv-miR-m01-2	MIMAT0005534
1689	34.7576	35.375	70.1326	1.11652	0.159014	27773	hsa-miRPlus-J1009		mmu-miR-764-3p	MIMAT0003895	rno-miR-764*	MIMAT0017370		mmu-miR-764-3p	rno-miR-764*
1690	30.2998	29.4968	60.1688	1.00284	0.004096	42844			mmu-miR-384-5p	MIMAT0004745	rno-miR-384-5p	MIMAT0005309		mmu-miR-384-5p	rno-miR-384-5p
1691	31.8531	33.7635	64.584	0.94185	-0.086431	17520	hcmv-miR-US5-2	MIMAT0001580
1692	23.2576	23.1951	48.2826	1.08252	0.11439	42556	hsa-miR-889	MIMAT0004921					hsa-miR-889
1693	106.949	86.9057	198.499	1.15324	0.205698	14288			mmu-miR-503	MIMAT0003188	rno-miR-503	MIMAT0003213		mmu-miR-503	rno-miR-503
1694	17.8857	20.3818	36.6437	0.90855	-0.138362	4700	hsa-miR-140-5p	MIMAT0000431	mmu-miR-140	MIMAT0000151	rno-miR-140	MIMAT0000573	hsa-miR-140-5p	mmu-miR-140	rno-miR-140
1695	39.5088	35.5653	77.588	1.02412	0.034383	42525	hsa-miR-671-3p	MIMAT0004819	mmu-miR-671-3p	MIMAT0004821	rno-miR-671	MIMAT0005326	hsa-miR-671-3p	mmu-miR-671-3p	rno-miR-671
1696	42.5852	45.2209	91.9757	0.935711	-0.095865	10947	hsa-miR-142-3p	MIMAT0000434	mmu-miR-142-3p	MIMAT0000155	rno-miR-142-3p	MIMAT0000848	hsa-miR-142-3p	mmu-miR-142-3p	rno-miR-142-3p
1697	30.9216	30.5633	61.6827	1.00612	0.008798	42942	hsa-miR-134	MIMAT0000447	mmu-miR-134	MIMAT0000146	rno-miR-134	MIMAT0000840	hsa-miR-134	mmu-miR-134	rno-miR-134
1698	29.8388	30.9467	58.6971	0.92517	-0.11221	46354	hsa-miR-520d-5p	MIMAT0002855					hsa-miR-520d-5p
1699	23.496	24.1986	48.2791	0.995801	-0.006071	45736	hsa-miR-548f	MIMAT0005895					hsa-miR-548f
1700	71.3794	47.5032	118.883	1.40463	0.490189	11091	hsa-miR-377	MIMAT0000730	mmu-miR-377	MIMAT0000741			hsa-miR-377	mmu-miR-377
1701	141.891	153.26	288.859	0.948312	-0.076567	42605			mmu-miR-503*	MIMAT0004790				mmu-miR-503*
1702	227.22	226.629	454.267	1.00111	0.001605	42540
1703	54.3682	51.7416	106.785	1.09536	0.131408	46810	hsa-miR-1827	MIMAT0006767					hsa-miR-1827
1704	43.9196	47.1158	91.0354	0.962957	-0.054456	17306	ebv-miR-BART12	MIMAT0003423
1705	26.9817	24.9064	51.8881	1.05948	0.083355	28047	hsa-miR-890	MIMAT0004912					hsa-miR-890
1706	30.8523	35.164	64.4463	0.898457	-0.154479	10955	hsa-miR-148a	MIMAT0000243	mmu-miR-148a	MIMAT0000516			hsa-miR-148a	mmu-miR-148a
1707	35.2385	37.285	70.7357	1.04679	0.065973	14328	hsa-miR-124	MIMAT0000422	mmu-miR-124	MIMAT0000134	rno-miR-124	MIMAT0000828	hsa-miR-124	mmu-miR-124	rno-miR-124
1708	72.8746	69.7174	150.77	1.01481	0.02121	42624	kshv-miR-K12-10b	MIMAT0002180
1709	45.5299	43.7687	90.2743	1.01729	0.024736	42823	hsa-miR-27b*	MIMAT0004588	mmu-miR-27b*	MIMAT0004522	rno-miR-27b*	MIMAT0017101	hsa-miR-27b*	mmu-miR-27b*	rno-miR-27b*
1710	47.2536	39.5609	87.2305	1.17765	0.235908	42566	hsa-miR-224	MIMAT0000281	mmu-miR-224	MIMAT0000671	rno-miR-224	MIMAT0003119	hsa-miR-224	mmu-miR-224	rno-miR-224
1711	30.2639	34.2197	66.3097	0.848272	-0.237401	42617	hsa-miR-541*	MIMAT0004919					hsa-miR-541*
1712	24.6883	30.5884	54.0939	0.868594	-0.203246	27855			mmu-miR-763	MIMAT0003896				mmu-miR-763
1713	69.0167	68.467	138.782	0.978779	-0.030945	46621			mcmv-miR-m88-1	MIMAT0005552
1714	24.2432	25.5092	49.7524	0.949682	-0.074483	46517	hsa-miR-1266	MIMAT0005920					hsa-miR-1266
1715	27.8244	30.8459	57.7361	0.871263	-0.198819	17427	hsa-miR-200c	MIMAT0000617	mmu-miR-200c	MIMAT0000657	rno-miR-200c	MIMAT0000873	hsa-miR-200c	mmu-miR-200c	rno-miR-200c
1716	35.6943	36.625	72.4359	0.912168	-0.132628	42789	hsa-miR-15a*	MIMAT0004488					hsa-miR-15a*
1717	27.166	29.3571	58.074	0.936117	-0.095239	46675	hsa-miR-1181	MIMAT0005826					hsa-miR-1181
1718	306.963	318.521	620.049	0.94842	-0.076402	28944			mmu-miR-667	MIMAT0003734	rno-miR-667	MIMAT0012852		mmu-miR-667	rno-miR-667
1719	37.3209	43.5717	80.8925	0.89874	-0.154024	17444	hsa-miR-632	MIMAT0003302					hsa-miR-632
1720	402.373	423.143	840.18	0.935026	-0.096922	42825
1721	55.0016	40.3125	94.0462	1.33312	0.414811	42531
1722	40.8981	44.496	85.3941	0.926191	-0.110618	17474	hsa-miR-421	MIMAT0003339	mmu-miR-421	MIMAT0004869			hsa-miR-421	mmu-miR-421
1723	36.0681	29.3344	65.9116	1.20641	0.270715	33043	hsa-miR-544	MIMAT0003164					hsa-miR-544
1724	24.9622	24.586	51.8061	1.04725	0.0666	17619	hcmv-miR-US25-2-5p	MIMAT0001582
1725	35.672	34.7942	73.0569	0.976645	-0.034094	11011	hsa-miR-211	MIMAT0000268					hsa-miR-211
1726	31.5991	30.633	63.6146	1.01691	0.024192	46880	hsa-miR-1183	MIMAT0005828					hsa-miR-1183
1727	35.7834	35.7592	68.8826	0.985345	-0.021299	11165	hsa-miR-520a-3p	MIMAT0002834					hsa-miR-520a-3p
1728	34.5275	35.3029	70.3368	0.964075	-0.052782	46338			mmu-miR-382*	MIMAT0004691				mmu-miR-382*
1729	58.6158	56.3662	114.518	0.986105	-0.020187	46345	hsa-miR-1207-3p	MIMAT0005872					hsa-miR-1207-3p
1730	32.4407	32.1314	64.5721	1.05033	0.070847	17569	hsa-miR-563	MIMAT0003227					hsa-miR-563
1731	36.742	39.2042	75.9463	1.04157	0.058761	146207
1732	29044.2	31599.1	60239.1	1.02022	0.028876	146120
1733	38.8503	38.6007	77.9224	0.977246	-0.033207	146041
1734	195.907	221.742	418.052	0.957732	-0.062306	46437
1735	26.701	26.8475	53.5486	1.01943	0.027763	145867
1736	33.9542	33.5486	69.9439	1.08125	0.112693	146099			mmu-miR-1950	MIMAT0009417				mmu-miR-1950
1737	10906.9	10165	21116.6	1.12049	0.164133	146200
1738	77.5474	90.9331	173.135	0.921183	-0.118441	13141
1739	58.4805	62.379	119.828	0.962648	-0.054919	42644
1740	33.5518	30.7321	64.8264	1.09226	0.127312	146084	ebv-miR-BART4*	MIMAT0009204
1741	33.5625	35.7038	68.9076	0.934765	-0.097325	146131	hsa-miR-2117	MIMAT0011162					hsa-miR-2117
1742	30.8173	33.4307	64.6576	0.889188	-0.16944	146062			mmu-miR-1901	MIMAT0007880				mmu-miR-1901
1743	27.7233	26.7982	53.5637	1.00352	0.005075	146073			mmu-miR-1930	MIMAT0009393				mmu-miR-1930
1744	347.545	389.367	736.912	0.887409	-0.172329	30747	spike_control_v2_50		spike_control_v2_50		spike_control_v2_50
1745	32.4674	27.9387	60.4061	1.1062	0.145608	14260	hsa_negative_control_3		hsa_negative_control_3		hsa_negative_control_3
1746	173.01	173.573	345.551	1.06009	0.084191	146016
1747	21.2572	18.2349	39.2834	1.08511	0.117843	145798	hsa-miR-142-5p	MIMAT0000433	mmu-miR-142-5p	MIMAT0000154	rno-miR-142-5p	MIMAT0000847	hsa-miR-142-5p	mmu-miR-142-5p	rno-miR-142-5p
1748	70.7233	79.5016	150.225	0.95792	-0.062023	145865	hsa-miR-361-3p	MIMAT0004682	mmu-miR-361*	MIMAT0017075	rno-miR-361*	MIMAT0017199	hsa-miR-361-3p	mmu-miR-361*	rno-miR-361*
1749	34.2293	33.5939	67.0689	0.96418	-0.052626	146137	hsa-miR-133a	MIMAT0000427	mmu-miR-133a	MIMAT0000145	rno-miR-133a	MIMAT0000839	hsa-miR-133a	mmu-miR-133a	rno-miR-133a
1750	38.0521	33.418	74.0518	1.13578	0.183688	145639
1751	34.709	37.7715	69.8272	0.936315	-0.094934	145971	hsa-miR-611	MIMAT0003279					hsa-miR-611
1752	30.5179	30.6306	61.7544	0.964204	-0.052589	145824	hsa-miR-509-3-5p	MIMAT0004975					hsa-miR-509-3-5p
1753	31.5721	30.5147	63.4662	1.01532	0.02193	147669	hsa-miR-548w	MIMAT0015060					hsa-miR-548w
1754	32.8065	27.9538	60.8873	1.11042	0.151103	147903	hsa-miR-3065-3p	MIMAT0015378					hsa-miR-3065-3p
1755	71.5096	69.5617	136.54	1.05501	0.077254	147756
1756	25.0525	23.217	49.451	0.996426	-0.005166	147879	hsa-miR-3132	MIMAT0014997					hsa-miR-3132
1757	25.8937	27.9928	53.6672	0.983821	-0.023532	147911	hsa-miR-4280	MIMAT0016911					hsa-miR-4280
1758	64.3117	63.4256	128.429	1.03563	0.050508	147885	kshv-miR-K12-5*	MIMAT0015218
1759	25.9467	25	50.9678	1.00988	0.014186	147651	hsa-miR-3123	MIMAT0014985					hsa-miR-3123
1760	30.6951	29.8563	60.6807	0.96441	-0.052282	147543	hsa-miR-3167	MIMAT0015042					hsa-miR-3167
1761	30.8217	30.1652	58.574	1.0013	0.001867	147198	hsa-miR-26a	MIMAT0000082	mmu-miR-26a	MIMAT0000533	rno-miR-26a	MIMAT0000796	hsa-miR-26a	mmu-miR-26a	rno-miR-26a
1762	34.4845	29.5084	63.9928	1.15788	0.211487	148006	hsa-miR-4315	MIMAT0016866					hsa-miR-4315
1763	28.7428	31.9443	59.3324	0.929165	-0.105994	147862	hsa-miR-3158-3p	MIMAT0015032					hsa-miR-3158-3p
1764	25.9992	23.5175	50.4061	1.13388	0.181272	147886	hsa-miR-3122	MIMAT0014984					hsa-miR-3122
1765	113.979	103.712	215.012	1.11522	0.157322	147920	hsa-miR-4290	MIMAT0016921					hsa-miR-4290
1766	3430.96	3420.26	6809.28	0.996464	-0.005111	147636	hsa-miR-4284	MIMAT0016915					hsa-miR-4284
1767	28.6318	23.1242	51.756	1.22412	0.291743	147883	hsa-miR-3191	MIMAT0015075					hsa-miR-3191
1768	25.1847	26.6489	51.1258	0.971171	-0.042203	148662	hsa-miR-583	MIMAT0003248					hsa-miR-583
1769	22.6564	25.2982	47.9546	0.908417	-0.138574	148406	hsa-miR-3684	MIMAT0018112					hsa-miR-3684
1770	36.7468	42.1095	78.8563	0.964625	-0.05196	148670	hsa-miR-122	MIMAT0000421	mmu-miR-122	MIMAT0000246	rno-miR-122	MIMAT0000827	hsa-miR-122	mmu-miR-122	rno-miR-122
1771	39.3631	42.0271	80.0398	0.91073	-0.134905	147556	hsa-miR-4254	MIMAT0016884					hsa-miR-4254
1772	47.0804	50.373	97.7731	1.01696	0.024257	147975	hsa-miRPlus-J1003
1773	42.2134	47.9709	88.8507	0.881573	-0.181848	147610	hsa-miR-3186-5p	MIMAT0015067					hsa-miR-3186-5p
1774	31.5545	33.0012	64.748	0.891726	-0.165328	148106	hsa-miR-3678-3p	MIMAT0018103					hsa-miR-3678-3p
1775	35.8527	31.9777	70.5462	1.15559	0.208636	147670	hsa-miR-3177-3p	MIMAT0015054					hsa-miR-3177-3p
1776	36.5366	31.8105	68.0167	1.11733	0.160062	148554	hsa-miR-3917	MIMAT0018191					hsa-miR-3917
1777	43.5175	42.5768	86.3774	1.12913	0.175215	148504	hsa-miRPlus-I874*		mmu-miR-874*	MIMAT0017268				mmu-miR-874*
1778	22.8842	27.8428	49.1103	0.813275	-0.298185	148685	hsa-miR-202	MIMAT0002811					hsa-miR-202
1779	31.9459	33.4084	63.9797	0.920435	-0.119612	148684	hsa-miR-628-3p	MIMAT0003297					hsa-miR-628-3p
1780	24.1664	22.8993	47.0657	1.02634	0.037503	148566	hsa-miR-3666	MIMAT0018088					hsa-miR-3666
1781	28.6787	29.5342	56.7703	1.04072	0.057576	147509
1782	312.561	328.917	641.478	0.959741	-0.059283	148481	hsa-miR-3646	MIMAT0018065					hsa-miR-3646
1783	34.0334	31.5111	64.1023	1.09739	0.134083	148349	hsa-miR-3938	MIMAT0018353					hsa-miR-3938
1784	34.0971	35.1039	68.8432	0.967069	-0.04831	148253			mmu-miR-130a*	MIMAT0016983	rno-miR-130a*	MIMAT0017121		mmu-miR-130a*	rno-miR-130a*
1785	34.7795	34.5502	69.5207	1.02927	0.041615	148510			mmu-miR-3080-5p	MIMAT0014868				mmu-miR-3080-5p
1786	32.2739	31.0553	62.3201	1.07047	0.098245	148508			mmu-miR-3062*	MIMAT0014831				mmu-miR-3062*
1787	32.076	33.0318	64.9347	1.0075	0.010775	148051					rno-miR-770*	MIMAT0017317			rno-miR-770*
1788	27.2504	25.5291	51.9096	0.986917	-0.018999	148447			mmu-miR-383*	MIMAT0017082	rno-miR-383*	MIMAT0017197		mmu-miR-383*	rno-miR-383*
1789	39.883	38.4817	78.2042	1.03083	0.043802	148133					rno-miR-222*	MIMAT0017164			rno-miR-222*
1790	32.2066	33.0569	63.9825	0.979139	-0.030415	148052			mmu-miR-374c*	MIMAT0014954				mmu-miR-374c*
1791	43.1087	43.2484	82.9889	1.00976	0.014013	148236			mghv-miR-M1-15	MIMAT0018176
1792	22.4431	24.4821	50.5084	0.907242	-0.14044	148412					rno-miR-3561-3p	MIMAT0017831			rno-miR-3561-3p
1793	28.9375	31.883	60.3296	1.01822	0.026056	148525			mmu-miR-1964-5p	MIMAT0017349				mmu-miR-1964-5p
1794	23.8109	26.455	48.7874	0.857389	-0.221978	148246					rno-miR-3582	MIMAT0017872			rno-miR-3582
1795	27.3324	28.1907	53.3459	0.946918	-0.078689	148027			mmu-miR-3063	MIMAT0014833				mmu-miR-3063
1796	31.0163	30.836	62.0888	0.998453	-0.002233	148197			mmu-miR-3081*	MIMAT0014870				mmu-miR-3081*
1797	89.6724	96.4606	187.454	0.901502	-0.149598	148527			mmu-miR-669a-3-3p	MIMAT0017251				mmu-miR-669a-3-3p
1798	30.6059	27.076	57.6819	1.1302	0.176582	148155			mghv-mir-M1-1*	MIMAT0017185
1799	33.7253	35.9849	69.7102	0.932226	-0.101248	148305					rno-miR-3593-5p	MIMAT0017896			rno-miR-3593-5p
1800	20.6119	22.9586	43.799	0.92258	-0.116254	148473			mmu-miR-3473	MIMAT0015645				mmu-miR-3473
1801	23.6787	22.3666	46.7715	1.03692	0.052309	148302					rno-miR-3581	MIMAT0017870			rno-miR-3581
1802	49.0557	49.2034	98.2592	0.995266	-0.006846	148401					rno-miR-185*	MIMAT0017142			rno-miR-185*
1803	48.4538	47.1083	95.5963	1.02813	0.040027	148476					rno-miR-3552	MIMAT0017813			rno-miR-3552
1804	24.2245	25.3228	50.4538	0.924513	-0.113234	148092			mmu-miR-3083	MIMAT0014874				mmu-miR-3083
1805	29.6584	29.0685	58.7269	1.03515	0.049841	148362			mmu-miR-592*	MIMAT0017234				mmu-miR-592*
1806	26.6465	25.2154	50.9459	1.09695	0.133497	148519					rno-miR-3580-3p	MIMAT0017869			rno-miR-3580-3p
1807	76.906	73.7572	153.139	1.05773	0.080969	148651			mmu-miR-3072	MIMAT0014853				mmu-miR-3072
1808	29.5434	29.9021	58.6529	1.02396	0.034163	148608			mmu-miR-551b*	MIMAT0017236	rno-miR-551b*	MIMAT0017335		mmu-miR-551b*	rno-miR-551b*
1809	25.287	27.408	52.547	0.947244	-0.078192	148014					rno-miR-210*	MIMAT0017156			rno-miR-210*
1810	32.1043	32.0442	63.4626	1.02524	0.035962	148575			mmu-miR-700*	MIMAT0017256				mmu-miR-700*
1811	28.2098	30.1043	56.6115	0.933307	-0.099577	145769	hsa-miR-371-5p	MIMAT0004687					hsa-miR-371-5p
1812	28.3579	25.4948	53.914	1.10763	0.147482	42528	hsa-miR-296-3p	MIMAT0004679	mmu-miR-296-3p	MIMAT0004576	rno-miR-296	MIMAT0004742	hsa-miR-296-3p	mmu-miR-296-3p	rno-miR-296
1813	19.1513	22.6509	40.1931	0.968911	-0.045564	145825	hsa-miRPlus-D1120		mmu-miR-383	MIMAT0000748	rno-miR-383	MIMAT0003114		mmu-miR-383	rno-miR-383
1814	41.0573	39.1099	80.1672	1.01555	0.022262	17597			mmu-miR-467b*	MIMAT0003478				mmu-miR-467b*
1815	32.5203	30.5864	63.0044	1.06838	0.095419	42512	hsa-miR-136*	MIMAT0004606			rno-miR-136*	MIMAT0004733	hsa-miR-136*		rno-miR-136*
1816	17.424	18.0852	35.252	0.785113	-0.349028	145744	hsa-miR-568	MIMAT0003232	mmu-miR-568	MIMAT0004892	rno-miR-568	MIMAT0012832	hsa-miR-568	mmu-miR-568	rno-miR-568
1817	54.1541	58.1819	110.461	0.964645	-0.05193	42452			mmu-miR-141*	MIMAT0004533	rno-miR-141*	MIMAT0017128		mmu-miR-141*	rno-miR-141*
1818	47.449	44.4335	93.3535	0.998395	-0.002317	28456			mmu-miR-675-3p	MIMAT0003726	rno-miR-675*	MIMAT0017363		mmu-miR-675-3p	rno-miR-675*
1819	48.2309	55.5211	104.484	0.87632	-0.190471	17660	hsa-miR-550a*	MIMAT0003257					hsa-miR-550a*
1820	47.3352	49.9068	96.996	0.8648	-0.209561	42801	hsa-miR-92a-2*	MIMAT0004508					hsa-miR-92a-2*
1821	34.1095	38.8706	76.0685	0.895535	-0.159179	46761			mcmv-miR-m01-1	MIMAT0005533
1822	56.3507	53.7213	109.001	0.959565	-0.059548	27544	hsa-miR-363*	MIMAT0003385			rno-miR-363*	MIMAT0003209	hsa-miR-363*		rno-miR-363*
1823	91.0876	100.378	191.466	0.864601	-0.209894	46380	hsa-miR-1255a	MIMAT0005906					hsa-miR-1255a
1824	56.7663	60.8782	121.078	0.849747	-0.234895	11073	hsa-miR-34b*	MIMAT0000685					hsa-miR-34b*
1825	66.4996	61.5004	128	1.05204	0.073194	17942	hsa-miR-125a-3p	MIMAT0004602	mmu-miR-125a-3p	MIMAT0004528	rno-miR-125a-3p	MIMAT0004729	hsa-miR-125a-3p	mmu-miR-125a-3p	rno-miR-125a-3p
1826	43.3643	39.5231	81.6015	1.03198	0.045414	42708	hsa-miR-99a	MIMAT0000097	mmu-miR-99a	MIMAT0000131	rno-miR-99a	MIMAT0000820	hsa-miR-99a	mmu-miR-99a	rno-miR-99a
1827	44.5951	50.8455	94.5549	0.859824	-0.217886	42596
1828	50.4896	65.2647	118.27	0.804759	-0.313372	11139	hsa-miR-507	MIMAT0002879					hsa-miR-507
1829	38.4713	36.6775	75.1489	1.04893	0.068924	46295	hsa-miR-1286	MIMAT0005877					hsa-miR-1286
1830	46.3205	53.6306	99.951	0.854501	-0.226846	46626	hsa-miR-30c-2*	MIMAT0004550	mmu-miR-30c-2*	MIMAT0005438	rno-miR-30c-2*	MIMAT0005442	hsa-miR-30c-2*	mmu-miR-30c-2*	rno-miR-30c-2*
1831	40.5076	40.0541	81.0844	0.982543	-0.025408	42653
1832	49.9459	44.8463	94.7922	1.02608	0.037143	17347	hsa-miR-708*	MIMAT0004927	mmu-miR-708*	MIMAT0003498	rno-miR-708*	MIMAT0005332	hsa-miR-708*	mmu-miR-708*	rno-miR-708*
1833	39.2894	36.9144	77	1.03937	0.055712	42867			mmu-miR-337-5p	MIMAT0004644				mmu-miR-337-5p
1834	51.7958	46.3185	98.1143	1.02556	0.036411	17935	hsa-miR-101*	MIMAT0004513	mmu-miR-101a*	MIMAT0004526	rno-miR-101a*	MIMAT0004726	hsa-miR-101*	mmu-miR-101a*	rno-miR-101a*
1835	94.7779	88.6111	183.924	1.11328	0.154812	11041	hsa-miR-29c	MIMAT0000681	mmu-miR-29c	MIMAT0000536	rno-miR-29c	MIMAT0000803	hsa-miR-29c	mmu-miR-29c	rno-miR-29c
1836	55.8563	57.8304	114.926	1.00172	0.002482	11043	hsa-miR-302b	MIMAT0000715	mmu-miR-302b	MIMAT0003374			hsa-miR-302b	mmu-miR-302b
1837	40.0569	41.4948	81.5518	1.02369	0.033776	46249	hsa-miR-449b	MIMAT0003327					hsa-miR-449b
1838	102.506	133.361	236.127	0.769462	-0.378078	46306			mmu-miR-466a-5p/mmu-miR-466p-5p
1839	39.9383	37.3933	75.9666	1.03724	0.052748	30493	hsa-miR-548a-5p	MIMAT0004803					hsa-miR-548a-5p
1840	100.908	124.718	232.23	0.811812	-0.300783	42630	hsa-miR-140-3p	MIMAT0004597	mmu-miR-140*	MIMAT0000152	rno-miR-140*	MIMAT0000574	hsa-miR-140-3p	mmu-miR-140*	rno-miR-140*
1841	44.3897	46.9479	90.9128	0.955475	-0.06571	42873	hsa-miR-944	MIMAT0004987					hsa-miR-944
1842	54.0816	62.5338	119.237	0.962877	-0.054577	46368	hsa-miR-1282	MIMAT0005940					hsa-miR-1282
1843	44.5697	46.7174	94.0024	0.877457	-0.1886	42898	hsa-miR-124*	MIMAT0004591	mmu-miR-124*	MIMAT0004527	rno-miR-124*	MIMAT0004728	hsa-miR-124*	mmu-miR-124*	rno-miR-124*
1844	45.8061	47.4777	93.3571	0.874085	-0.194154	42945			mmu-miR-297c	MIMAT0004865				mmu-miR-297c
1845	395.512	468.784	864.296	0.854888	-0.226193	27533	hsa-miR-320a	MIMAT0000510	mmu-miR-320	MIMAT0000666	rno-miR-320	MIMAT0000903	hsa-miR-320a	mmu-miR-320	rno-miR-320
1846	527.536	507.897	1035.43	0.98989	-0.01466	9938	hsa-let-7i	MIMAT0000415	mmu-let-7i	MIMAT0000122	rno-let-7i	MIMAT0000779	hsa-let-7i	mmu-let-7i	rno-let-7i
1847	41.9494	46.8539	91.0024	0.924854	-0.112702	42609	hsa-miR-135a*	MIMAT0004595	mmu-miR-135a-1*	MIMAT0004531			hsa-miR-135a*	mmu-miR-135a-1*
1848	66.6473	67.4236	134.071	0.976226	-0.034713	11125	hsa-miR-493*	MIMAT0002813			rno-miR-493*	MIMAT0017217	hsa-miR-493*		rno-miR-493*
1849	1147.01	829.131	1976.14	1.33532	0.417181	11020	hsa-miR-22	MIMAT0000077	mmu-miR-22	MIMAT0000531	rno-miR-22	MIMAT0000791	hsa-miR-22	mmu-miR-22	rno-miR-22
1850	110.195	112.189	226.668	0.969846	-0.044173	42585			mmu-miR-297a*/mmu-miR-297b-3p/mmu-miR-297c*
1851	254.39	259.338	513.728	0.970941	-0.042544	27720	hsa-miR-15a	MIMAT0000068	mmu-miR-15a	MIMAT0000526			hsa-miR-15a	mmu-miR-15a
1852	68	69.1453	138.441	1.00723	0.010386	42490	hsa-miR-505*	MIMAT0004776	mmu-miR-505-5p	MIMAT0017259	rno-miR-505*	MIMAT0017226	hsa-miR-505*	mmu-miR-505-5p	rno-miR-505*
1853	75.2217	94.6131	169.835	0.837729	-0.255445	4610	hsa-miR-126	MIMAT0000445	mmu-miR-126-3p	MIMAT0000138	rno-miR-126	MIMAT0000832	hsa-miR-126	mmu-miR-126-3p	rno-miR-126
1854	39.42	40.5959	79.8049	0.980441	-0.028497	46315			mcmv-miR-M95-1-3p	MIMAT0005554
1855	45.9176	55.8694	100.298	0.899109	-0.153432	46222	hsa-miR-1228*	MIMAT0005582					hsa-miR-1228*
1856	49.5705	52.6855	105.952	0.955271	-0.066018	42519			mmu-miR-465c-5p	MIMAT0004873				mmu-miR-465c-5p
1857	60.8838	59.7516	117.34	0.953383	-0.068872	42846			mmu-miR-696	MIMAT0003483				mmu-miR-696
1858	43.3567	56.0203	99.377	0.776026	-0.365823	46489			mmu-miR-669h-5p	MIMAT0005841				mmu-miR-669h-5p
1859	42.4279	43.7556	86.2918	0.943907	-0.083283	42870	hsa-miR-616	MIMAT0004805					hsa-miR-616
1860	78.1791	72.0852	156.023	1.01424	0.020396	21498	hsa-miR-654-3p	MIMAT0004814	mmu-miR-654-3p	MIMAT0004898			hsa-miR-654-3p	mmu-miR-654-3p
1861	44.3527	47.0784	90.8141	0.91991	-0.120435	46800	hsa-miR-1224-3p	MIMAT0005459					hsa-miR-1224-3p
1862	78.8213	80.7783	159.6	0.954471	-0.067226	46374			mmu-miR-466i-3p	MIMAT0005834				mmu-miR-466i-3p
1863	52.8678	53.5251	104.052	0.969813	-0.044222	17402	ebv-miR-BART2-5p	MIMAT0001000
1864	45.1787	41.3252	91.5	0.967786	-0.04724	11007	hsa-miR-206	MIMAT0000462	mmu-miR-206	MIMAT0000239	rno-miR-206	MIMAT0000879	hsa-miR-206	mmu-miR-206	rno-miR-206
1865	59.6346	64.7325	125.993	0.89009	-0.167977	42476	hsa-miR-374b*	MIMAT0004956					hsa-miR-374b*
1866	55.9423	46.1628	102.218	1.21278	0.278313	17561	ebv-miR-BART6-3p	MIMAT0003415
1867	41.3989	42.0279	82.9896	1.00409	0.005884	17592	hsa-miR-604	MIMAT0003272					hsa-miR-604
1868	61.6226	74.2349	134.709	0.81071	-0.302743	46221	hsa-miR-519d	MIMAT0002853					hsa-miR-519d
1869	61.1166	64.166	125.386	0.950609	-0.073076	13148	hsa-miR-195	MIMAT0000461	mmu-miR-195	MIMAT0000225	rno-miR-195	MIMAT0000870	hsa-miR-195	mmu-miR-195	rno-miR-195
1870	43.6608	45.5199	89.1807	0.933792	-0.098827	42814
1871	200.444	246.673	451.044	0.802822	-0.316848	29575	hsa-miR-32*	MIMAT0004505	mmu-miR-32*	MIMAT0017050	rno-miR-32*	MIMAT0017103	hsa-miR-32*	mmu-miR-32*	rno-miR-32*
1872	77.2289	82.1931	159.422	0.869433	-0.201853	17898	hsa-miR-99b*	MIMAT0004678	mmu-miR-99b*	MIMAT0004525	rno-miR-99b*	MIMAT0004725	hsa-miR-99b*	mmu-miR-99b*	rno-miR-99b*
1873	64.6346	63.8654	130.578	0.871366	-0.19865	42966			mmu-miR-501-5p	MIMAT0003508				mmu-miR-501-5p
1874	45.8941	51.7958	97.0183	0.867752	-0.204646	17509	ebv-miR-BART8	MIMAT0003417
1875	54.0223	61.8599	117.058	0.835769	-0.258824	17961	hsa-miR-629	MIMAT0004810					hsa-miR-629
1876	53.4057	54.5139	109.856	0.891304	-0.166011	46361	hsa-miR-1278	MIMAT0005936					hsa-miR-1278
1877	222.266	256.041	478.307	0.85766	-0.221522	146113	hsa-miRPlus-G1246-3p
1878	100.167	96.92	188.678	1.02895	0.041178	19005	SNORD118		SNORD118		SNORD118
1879	66.8503	63.5625	130.413	0.976526	-0.03427	146125			mmu-miR-1903	MIMAT0007868				mmu-miR-1903
1880	44.5772	43.8623	88.7532	0.956311	-0.064448	146053			mmu-miR-1981	MIMAT0009458				mmu-miR-1981
1881	143.946	139.835	283.781	1.01127	0.016165	19604	SNORD4A		SNORD4A		SNORD4A
1882	40.6505	34.3635	74.3941	1.05352	0.075212	146048
1883	48.4124	50.0247	98.7818	0.912698	-0.13179	145993			mmu-miR-1899	MIMAT0007869				mmu-miR-1899
1884	53.9164	59.3324	113.249	0.93909	-0.090665	146114	hsa-miR-1538	MIMAT0007400					hsa-miR-1538
1885	47.3893	52.6975	100.087	0.897288	-0.156357	146068	hsa-miR-1915	MIMAT0007892					hsa-miR-1915
1886	40.0924	37.3686	76.5263	1.05101	0.071773	146110	hsa-miR-3164	MIMAT0015038					hsa-miR-3164
1887	38.0243	37.8842	76.5239	1.07189	0.100154	146034			mmu-miR-1933-3p	MIMAT0009397				mmu-miR-1933-3p
1888	1755.99	1794.23	3550.22	1.04436	0.062614	27350	spike_control_v2_24		spike_control_v2_24		spike_control_v2_24
1889	31.7098	31.6087	62.51	1.01239	0.017758	146132	ebv-miR-BART21-5p	MIMAT0010130
1890	4370.78	4257.35	8595.57	1.09918	0.136429	146162
1891	552.133	349.231	903.304	1.67079	0.740528	146197
1892	32.6453	34.7281	67.6676	0.932586	-0.100692	146037
1893	55.6361	65.3627	120.999	0.842194	-0.247775	17880	hsa-miRPlus-C1057				rno-miR-153*	MIMAT0017135			rno-miR-153*
1894	40.6039	39.3953	80.2607	1.13994	0.18896	145833	hsa-miR-596	MIMAT0003264					hsa-miR-596
1895	391.714	252.66	654.226	1.57068	0.651392	145901
1896	62.9841	63.4689	126.453	0.964356	-0.052363	145820	hsa-let-7c	MIMAT0000064	mmu-let-7c	MIMAT0000523	rno-let-7c	MIMAT0000776	hsa-let-7c	mmu-let-7c	rno-let-7c
1897	34.6294	41.506	77.1047	0.899923	-0.152127	145758	hsa-miR-556-5p	MIMAT0003220					hsa-miR-556-5p
1898	415.067	400.582	815.649	1.00953	0.013676	145846	hsa-let-7e	MIMAT0000066	mmu-let-7e	MIMAT0000524	rno-let-7e	MIMAT0000777	hsa-let-7e	mmu-let-7e	rno-let-7e
1899	52.2627	52.3579	106.525	0.973752	-0.038374	147923	hsa-miR-3142	MIMAT0015011					hsa-miR-3142
1900	288.9	345.97	645.018	0.879745	-0.184843	147513
1901	43.498	49.242	92.74	0.917624	-0.124025	147978	hsa-miR-3140-3p	MIMAT0015008					hsa-miR-3140-3p
1902	39.7142	41.9494	82.67	0.921027	-0.118684	147881	hsa-miR-3115	MIMAT0014977					hsa-miR-3115
1903	41.3583	46.3834	90.4817	0.841513	-0.248942	147855	hsv2-miR-H23*	MIMAT0014706
1904	224.91	248.228	476.189	0.947391	-0.077968	147972
1905	41.8993	42.3989	84.2982	0.928812	-0.106541	147771	hsa-miR-4328	MIMAT0016926					hsa-miR-4328
1906	147.299	141.23	301.68	1.09743	0.134135	147927
1907	106.88	108.774	218.919	1.04091	0.057845	147631	hsa-miR-4258	MIMAT0016879					hsa-miR-4258
1908	57.3491	62.2468	119.953	0.869251	-0.202156	147930	hsa-miR-3144-3p	MIMAT0015015					hsa-miR-3144-3p
1909	32.2325	35.1975	71.547	0.901568	-0.149491	147818	hsa-miR-4270	MIMAT0016900					hsa-miR-4270
1910	49.9076	48.3221	98.2297	1.11785	0.160722	147889	hsv1-miR-H14-3p	MIMAT0014692
1911	36.9144	40.2615	79.1827	0.864779	-0.209596	147904	hsa-miR-3148	MIMAT0015021					hsa-miR-3148
1912	258.768	272.301	531.069	0.973188	-0.039209	147973
1913	37.2978	47.42	84.7178	0.798504	-0.324629	148361	hsa-miR-3911	MIMAT0018185					hsa-miR-3911
1914	30.4522	36.4924	66.9447	0.937904	-0.092488	148140	hsa-miRPlus-I181d*		mmu-miR-181d*	MIMAT0017264	rno-miR-181d*	MIMAT0017296		mmu-miR-181d*	rno-miR-181d*
1915	50.8491	48.9614	102.229	0.984703	-0.022239	147606	hsa-miR-4259	MIMAT0016880					hsa-miR-4259
1916	38.5418	35.8225	74.3643	1.00116	0.001668	148307	hsa-miR-3612	MIMAT0017989					hsa-miR-3612
1917	35.6963	39.4578	75.1541	0.96563	-0.050457	148221	hsa-miR-3650	MIMAT0018070					hsa-miR-3650
1918	42.7795	47.3889	91.4459	0.930113	-0.104522	147688	hsa-miR-548v	MIMAT0015020					hsa-miR-548v
1919	28.1182	29.7381	60.2958	0.918698	-0.122338	148688	hsa-miR-765	MIMAT0003945					hsa-miR-765
1920	32.2186	34.5127	66.5318	0.986164	-0.020101	147311	hsa-miR-3688-3p	MIMAT0018116					hsa-miR-3688-3p
1921	41.0195	44.4319	85.4514	0.966114	-0.049735	148659	hsv2-miR-H21	MIMAT0014703
1922	449.829	351.105	800.934	1.30153	0.380211	148156	hsa-miR-3686	MIMAT0018114					hsa-miR-3686
1923	44.504	45.4562	92.4964	1.06313	0.088312	148273	hsa-miR-3150b-3p	MIMAT0018194					hsa-miR-3150b-3p
1924	38.242	39.2213	77.3798	0.952134	-0.070763	148118	hsa-miR-676*	MIMAT0018203					hsa-miR-676*
1925	52.8901	54.3842	108.093	0.911931	-0.133003	148663	hsa-miR-557	MIMAT0003221					hsa-miR-557
1926	82.8746	80.6338	168.233	0.996193	-0.005503	148049	hsa-miR-3924	MIMAT0018199					hsa-miR-3924
1927	127.564	135.519	263.083	0.93104	-0.103085	148413	hsa-miR-3614-3p	MIMAT0017993					hsa-miR-3614-3p
1928	56.8006	45.5195	101.071	1.15705	0.210452	148126					rno-miR-3550	MIMAT0017808			rno-miR-3550
1929	35.7647	36.6031	71.2062	0.99838	-0.002339	148588					rno-miR-192*	MIMAT0017147			rno-miR-192*
1930	50.1326	43.4096	93.5318	1.13113	0.177761	148179			mmu-miR-3095-3p	MIMAT0014912				mmu-miR-3095-3p
1931	61.629	58.7138	120.481	1.02267	0.032337	148613			mmu-miR-3110	MIMAT0014951				mmu-miR-3110
1932	44.666	38.9017	83.5677	1.08641	0.11957	148558			mmu-miR-3064-5p	MIMAT0014834				mmu-miR-3064-5p
1933	41.5971	40.2217	81.8189	1.08432	0.116793	148298			mmu-miR-3073-5p	MIMAT0014854				mmu-miR-3073-5p
1934	33.455	36.4793	69.6584	1.02482	0.035373	148151			mmu-miR-3101	MIMAT0014921				mmu-miR-3101
1935	39.7277	41.9968	81.7245	0.939486	-0.090057	148295			mmu-miR-216b*	MIMAT0017233				mmu-miR-216b*
1936	64.4841	61.5104	125.994	0.997419	-0.003729	148482					rno-miR-874*	MIMAT0017290			rno-miR-874*
1937	45.502	43.2914	88.7934	0.99565	-0.006289	148365					rno-miR-146a*	MIMAT0017132			rno-miR-146a*
1938	133.528	139.677	273.205	0.978151	-0.031871	148109			mmu-miR-669a-3p/mmu-miR-669o-3p
1939	36.1505	37.6517	74.9208	1.00297	0.004276	148345					rno-miR-3586-3p	MIMAT0017881			rno-miR-3586-3p
1940	45.3404	41.3161	87.4717	1.02586	0.03684	148488					rno-miR-3590-5p	MIMAT0017889			rno-miR-3590-5p
1941	31.4264	32.2715	63.6979	0.910551	-0.135188	148328			mmu-miR-147*	MIMAT0017269				mmu-miR-147*
1942	34.2878	37.2178	72.078	0.957051	-0.063333	148308					rno-miR-702-5p	MIMAT0017884			rno-miR-702-5p
1943	70.002	66.619	139.794	1.07143	0.099542	148229					rno-miR-3557-5p	MIMAT0017819			rno-miR-3557-5p
1944	139.314	141.811	284.713	0.940344	-0.08874	148166			mmu-miR-3069-3p	MIMAT0014845				mmu-miR-3069-3p
1945	33.0979	32.3153	65.4132	1.01463	0.020952	148276			mmu-miR-3073-3p	MIMAT0014855				mmu-miR-3073-3p
1946	37.0557	36.9351	74.922	0.977074	-0.033461	148472					rno-miR-201	MIMAT0012846			rno-miR-201
1947	33.0434	31.2273	63.5024	1.04349	0.061411	148592					rno-miR-448*	MIMAT0017177			rno-miR-448*
1948	42.3081	43.4108	85.7189	0.975376	-0.03597	148385					rno-miR-331*	MIMAT0017033			rno-miR-331*
1949	37.6955	44.7727	82.4682	0.928388	-0.1072	148423			mmu-miR-652*	MIMAT0017260				mmu-miR-652*
1950	33.0207	35.3885	68.4092	0.951931	-0.071071	148526					rno-miR-3548	MIMAT0017806			rno-miR-3548
1951	51.842	50.9459	102.788	1.04144	0.05858	148456					rno-miR-3547	MIMAT0017802			rno-miR-3547
1952	217.282	191.65	407.854	1.10753	0.147341	148316					rno-miR-134*	MIMAT0017125			rno-miR-134*
1953	44.4761	41.842	86.3181	1.06365	0.089018	148455					rno-miR-741-3p	MIMAT0017902			rno-miR-741-3p
1954	37.1696	42.7416	79.9112	0.933782	-0.098842	148586			mmu-miR-3087	MIMAT0014896				mmu-miR-3087
1955	31.8296	29.6377	61.4674	1.06	0.084061	17957	hsa-miRPlus-C1070
1956	32.8861	34.5267	66.5398	0.83037	-0.268174	42876			mmu-miR-20a*	MIMAT0004627	rno-miR-20a*	MIMAT0000603		mmu-miR-20a*	rno-miR-20a*
1957	30.17	34.4132	64.5832	0.876467	-0.190229	17578	kshv-miR-K12-5	MIMAT0002190
1958	33.8364	38.6278	74.9598	0.943108	-0.084505	42764	hsa-miR-412	MIMAT0002170	mmu-miR-412-3p	MIMAT0001094	rno-miR-412	MIMAT0003124	hsa-miR-412	mmu-miR-412-3p	rno-miR-412
1959	46.115	47.2627	95.5569	1.0318	0.045163	17328	ebv-miR-BART8*	MIMAT0003418
1960	30.6652	30.8563	63.1047	0.969741	-0.044328	17536	hsa-miR-562	MIMAT0003226					hsa-miR-562
1961	35.0967	34.9908	67.8268	0.995605	-0.006354	42934	hsa-miR-345	MIMAT0000772					hsa-miR-345
1962	32.1541	29.8559	62.4447	1.08844	0.122257	28624			mmu-miR-666-5p	MIMAT0003737				mmu-miR-666-5p
1963	38.4893	42.539	81.3834	0.900119	-0.151813	17665			mmu-miR-686	MIMAT0003464				mmu-miR-686
1964	37.918	37.7882	78.7452	1.05821	0.081625	11148	hsa-miR-515-3p	MIMAT0002827					hsa-miR-515-3p
1965	31.1186	30.5844	62.4976	0.921338	-0.118197	42911			mmu-miR-470*	MIMAT0004760				mmu-miR-470*
1966	37.5458	42.2054	80.0028	0.918778	-0.122211	29779			mmu-miR-764-5p	MIMAT0003894	rno-miR-764	MIMAT0012854		mmu-miR-764-5p	rno-miR-764
1967	32.209	31.5247	63.5159	1.02135	0.030476	42662
1968	31.2193	33.5318	64.7512	0.946405	-0.07947	42960	hsa-miR-513a-3p	MIMAT0004777					hsa-miR-513a-3p
1969	27.0832	27.4908	57.5012	0.949933	-0.074102	17653	hsa-miRPlus-C1049		mmu-miR-133a*	MIMAT0003473	rno-miR-133a*	MIMAT0017124		mmu-miR-133a*	rno-miR-133a*
1970	27.4785	27.8623	54.5219	0.961591	-0.056504	42692	hsa-miR-127-5p	MIMAT0004604	mmu-miR-127*	MIMAT0004530	rno-miR-127*	MIMAT0017117	hsa-miR-127-5p	mmu-miR-127*	rno-miR-127*
1971	29.5613	27.5744	58.4674	1.1081	0.148089	46704	hsa-miR-548i	MIMAT0005935					hsa-miR-548i
1972	36.8822	36.9001	73.7822	1.07724	0.107344	42445			mmu-miR-693-5p	MIMAT0003472				mmu-miR-693-5p
1973	41.3678	47.0537	89.0729	0.944205	-0.082828	42590	hsa-miR-202*	MIMAT0002810					hsa-miR-202*
1974	32.5107	43.8798	76.2655	0.744862	-0.424955	11044	hsa-miR-302c	MIMAT0000717	mmu-miR-302c	MIMAT0003376			hsa-miR-302c	mmu-miR-302c
1975	31.373	34.3643	67.1481	0.952996	-0.069458	46511	hiv1-miR-TAR-5p	MIMAT0006016
1976	41.666	37.9399	79.7783	1.04886	0.068825	27578					rno-miR-327	MIMAT0000561			rno-miR-327
1977	399.94	440.06	840	0.932789	-0.100377	19582	hsa-miR-106b	MIMAT0000680	mmu-miR-106b	MIMAT0000386	rno-miR-106b	MIMAT0000825	hsa-miR-106b	mmu-miR-106b	rno-miR-106b
1978	88.082	88.9291	177.011	1.02824	0.04018	13147	hsa-miR-96	MIMAT0000095	mmu-miR-96	MIMAT0000541	rno-miR-96	MIMAT0000818	hsa-miR-96	mmu-miR-96	rno-miR-96
1979	39.291	36.4773	77.6998	0.996275	-0.005384	42637			mmu-miR-449b	MIMAT0005447				mmu-miR-449b
1980	225.786	233.629	464.988	0.927727	-0.108227	11030
1981	32.1807	34.4072	66.588	0.940266	-0.088859	46690	hsa-miR-1238	MIMAT0005593					hsa-miR-1238
1982	34.8236	34.3344	68.7604	1.02046	0.029225	46696	hsa-miR-1234	MIMAT0005589					hsa-miR-1234
1983	34.2432	32.0844	65.8133	1.05627	0.078974	46918	hsa-miR-375	MIMAT0000728	mmu-miR-375	MIMAT0000739	rno-miR-375	MIMAT0005307	hsa-miR-375	mmu-miR-375	rno-miR-375
1984	62.5187	63.67	129.219	0.974563	-0.037172	46806	hsa-miR-1227	MIMAT0005580					hsa-miR-1227
1985	26.5342	22.9908	49.5251	1.11404	0.155803	17729			mmu-miR-193b	MIMAT0004859				mmu-miR-193b
1986	36.9347	39.8177	75.9064	0.965171	-0.051144	27229	hsa-miR-511	MIMAT0002808					hsa-miR-511
1987	38.0533	40.0585	76.7552	0.914004	-0.129727	42849			mmu-miR-146b*	MIMAT0004826	rno-miR-146b*	MIMAT0017334		mmu-miR-146b*	rno-miR-146b*
1988	51.0569	51.6517	102.451	0.950049	-0.073926	29379	hsa-miR-452	MIMAT0001635					hsa-miR-452
1989	40.2496	35.3591	74.7381	0.989482	-0.015255	17752	hsa-let-7f	MIMAT0000067	mmu-let-7f	MIMAT0000525	rno-let-7f	MIMAT0000778	hsa-let-7f	mmu-let-7f	rno-let-7f
1990	36.8905	35.506	72.3965	1.04777	0.067318	42784	hsa-miR-411*	MIMAT0004813	mmu-miR-411*	MIMAT0001093			hsa-miR-411*	mmu-miR-411*
1991	34.451	32.6847	66.2492	1.0275	0.039132	11210			mmu-miR-215	MIMAT0000904	rno-miR-215	MIMAT0003118		mmu-miR-215	rno-miR-215
1992	58.0426	62.6365	120.679	0.974467	-0.037315	46310			mmu-miR-1187	MIMAT0005837				mmu-miR-1187
1993	72.9773	71.3376	144.535	0.973174	-0.03923	29490	hsa-miR-7	MIMAT0000252	mmu-miR-7a	MIMAT0000677	rno-miR-7a	MIMAT0000606	hsa-miR-7	mmu-miR-7a	rno-miR-7a
1994	59.1835	47.9893	107.173	1.24544	0.316651	42513	hsa-miR-300	MIMAT0004903					hsa-miR-300
1995	40.7054	43.0303	83.8288	0.939038	-0.090745	42482	hsa-miR-591	MIMAT0003259					hsa-miR-591
1996	35.6564	36.0358	71.3643	0.970975	-0.042494	17650	kshv-miR-K12-6-5p	MIMAT0002188
1997	61.4132	61.242	122.655	0.998501	-0.002164	42707			mmu-miR-294*	MIMAT0004574	rno-miR-294	MIMAT0012848		mmu-miR-294*	rno-miR-294
1998	296.168	334.057	630.226	0.941208	-0.087414	17280	hsa-miR-15b	MIMAT0000417	mmu-miR-15b	MIMAT0000124	rno-miR-15b	MIMAT0000784	hsa-miR-15b	mmu-miR-15b	rno-miR-15b
[truncated: 677 more rows]

## Sheet: 24h control vs TNF-alpha
	Normalization data					Probe ID	Human		Mouse		Rat		Target mRNA
No.	Net intensity {AS110828RNA-3}	Net intensity {AS110828RNA-1}	Net intensity {sum}	Net intensity {ratio}	Net intensity {log2ratio}	ID	microRNA Name	miRBase ID	microRNA Name	miRBase ID	microRNA Name	miRBase ID	Target mRNA link (Human)	Target mRNA link (Mouse)	Target mRNA link (Rat)
1	8188.08	8399.82	16627.6	0.981648	-0.026723	13138	Hy3		Hy3		Hy3
2	59.5975	60.0693	121.314	0.98994	-0.014587	42638	hsa-miR-23a*	MIMAT0004496	mmu-miR-23a*	MIMAT0017019	rno-miR-23a*	MIMAT0004712	hsa-miR-23a*	mmu-miR-23a*	rno-miR-23a*
3	181.748	184.984	364.826	0.971784	-0.041292	42888			mmu-miR-875-3p	MIMAT0004938				mmu-miR-875-3p
4	54.7663	49.7464	108.709	1.10245	0.140709	17519	ebv-miR-BART1-3p	MIMAT0003390
5	45.7966	46.0318	90.3917	0.967557	-0.047582	17278			mmu-miR-719	MIMAT0003465				mmu-miR-719
6	41.1473	42.492	84.338	0.995636	-0.00631	46507	hsa-miR-921	MIMAT0004971					hsa-miR-921
7	57.4323	43.9821	101.414	1.30918	0.388664	17928	hsa-miR-181a-2*	MIMAT0004558					hsa-miR-181a-2*
8	130.199	120.01	249.416	1.11285	0.154257	42826			mmu-miR-300*	MIMAT0004578	rno-miR-300-5p	MIMAT0004743		mmu-miR-300*	rno-miR-300-5p
9	47.7862	47.5486	95.3348	1.00463	0.006663	17537			mghv-miR-M1-3	MIMAT0001566
10	67.1927	60.5346	131.729	1.04509	0.063631	42722					rno-miR-346	MIMAT0000596			rno-miR-346
11	54.7305	53.1397	113.164	1.02464	0.035111	42645					rno-miR-878	MIMAT0005286			rno-miR-878
12	88.3236	85.0752	173.399	1.04134	0.058444	46636			mcmv-miR-M23-1-5p	MIMAT0005542
13	43.1059	48.6027	89.2675	0.873495	-0.195129	11134	hsa-miR-502-5p	MIMAT0002873					hsa-miR-502-5p
14	104.922	96.8141	201.477	1.04497	0.063469	17295
15	46.7349	46.092	92.4112	1.02278	0.032497	32825
16	55.9144	57.1863	116.057	0.935359	-0.096408	46276			mmu-miR-1199	MIMAT0005860				mmu-miR-1199
17	91.9104	78.7054	167.85	1.17914	0.237737	42812	hsa-miR-508-5p	MIMAT0004778					hsa-miR-508-5p
18	48.713	57.6907	101.141	0.882107	-0.180975	42918	hsa-miR-19b-2*	MIMAT0004492					hsa-miR-19b-2*
19	88.7142	79.9228	171.471	1.11059	0.151329	46457			mcmv-miR-M23-2*	MIMAT0005544
20	645.591	673.874	1310.48	0.930457	-0.103988	29001	spike_control_v2_40		spike_control_v2_40		spike_control_v2_40
21	20.8714	18.0243	39.6385	1.1584	0.212133	42469			mmu-miR-181a-2*	MIMAT0005443				mmu-miR-181a-2*
22	86.1238	72.3085	154.836	1.21204	0.277433	27575			mmu-miR-711	MIMAT0003501				mmu-miR-711
23	59.4546	56.6931	118.927	1.02788	0.039665	46481			mcmv-miR-M44-1	MIMAT0005546
24	60.5916	58.2584	118.85	0.966173	-0.049646	42516	kshv-miR-K12-12*	MIMAT0003712
25	53.1274	50.7078	104.076	1.04727	0.066634	46752	hsa-miR-1270	MIMAT0005924					hsa-miR-1270
26	131.361	158.574	298.24	0.879467	-0.185299	46807			mmu-miR-466f-3p	MIMAT0004882				mmu-miR-466f-3p
27	54.67	51.2787	107.791	1.09045	0.124922	46427	hsa-miR-1248	MIMAT0005900					hsa-miR-1248
28	43.541	36.4244	82.7428	1.15888	0.21273	42821			mmu-miR-295*	MIMAT0004575	rno-miR-295	MIMAT0012849		mmu-miR-295*	rno-miR-295
29	42.5052	36.3025	79.1365	1.06701	0.093571	46279			mcmv-miR-m107-1-3p	MIMAT0005556
30	426.588	423.408	858.123	1.04995	0.070321	11052	hsa-miR-31	MIMAT0000089	mmu-miR-31	MIMAT0000538	rno-miR-31	MIMAT0000810	hsa-miR-31	mmu-miR-31	rno-miR-31
31	65.5458	65.6768	135.373	1.05549	0.077911	42696	hsa-miR-943	MIMAT0004986					hsa-miR-943
32	53.1955	48.3364	100.218	1.09904	0.136247	42754	hsa-miR-586	MIMAT0003252					hsa-miR-586
33	53.8177	56.5752	110.007	0.964491	-0.052161	42632					rno-miR-196c	MIMAT0005303			rno-miR-196c
34	127.695	93.5123	222.169	1.3647	0.448582	42818	hsa-miR-597	MIMAT0003265					hsa-miR-597
35	56.6206	59.463	122.578	0.983729	-0.023667	42810	hsa-miR-149	MIMAT0000450	mmu-miR-149	MIMAT0000159			hsa-miR-149	mmu-miR-149
36	238.893	219.454	458.346	1.08147	0.112994	42591	hsa-miR-634	MIMAT0003304					hsa-miR-634
37	30.4506	24.9415	55.3921	1.14674	0.197532	17585	ebv-miR-BART20-3p	MIMAT0003720
38	75.9347	63.5573	135.785	1.13115	0.177796	42848	hsa-miR-1180	MIMAT0005825					hsa-miR-1180
39	818.357	678.407	1505.31	1.17856	0.237028	17506	hsa-miR-24	MIMAT0000080	mmu-miR-24	MIMAT0000219	rno-miR-24	MIMAT0000794	hsa-miR-24	mmu-miR-24	rno-miR-24
40	611.488	685.533	1262.12	0.876065	-0.190891	28684	spike_control_v2_37		spike_control_v2_37		spike_control_v2_37
41	45.8479	43	90.7552	0.992869	-0.010324	42919			mmu-miR-203*	MIMAT0004547				mmu-miR-203*
42	52.2389	53.9873	105.318	0.978	-0.032093	42937			mmu-miR-493	MIMAT0004888				mmu-miR-493
43	57.631	47.5677	104.462	1.20642	0.270728	42795	kshv-miR-K12-3	MIMAT0002193
44	69.0852	72.008	138.88	0.939322	-0.090308	42485	ebv-miR-BART10*	MIMAT0004817
45	51.0717	52.3324	100.982	1.01529	0.021894	11271					rno-miR-349	MIMAT0000599			rno-miR-349
46	49.7592	43.8973	92.3511	1.10845	0.148544	46633	hsa-miR-1267	MIMAT0005921					hsa-miR-1267
47	52.7106	50.0721	102.529	1.04328	0.06113	42896	hsa-miR-450b-5p	MIMAT0004909					hsa-miR-450b-5p
48	56.865	50.4112	107.276	1.12547	0.170531	42685					rno-miR-871	MIMAT0005281			rno-miR-871
49	52.7281	50.9674	107.213	1.06948	0.096912	28480	hsa-miR-504	MIMAT0002875	mmu-miR-504	MIMAT0004889			hsa-miR-504	mmu-miR-504
50	53.5912	51.1501	102.657	1.06609	0.092333	42681	hsa-miR-1307	MIMAT0005951					hsa-miR-1307
51	54.0518	60.2381	115.866	0.900645	-0.15097	42610	hcmv-miR-UL36*	MIMAT0004754
52	255.01	229.457	482.861	1.15071	0.202526	10919	hsa-miR-103a	MIMAT0000101	mmu-miR-103	MIMAT0000546	rno-miR-103	MIMAT0000824	hsa-miR-103a	mmu-miR-103	rno-miR-103
53	59.3416	60.2826	118.256	1.00002	2.5e-05	17388			mmu-miR-669a-5p/mmu-miR-669p
54	42.1119	36.7448	79.2623	1.19168	0.253	42767			mmu-miR-34c*	MIMAT0004580	rno-miR-34c*	MIMAT0004723		mmu-miR-34c*	rno-miR-34c*
55	42.4546	43.7201	85.1572	1.00856	0.012298	11021
56	52.2253	53.4176	108.842	1.02891	0.041123	46541	hsa-miR-1225-5p	MIMAT0005572					hsa-miR-1225-5p
57	57.5705	57.0107	117.891	1.0366	0.051861	5250	hsa-miR-105	MIMAT0000102					hsa-miR-105
58	41.8543	41.2556	83.4916	1.05776	0.08101	42734	hsa-miR-2110	MIMAT0010133					hsa-miR-2110
59	72.3555	71.3451	142.488	1.01016	0.014578	46518			mmu-miR-1198-5p	MIMAT0005859				mmu-miR-1198-5p
60	166.655	219.515	383.758	0.779234	-0.359872	28568	spike_control_v2_35		spike_control_v2_35		spike_control_v2_35
61	70.0804	72.8746	143.997	0.949459	-0.074823	42665			mmu-miR-543*	MIMAT0017207	rno-miR-543	MIMAT0004787		mmu-miR-543*	rno-miR-543
62	405.017	482.71	886.598	0.843128	-0.246177	46923
63	44.0299	44.3551	90.2277	0.990053	-0.014423	46411	hsa-miR-1203	MIMAT0005866					hsa-miR-1203
64	51.6198	50.2082	102.591	1.08292	0.11492	46747	hsa-miR-1263	MIMAT0005915					hsa-miR-1263
65	38.1533	34.3113	73.9761	1.09037	0.124817	146183			mmu-miR-432	MIMAT0012771				mmu-miR-432
66	36.7707	37.8547	78.373	0.998158	-0.00266	146190	hsa-miR-3927	MIMAT0018202					hsa-miR-3927
67	52.6071	52.8607	108.007	1.00348	0.005007	146013			mmu-miR-1966	MIMAT0009439				mmu-miR-1966
68	49.8595	46.373	94.5426	1.09882	0.135962	146061	hsa-miR-1914*	MIMAT0007890					hsa-miR-1914*
69	1449.89	1315.57	2748.79	1.09287	0.128118	25557	spike_control_v2_17		spike_control_v2_17		spike_control_v2_17
70	57.3499	55.7066	114.812	0.996587	-0.004932	146060
71	290.903	378.443	664.006	0.971307	-0.042001	-1
72	49.838	47.9061	99.1875	1.0382	0.05409	146079					rno-miR-547	MIMAT0012851			rno-miR-547
73	48.164	49.7998	97.6959	0.974978	-0.036559	146199			mmu-miR-1961	MIMAT0009434				mmu-miR-1961
74	50.0896	50.7962	99.8623	0.963425	-0.053756	146138	hsa-miR-1909*	MIMAT0007882					hsa-miR-1909*
75	37.4248	33.7974	73.1481	1.08696	0.120301	146177					rno-miR-3585-5p	MIMAT0017878			rno-miR-3585-5p
76	145.256	145.966	293.111	1.00054	0.000775	146117	hsv1-miR-H6-3p	MIMAT0008404
77	53.6166	48.3053	101.248	1.0961	0.132383	146028			mmu-miR-1941-5p	MIMAT0009405				mmu-miR-1941-5p
78	57.1895	52.9196	110.853	1.09289	0.128151	146212
79	615.406	576.527	1213.85	1.11012	0.150714	146209
80	1060.56	1190.02	2228.41	0.823049	-0.28095	27968	spike_control_v2_29		spike_control_v2_29		spike_control_v2_29
81	848.77	766.879	1615.65	1.14777	0.198829	28393	spike_control_v2_32		spike_control_v2_32		spike_control_v2_32
82	138.842	131.386	271.586	1.03956	0.055977	146220
83	42.51	38.0462	81.8822	1.12169	0.165672	10902	hsa_negative_control_7		hsa_negative_control_7		hsa_negative_control_7
84	81.8746	72.6963	154.571	1.1875	0.247931	146055			mmu-miR-1954	MIMAT0009425				mmu-miR-1954
85	98.7233	97.5577	194.828	1.01324	0.018976	29146	spike_control_v2_43		spike_control_v2_43		spike_control_v2_43
86	38.5609	39.4558	78.0167	0.982053	-0.026127	145831	hsa-miR-625	MIMAT0003294					hsa-miR-625
87	37.5987	34.5581	71.0772	1.07253	0.101015	145963	hsa-miR-646	MIMAT0003316					hsa-miR-646
88	78.3941	67.8639	148.594	1.15917	0.213095	145977	hsa-miR-1247	MIMAT0005899	mmu-miR-1247	MIMAT0014800			hsa-miR-1247	mmu-miR-1247
89	57.7592	61.7253	115.863	0.96548	-0.050681	145675	hsa-miR-501-5p	MIMAT0002872					hsa-miR-501-5p
90	47.6931	45.7886	93.4817	1.04165	0.058877	145838	hsa-miR-125b-1*	MIMAT0004592	mmu-miR-125b-1-3p	MIMAT0004669	rno-miR-125b-3p	MIMAT0004730	hsa-miR-125b-1*	mmu-miR-125b-1-3p	rno-miR-125b-3p
91	47.8965	45.6087	95.0816	1.08834	0.122131	145953
92	51.8471	56.9375	109.709	0.908852	-0.137883	145690	hsa-miR-512-5p	MIMAT0002822					hsa-miR-512-5p
93	66.9017	63.5772	130.965	1.14795	0.199056	145678	hsa-miR-150	MIMAT0000451	mmu-miR-150	MIMAT0000160	rno-miR-150	MIMAT0000853	hsa-miR-150	mmu-miR-150	rno-miR-150
94	56.0983	56.2604	116.531	1.01852	0.026469	145884
95	45.365	48.0677	93.8933	0.934237	-0.09814	145715	hsa-miR-648	MIMAT0003318					hsa-miR-648
96	330.023	379.582	732.083	0.916728	-0.125434	147199	hsa-miR-27b	MIMAT0000419	mmu-miR-27b	MIMAT0000126	rno-miR-27b	MIMAT0000798	hsa-miR-27b	mmu-miR-27b	rno-miR-27b
97	38.7735	42.9741	85.3157	0.987371	-0.018336	147535	hsa-miR-4309	MIMAT0016859					hsa-miR-4309
98	39.4287	41.957	81.8579	0.97595	-0.035121	147892	hsa-miR-3152-3p	MIMAT0015025					hsa-miR-3152-3p
99	53.8607	57.9407	111.801	1.0166	0.023746	147890
100	66.3758	56.1143	123.477	1.21441	0.280253	147611	hsa-miR-4305	MIMAT0016857					hsa-miR-4305
101	48.4697	39.0541	85.6557	1.2649	0.339025	147934
102	45.2707	40.2906	81.6246	1.12311	0.167497	147627	hsa-miR-4294	MIMAT0016849					hsa-miR-4294
103	31.9351	33.0342	65.7142	1.06045	0.084677	147770	hsa-miR-4276	MIMAT0016904					hsa-miR-4276
104	360.348	375.044	736.849	1.02045	0.029206	147165	hsa-let-7b	MIMAT0000063	mmu-let-7b	MIMAT0000522	rno-let-7b	MIMAT0000775	hsa-let-7b	mmu-let-7b	rno-let-7b
105	51.5386	53.6799	106.129	0.961458	-0.056705	147705	hsa-miR-4320	MIMAT0016871					hsa-miR-4320
106	33.379	32.3802	64.9045	1.00431	0.006207	147848	hsa-miR-466	MIMAT0015002					hsa-miR-466
107	110.968	122.28	237.35	0.96187	-0.056086	147900	hsv2-miR-H6*	MIMAT0015652
108	165.122	142.601	309.721	1.18325	0.242756	147891	hsa-miR-3175	MIMAT0015052					hsa-miR-3175
109	41.0772	39.1839	78.248	1.10184	0.139913	147873
110	48.9948	50.0669	99.922	0.983023	-0.024703	147186	hsa-miR-200b	MIMAT0000318	mmu-miR-200b	MIMAT0000233	rno-miR-200b	MIMAT0000875	hsa-miR-200b	mmu-miR-200b	rno-miR-200b
111	36.5824	39.5438	76.9534	0.942191	-0.085908	147844
112	49.7233	57.5955	107.319	0.863454	-0.211809	147283	hsa-miRPlus-I137*		mmu-miR-137*	MIMAT0016986				mmu-miR-137*
113	12320.3	10680.4	23000.6	1.17672	0.234772	148493	hsa-miR-3613-3p	MIMAT0017991					hsa-miR-3613-3p
114	44.5593	44.3571	90.5521	0.9738	-0.038303	148231	hsa-miR-3918	MIMAT0018192					hsa-miR-3918
115	51.1354	51.8475	103.213	1.03686	0.052221	148635	hsa-miR-933	MIMAT0004976					hsa-miR-933
116	48.0338	51.9323	99.92	0.973817	-0.038278	148660
117	41.5975	36.0557	77.6533	1.15437	0.207112	147660	hsa-miR-4296	MIMAT0016845					hsa-miR-4296
118	44.5131	48.4554	93.9896	0.938211	-0.092015	147709	hsa-miR-3185	MIMAT0015065					hsa-miR-3185
119	49.7106	55.0987	104.364	0.896224	-0.158068	148251	hsa-miR-3689a-5p/hsa-miR-3689b/hsa-miR-3689e
120	59.2886	51.9518	109.749	1.0905	0.124989	148599	hsa-miR-3680	MIMAT0018106					hsa-miR-3680
121	41.5908	42.2532	83.0621	1.02171	0.030987	148665	hsa-miR-510	MIMAT0002882					hsa-miR-510
122	43.0012	48.9893	91.5207	0.896401	-0.157784	148363	hsa-miR-3652	MIMAT0018072					hsa-miR-3652
123	45.8181	47.2186	91.4789	0.955045	-0.06636	147703	hsa-miR-3181	MIMAT0015061					hsa-miR-3181
124	46.1871	49.371	94.4542	1.04025	0.056927	148062	hsa-miR-3667-3p	MIMAT0018090					hsa-miR-3667-3p
125	92.7611	88.662	178.133	1.04645	0.065504	148206	hsa-miR-3664-5p	MIMAT0018086					hsa-miR-3664-5p
126	35.1664	35.7635	73.9244	0.978895	-0.030774	14257	spike_control_v1_i		spike_control_v1_i		spike_control_v1_i
127	13.2082	13.1931	26.1803	0.999067	-0.001347	0	Empty		Empty		Empty
128	37.7245	34.9526	72.1791	1.0754	0.104871	148496			mmu-miR-3108*	MIMAT0014948				mmu-miR-3108*
129	116.791	112.373	234.624	1.11166	0.15272	148322					rno-miR-3541	MIMAT0017795			rno-miR-3541
130	67.8694	57.0924	126.017	1.2092	0.27405	148560			mmu-miR-3066	MIMAT0014838				mmu-miR-3066
131	34.6564	35.9482	71.6433	1.00967	0.01388	148185			mmu-miR-471-3p	MIMAT0017195	rno-miR-471*	MIMAT0017310		mmu-miR-471-3p	rno-miR-471*
132	46.8706	41.5211	87.3125	1.15174	0.203814	148230			mmu-miR-450a-1*	MIMAT0017182				mmu-miR-450a-1*
133	49.91	50.6079	100.539	0.986648	-0.019392	148444			mghv-mir-M1-2-5p	MIMAT0017186
134	44.0856	38.0291	83.2607	1.04948	0.069671	148164			mmu-miR-3074-2-3p	MIMAT0014946				mmu-miR-3074-2-3p
135	46.3774	43.7026	90.4932	1.0884	0.122209	148232			mmu-miR-3082-3p	MIMAT0014873				mmu-miR-3082-3p
136	38.3599	41.1485	81.0084	0.952739	-0.069847	148350					rno-miR-3588	MIMAT0017887			rno-miR-3588
137	65.676	65.7548	128.308	0.961489	-0.056658	148090			mmu-miR-495*	MIMAT0017249				mmu-miR-495*
138	50.5732	56.0454	107.24	0.934733	-0.097373	148142					rno-miR-451*	MIMAT0017193			rno-miR-451*
139	43.375	40.1541	83.0641	1.0634	0.088684	148022			mmu-miR-664*	MIMAT0017353				mmu-miR-664*
140	48.1278	49.0239	99.1007	1.03735	0.052902	148505			mmu-miR-341*	MIMAT0017037				mmu-miR-341*
141	39.6119	32.9471	72.3205	1.23968	0.30997	148152					rno-miR-218b	MIMAT0017838			rno-miR-218b
142	47.4287	44.0557	88.9538	1.14164	0.191111	148161			mmu-miR-3070a	MIMAT0014847				mmu-miR-3070a
143	28.5036	28.5279	58.3985	0.945126	-0.081421	148513					rno-miR-190b*	MIMAT0017298			rno-miR-190b*
144	41.8523	37.1744	79.123	1.0476	0.067089	148469					rno-miR-412*	MIMAT0017204			rno-miR-412*
145	35.676	36.7516	75.0474	0.957402	-0.062804	148203			mmu-miR-1198-3p	MIMAT0017332				mmu-miR-1198-3p
146	49.1935	43.1007	89.0987	1.16558	0.221048	148477			mmu-miR-1843-5p/mmu-miR-1843b-5p
147	38.0406	39.1298	77.1704	1.00803	0.011538	148572					rno-miR-3553	MIMAT0017814			rno-miR-3553
148	31.5729	34.6843	65.1521	0.958156	-0.061667	148333			mmu-miR-96*	MIMAT0017021				mmu-miR-96*
149	36.5426	37.1815	73.6648	0.928789	-0.106577	148391			mmu-miR-3068	MIMAT0014842				mmu-miR-3068
150	73.4156	66.8129	139.948	0.997279	-0.003931	148450			mmu-miR-210*	MIMAT0017052				mmu-miR-210*
151	38.5215	35.1521	71.7285	1.0933	0.128696	148306					rno-miR-381	MIMAT0003199			rno-miR-381
152	178.502	206.538	383.841	0.864374	-0.210272	148122			mmu-miR-669p*	MIMAT0014890				mmu-miR-669p*
153	37.619	39.8193	78.7771	1.02602	0.037061	148150					rno-miR-3559-5p	MIMAT0017827			rno-miR-3559-5p
154	57.0048	51.9769	109.248	1.09717	0.13379	148120			mmu-miR-106a*	MIMAT0017009				mmu-miR-106a*
155	44.2588	36.5772	80.836	1.23325	0.302461	146024	hsa-miR-383	MIMAT0000738					hsa-miR-383
156	53.1441	54.4916	106.723	1.05286	0.07431	42659			mmu-miR-290-3p	MIMAT0004572				mmu-miR-290-3p
157	48.301	47.6083	94.1338	1.03681	0.052154	17287			mghv-miR-M1-1	MIMAT0001564
158	48.0645	46.4626	92.4721	1.06243	0.087365	11234			mmu-miR-350	MIMAT0000605	rno-miR-350	MIMAT0000604		mmu-miR-350	rno-miR-350
159	30.8412	31.0299	59.6883	0.950515	-0.073219	30442	hsa-miR-802	MIMAT0004185	mmu-miR-802	MIMAT0004188	rno-miR-802	MIMAT0012840	hsa-miR-802	mmu-miR-802	rno-miR-802
160	51.5104	45.8141	95.7408	1.13483	0.182481	28019	hsa-miR-10a*	MIMAT0004555	mmu-miR-10a*	MIMAT0004659	rno-miR-10a-3p	MIMAT0004709	hsa-miR-10a*	mmu-miR-10a*	rno-miR-10a-3p
161	63.9431	65.5187	131.335	1.0029	0.00418	28191	hsa-miR-30e	MIMAT0000692	mmu-miR-30e	MIMAT0000248	rno-miR-30e	MIMAT0000805	hsa-miR-30e	mmu-miR-30e	rno-miR-30e
162	46.4566	35.7385	81.5096	1.23526	0.304814	42938					rno-miR-343	MIMAT0000591			rno-miR-343
163	40.7679	37.4701	75.0502	1.11698	0.159598	42959	hsa-miR-514	MIMAT0002883					hsa-miR-514
164	75.3137	46.2842	121.995	1.62734	0.702517	17411	hsa-miR-147b	MIMAT0004928	mmu-miR-147	MIMAT0004857	rno-miR-147	MIMAT0005297	hsa-miR-147b	mmu-miR-147	rno-miR-147
165	31.3451	26.332	55.9084	1.12341	0.167884	42678			mmu-miR-876-3p	MIMAT0004855				mmu-miR-876-3p
166	42.0804	36.1815	76.1887	1.10232	0.140545	46415	hsa-miR-548l	MIMAT0005889					hsa-miR-548l
167	45.9666	45.133	90.7444	1.01265	0.018129	42877			mmu-miR-18b	MIMAT0004858				mmu-miR-18b
168	50.8718	45.6019	99.4642	1.13681	0.184988	42770			mmu-miR-665	MIMAT0003733	rno-miR-665	MIMAT0012844		mmu-miR-665	rno-miR-665
169	51.5179	45.129	96.6469	1.13605	0.184021	46558	hsa-miR-1268/hsa-miR-1268b
170	46.6994	44.209	93.3018	0.999741	-0.000373	42756	hsa-miR-548d-5p	MIMAT0004812					hsa-miR-548d-5p
171	640.072	472.592	1112.66	1.36126	0.444941	42539
172	35.385	32.7122	69.666	1.13041	0.176847	17419	kshv-miR-K12-9	MIMAT0002185
173	136.798	141.719	279.114	0.974939	-0.036616	11260	hsa-miR-151-5p	MIMAT0004697	mmu-miR-151-5p	MIMAT0004536	rno-miR-151	MIMAT0000613	hsa-miR-151-5p	mmu-miR-151-5p	rno-miR-151
174	34.9498	40.2854	74.9614	0.844817	-0.243289	31388			mmu-miR-291a-5p	MIMAT0000367	rno-miR-291a-5p	MIMAT0000894		mmu-miR-291a-5p	rno-miR-291a-5p
175	35.6242	34.1636	72.0963	1.04683	0.066029	45985			mmu-miR-546	MIMAT0003166				mmu-miR-546
176	44.4395	49.3372	95.2126	0.975329	-0.036039	28346			mmu-miR-374*	MIMAT0003728				mmu-miR-374*
177	45.2818	44.5147	89.1274	1.00759	0.010911	42598	hsa-miR-452*	MIMAT0001636					hsa-miR-452*
178	43.4893	45.9642	89.4534	0.9377	-0.092802	31517	hsa-miR-561	MIMAT0003225					hsa-miR-561
179	44.3714	44.7174	90.5382	0.9491	-0.075368	11113	hsa-miR-448	MIMAT0001532	mmu-miR-448-3p	MIMAT0001533	rno-miR-448	MIMAT0001534	hsa-miR-448	mmu-miR-448-3p	rno-miR-448
180	29.449	30.2014	58.8857	0.999542	-0.000661	14313	hsa-miR-499-5p	MIMAT0002870	mmu-miR-499	MIMAT0003482	rno-miR-499	MIMAT0003381	hsa-miR-499-5p	mmu-miR-499	rno-miR-499
181	16.912	15.9857	32.8977	1.06624	0.092527	11181	hsa-miR-95	MIMAT0000094					hsa-miR-95
182	42.5693	33.6326	76.2018	1.32532	0.406343	46510			mmu-miR-1188	MIMAT0005843	rno-miR-1188-5p	MIMAT0017854		mmu-miR-1188	rno-miR-1188-5p
183	39.3089	33.6771	71.5561	1.03297	0.0468	17470	kshv-miR-K12-2	MIMAT0002183
184	44.2572	39.5394	83.2691	1.26289	0.336727	42811	hsa-miR-542-5p	MIMAT0003340	mmu-miR-542-5p	MIMAT0003171	rno-miR-542-5p	MIMAT0003178	hsa-miR-542-5p	mmu-miR-542-5p	rno-miR-542-5p
185	34.5279	35.0605	71.049	1.09724	0.133877	46796	hsa-miR-1302	MIMAT0005890					hsa-miR-1302
186	45.1326	39.6979	87.3746	1.11454	0.156442	17289	hsa-miR-616*	MIMAT0003284					hsa-miR-616*
187	75.9837	81.6907	159.349	0.954471	-0.067226	42588
188	437.493	316.491	785.609	1.70853	0.77276	11208			mmu-miR-207	MIMAT0000240	rno-miR-207	MIMAT0003115		mmu-miR-207	rno-miR-207
189	246.813	268.662	512.309	0.910951	-0.134555	46620	hsa-miR-1275	MIMAT0005929					hsa-miR-1275
190	38.8854	29.0812	69.0939	1.33685	0.41884	10954	hsa-miR-147	MIMAT0000251					hsa-miR-147
191	41.4602	40.6154	80.008	1.01909	0.027275	11251			mmu-miR-465a-5p	MIMAT0002106				mmu-miR-465a-5p
192	50.6513	55.6847	106.336	0.908658	-0.138191	11227			mmu-miR-329	MIMAT0000567	rno-miR-329	MIMAT0000566		mmu-miR-329	rno-miR-329
193	34.5442	34.658	69.2285	0.994247	-0.008324	46875	hsa-miR-2276	MIMAT0011775					hsa-miR-2276
194	39.7062	35.2787	77.7062	1.10788	0.147807	11018	hsa-miR-218	MIMAT0000275	mmu-miR-218	MIMAT0000663	rno-miR-218a	MIMAT0000888	hsa-miR-218	mmu-miR-218	rno-miR-218a
195	46.7635	43.5147	90.2783	1.15445	0.207209	11077	hsa-miR-363	MIMAT0000707	mmu-miR-363-3p	MIMAT0000708	rno-miR-363	MIMAT0003210	hsa-miR-363	mmu-miR-363-3p	rno-miR-363
196	36.1425	34.3798	72.3205	1.10465	0.143586	46924	hsa-miR-1252	MIMAT0005944					hsa-miR-1252
197	41.7803	40.5398	79.1198	1.0416	0.058805	11205			mmu-miR-199b*	MIMAT0000672				mmu-miR-199b*
198	45.709	45.1791	89.6198	1.01625	0.023256	46454	hsa-miR-520g	MIMAT0002858					hsa-miR-520g
199	44.3205	41.8929	86.2134	1.05776	0.081013	17422			mmu-miR-695	MIMAT0003481				mmu-miR-695
200	50.5251	48.5072	98.955	1.04762	0.067114	17517			mmu-miR-688	MIMAT0003467				mmu-miR-688
201	53.5299	53.7986	109.158	0.934085	-0.098374	46453			mmu-miR-466f-5p	MIMAT0004881				mmu-miR-466f-5p
202	45.0545	50.2325	92.6819	0.760231	-0.395491	42444			mmu-miR-291b-3p	MIMAT0003190				mmu-miR-291b-3p
203	37.1377	35.5287	71.8515	1.07224	0.100625	42686			mmu-miR-136*	MIMAT0004532				mmu-miR-136*
204	38.7098	33.7209	68.7233	1.14103	0.190334	42558			mmu-miR-497*	MIMAT0017247				mmu-miR-497*
205	51.7532	57.5024	110.682	0.836274	-0.257953	17302	hsa-miR-578	MIMAT0003243					hsa-miR-578
206	34.49	28.5748	60.967	1.19628	0.258555	42932	hsa-miR-920	MIMAT0004970					hsa-miR-920
207	53.1923	53.1091	107.139	1.02871	0.040831	17464
208	79.0398	87.8157	171.277	0.971681	-0.041445	13485	hsa-miR-10a	MIMAT0000253	mmu-miR-10a	MIMAT0000648	rno-miR-10a-5p	MIMAT0000782	hsa-miR-10a	mmu-miR-10a	rno-miR-10a-5p
209	45.6158	47.6107	92.131	0.920146	-0.120066	46791	hsa-miR-1204	MIMAT0005868					hsa-miR-1204
210	71.5199	92.5852	163.286	0.781086	-0.356446	46976			mmu-miR-467g	MIMAT0005854				mmu-miR-467g
211	113.764	111.537	217.272	0.972806	-0.039776	42679
212	32.9546	35.0076	69.1433	1.08003	0.111066	46750	hsa-miR-1254	MIMAT0005905					hsa-miR-1254
213	69.9518	58.4952	127.59	1.22057	0.28755	42503	hsa-miR-362-5p	MIMAT0000705					hsa-miR-362-5p
214	67.498	70.1365	139.742	0.9582	-0.061602	46624	hsa-miR-1236	MIMAT0005591					hsa-miR-1236
215	50.1389	50.4029	98.1764	0.980111	-0.028983	46917	hsa-miR-205	MIMAT0000266	mmu-miR-205	MIMAT0000238	rno-miR-205	MIMAT0000878	hsa-miR-205	mmu-miR-205	rno-miR-205
216	55.8332	48.0048	102.048	1.16179	0.216343	42769	hsa-let-7b*	MIMAT0004482	mmu-let-7b*	MIMAT0004621	rno-let-7b*	MIMAT0004705	hsa-let-7b*	mmu-let-7b*	rno-let-7b*
217	42.2528	35.1545	78.0123	1.19415	0.255983	11240	hsa-miR-409-3p	MIMAT0001639	mmu-miR-409-3p	MIMAT0001090	rno-miR-409-3p	MIMAT0003205	hsa-miR-409-3p	mmu-miR-409-3p	rno-miR-409-3p
218	37.6799	29.0896	68.7178	1.30233	0.381095	42964	hsa-miR-7-2*	MIMAT0004554					hsa-miR-7-2*
219	40.623	38.5135	79.1365	1.05503	0.077287	46803	hsa-miR-503	MIMAT0002874					hsa-miR-503
220	40.4351	41.6752	82.1103	1.00536	0.007709	146105	hsa-miR-1539	MIMAT0007401					hsa-miR-1539
221	45.416	44.9375	89.1903	0.997015	-0.004313	146077	hsv2-miR-H3	MIMAT0010202
222	87.6282	74.6119	160.247	1.14899	0.200371	27953	spike_control_v2_28		spike_control_v2_28		spike_control_v2_28
223	44.3308	41.865	87.4307	1.00399	0.005744	146051			mmu-miR-1897-3p	MIMAT0007865				mmu-miR-1897-3p
224	49.8117	51.7253	103.125	0.932853	-0.100279	146038					rno-miR-504	MIMAT0012830			rno-miR-504
225	156.982	116.611	276.89	1.37765	0.462211	146146
226	42.2588	39.949	84.631	0.999879	-0.000175	42838	hsa-miRPlus-C1076
227	119.528	132.361	250.131	0.98662	-0.019433	30293	spike_control_v2_49		spike_control_v2_49		spike_control_v2_49
228	37.3388	32.2357	70.3949	1.12891	0.174928	145661	SNORD110		SNORD110		SNORD110
229	316.619	308.033	625.12	1.08349	0.115682	19605	SNORD6		SNORD6		SNORD6
230	50.9268	49.6298	100.885	1.10421	0.14301	146097			mmu-miR-1934	MIMAT0009398				mmu-miR-1934
231	596.367	591.557	1187.92	1.02567	0.036572	46436
232	85.9033	86.2134	172.161	0.99686	-0.004537	146039			mmu-miR-669o-5p	MIMAT0009421				mmu-miR-669o-5p
233	166.744	150.627	315.723	1.09667	0.133135	145994			mmu-miR-1900	MIMAT0007870				mmu-miR-1900
234	135.241	136.142	272.933	0.991751	-0.01195	146050			mmu-miR-669n	MIMAT0009427				mmu-miR-669n
235	52.8857	48.3416	97.8503	1.02976	0.042304	13430	spike_control_v2_10		spike_control_v2_10		spike_control_v2_10
236	105.809	97.832	205.497	1.09554	0.131638	42831
237	31.3252	26.2954	57.373	1.18636	0.24654	146124	hsa-miR-4796-3p	MIMAT0019971					hsa-miR-4796-3p
238	30.2186	32.2301	61.1994	1.00513	0.007387	146152	hsa-miR-3179	MIMAT0015056					hsa-miR-3179
239	233.509	168.992	396.429	1.44689	0.532954	145745	hsa-miR-335*	MIMAT0004703	mmu-miR-335-3p	MIMAT0004704			hsa-miR-335*	mmu-miR-335-3p
240	44.0024	46.1915	92.385	0.92302	-0.115566	145679
241	33.5617	32.7751	68.1624	1.02166	0.030919	145697	hsa-miR-367*	MIMAT0004686					hsa-miR-367*
242	43.1338	39.1242	83.176	1.10272	0.141063	145701	hsa-miR-668	MIMAT0003881	mmu-miR-668	MIMAT0003732	rno-miR-668	MIMAT0012839	hsa-miR-668	mmu-miR-668	rno-miR-668
243	49.5585	50.0752	102.704	0.932255	-0.101204	145843	hsa-miR-330-5p	MIMAT0004693	mmu-miR-330	MIMAT0004642	rno-miR-330	MIMAT0004641	hsa-miR-330-5p	mmu-miR-330	rno-miR-330
244	31.7026	32.3491	64.0569	0.981206	-0.027372	145754	hsa-miR-523	MIMAT0002840					hsa-miR-523
245	39.8722	38.5251	78.3069	1.03443	0.048834	145696	hsa-miR-655	MIMAT0003331					hsa-miR-655
246	67.1744	62.8591	129.293	1.05607	0.078701	145638	hsa-miR-29a*	MIMAT0004503	mmu-miR-29a*	MIMAT0004631	rno-miR-29a*	MIMAT0004718	hsa-miR-29a*	mmu-miR-29a*	rno-miR-29a*
247	41.7814	40.1465	82.6584	1.05694	0.079891	145741	hsa-miR-545	MIMAT0003165					hsa-miR-545
248	65.9598	65.0609	129.073	1.00842	0.012102	146100	hsa-miR-296-5p	MIMAT0000690	mmu-miR-296-5p	MIMAT0000374	rno-miR-296*	MIMAT0000898	hsa-miR-296-5p	mmu-miR-296-5p	rno-miR-296*
249	42.33	38.4303	79.6413	1.14581	0.196368	147827	hsa-miR-3130-3p	MIMAT0014994					hsa-miR-3130-3p
250	131.029	105.799	235.217	1.20456	0.268504	147820	hsa-miR-3133	MIMAT0014998					hsa-miR-3133
251	26.7795	24.9347	53.5299	1.07506	0.104411	147845	hsa-miR-3173-3p	MIMAT0015048					hsa-miR-3173-3p
252	43.283	46.9196	91.2213	0.915505	-0.12736	145897	hsa-miR-92b	MIMAT0003218	mmu-miR-92b	MIMAT0004899	rno-miR-92b	MIMAT0005340	hsa-miR-92b	mmu-miR-92b	rno-miR-92b
253	34.1676	33.2811	69.7484	1.03447	0.048893	147195	hsa-miR-18a	MIMAT0000072	mmu-miR-18a	MIMAT0000528	rno-miR-18a	MIMAT0000787	hsa-miR-18a	mmu-miR-18a	rno-miR-18a
254	64.3814	59.0876	123.736	1.10079	0.138535	147203	hsa-miR-302a	MIMAT0000684	mmu-miR-302a	MIMAT0000380			hsa-miR-302a	mmu-miR-302a
255	169.02	131.818	298.683	1.34522	0.427843	148008
256	37.0135	34.1206	72.9283	1.08032	0.111465	147865	hsa-miR-4330	MIMAT0016924					hsa-miR-4330
257	31.6644	27.2528	59.6588	1.20113	0.264396	147870	hsa-miR-548s	MIMAT0014987					hsa-miR-548s
258	42.0856	43.9916	86.6545	0.936953	-0.093952	147919	kshv-miR-K12-12	MIMAT0015238
259	45.7755	38.9037	84.6791	1.17635	0.234319	147754
260	41.0223	38.1971	77.9964	1.07877	0.109382	147837	hsa-miR-3119	MIMAT0014981					hsa-miR-3119
261	46.4845	44.9299	90.3165	1.0519	0.072997	147981	hsa-miR-4325	MIMAT0016887					hsa-miR-4325
262	47.2404	44.7767	94.287	1.07353	0.102359	147789
263	34.17	35.8149	66.8901	0.93694	-0.093971	147562	hsa-miR-4253	MIMAT0016882					hsa-miR-4253
264	36.8881	39.41	74.4479	0.983524	-0.023968	147846	hsa-miR-4313	MIMAT0016865					hsa-miR-4313
265	31.3264	26.6576	57.3137	1.06182	0.086541	147748	hsv1-miR-H12	MIMAT0014689
266	93.6206	86.3328	183.218	1.08693	0.120262	148430	hsa-miR-374c	MIMAT0018443					hsa-miR-374c
267	62.0645	55.7444	118.104	1.14069	0.189903	148495	hsa-miR-3915	MIMAT0018189					hsa-miR-3915
268	38.0307	42.8475	78.0709	0.885765	-0.175004	148335	hsa-miR-3606	MIMAT0017983					hsa-miR-3606
269	30.7373	30.9431	63.2209	1.02403	0.034263	148208	hsa-miR-3610	MIMAT0017987					hsa-miR-3610
270	45.5	37.5438	86.8316	1.27766	0.353507	148562	hsa-miRPlus-I128-1*		mmu-miR-128-1*	MIMAT0016982	rno-miR-128-1*	MIMAT0017118		mmu-miR-128-1*	rno-miR-128-1*
271	34.2866	31.1198	65.5434	1.09599	0.13223	147715	hsa-miR-4251	MIMAT0016883					hsa-miR-4251
272	26.1286	28.0943	54.1369	0.927038	-0.109299	148042	hsa-miR-3662	MIMAT0018083					hsa-miR-3662
273	33.6111	34.3893	68.0004	0.977427	-0.032939	148332	hsa-miR-3692*	MIMAT0018121					hsa-miR-3692*
274	48.8893	56.2966	107.463	0.928223	-0.107456	147334	hsa-miR-3613-5p	MIMAT0017990					hsa-miR-3613-5p
275	113.823	96.2098	210.033	1.21069	0.275831	147722	hsa-miR-4306	MIMAT0016858					hsa-miR-4306
276	51.3798	54.5299	105.473	0.937186	-0.093593	147718	hsv1-miR-H3*	MIMAT0015279
277	493.872	430.494	924.366	1.18436	0.244114	148642	hsa-miR-1246	MIMAT0005898					hsa-miR-1246
278	39.1513	34.9602	74.0111	1.12272	0.167002	148040	hsa-miRPlus-I1247*		mmu-miR-1247*	MIMAT0014801				mmu-miR-1247*
279	91.6031	66.6007	161.002	1.33593	0.417842	147595	hsa-miR-3178	MIMAT0015055					hsa-miR-3178
280	30.7687	30.6517	61.5314	0.999038	-0.001389	147712	hsv1-miR-H1	MIMAT0003744
281	28.4586	29.5462	59.662	1.02259	0.032226	148170			mmu-miR-741*	MIMAT0017262				mmu-miR-741*
282	33.6596	31.9542	66.0792	1.09923	0.136498	148580			mmu-miR-134*	MIMAT0016985				mmu-miR-134*
283	59.6501	57.3121	122.113	0.914948	-0.128238	148110			mmu-miR-3075*	MIMAT0014859				mmu-miR-3075*
284	39.6369	34.8846	70.3937	1.13415	0.181613	148538			mmu-miR-146a*	MIMAT0016989				mmu-miR-146a*
285	35.9805	38.371	75.9729	0.936645	-0.094426	148091			mmu-miR-3088*	MIMAT0014897				mmu-miR-3088*
286	39.4689	37.2313	75.67	1.05413	0.076054	148016					rno-miR-336*	MIMAT0017034			rno-miR-336*
287	43.7389	49.75	94.2182	0.866082	-0.207425	148459					rno-miR-3593-3p	MIMAT0017897			rno-miR-3593-3p
288	39.2345	34.1397	73.4283	1.06801	0.094918	148612					rno-miR-3561-5p	MIMAT0017830			rno-miR-3561-5p
289	41.9662	37.16	80.3344	1.09321	0.128571	148511					rno-miR-3595	MIMAT0017903			rno-miR-3595
290	38.7074	39.1127	76.4128	0.976249	-0.034679	148453	hsa-miR-3074-5p	MIMAT0019208	mmu-miR-3074-5p	MIMAT0014856			hsa-miR-3074-5p	mmu-miR-3074-5p
291	70.7456	65.2568	139.156	1.11761	0.160413	148212			mmu-miR-3103	MIMAT0014938				mmu-miR-3103
292	63.2046	65.3993	126.162	0.987808	-0.017697	148530					rno-miR-466c*	MIMAT0017287			rno-miR-466c*
293	38.5545	40.4479	77.0816	1.01882	0.026895	148517			mmu-miR-3078	MIMAT0014864				mmu-miR-3078
294	157.527	147.753	311.008	1.12155	0.165494	148267			mmu-miR-3082-5p	MIMAT0014872				mmu-miR-3082-5p
295	56.8615	54.5088	109.396	1.07929	0.110086	148134			mmu-miR-3067	MIMAT0014840				mmu-miR-3067
296	308.399	128.445	429.623	2.36098	1.23939	148389					rno-miR-3571	MIMAT0017851			rno-miR-3571
297	756.838	460.096	1216.93	1.71351	0.776956	148484			mmu-miR-3084	MIMAT0014877				mmu-miR-3084
298	33.7086	34.1915	68.5036	0.987508	-0.018135	148576					rno-miR-92a-2*	MIMAT0017108			rno-miR-92a-2*
299	49.6493	44.5434	94.7365	1.11487	0.156879	148435					rno-miR-672*	MIMAT0017312			rno-miR-672*
300	32.3722	32.5748	66.4415	1.0246	0.035062	148329					rno-miR-3587	MIMAT0017883			rno-miR-3587
301	33.1254	27.2866	60.2942	1.20927	0.274134	148600					rno-miR-196c*	MIMAT0017299			rno-miR-196c*
302	39.6369	39.8666	80.8861	1.12776	0.173455	148028			mghv-miR-M1-14*	MIMAT0018174
303	28.9375	26.9761	54.7994	1.07932	0.110125	148555					rno-miR-544*	MIMAT0017359			rno-miR-544*
304	24.883	27.9817	52.6115	0.874336	-0.19374	148153					rno-miR-489*	MIMAT0017196			rno-miR-489*
305	42.9741	40.8276	84.1919	1.05928	0.083086	148392					rno-miR-208b-5p	MIMAT0017844			rno-miR-208b-5p
306	108.328	105.327	213.656	1.06702	0.093594	148636			mmu-miR-466f	MIMAT0005844				mmu-miR-466f
307	15.084	16.2552	32.5486	0.996058	-0.005699	148301					rno-miR-293*	MIMAT0017365			rno-miR-293*
308	39.699	36.6644	78.0402	1.10926	0.149591	146094	hsa-miR-1911*	MIMAT0007886					hsa-miR-1911*
309	1470.63	830.017	2300.65	1.83129	0.872864	11039	hsa-miR-29a	MIMAT0000086	mmu-miR-29a	MIMAT0000535	rno-miR-29a	MIMAT0000802	hsa-miR-29a	mmu-miR-29a	rno-miR-29a
310	37.789	30.2273	68.2783	1.22699	0.295126	46592	hsa-miR-548j	MIMAT0005875					hsa-miR-548j
311	138.883	130.888	269.771	1.06456	0.090261	27565	hsa-miR-423-5p	MIMAT0004748	mmu-miR-423-5p	MIMAT0004825	rno-miR-423*	MIMAT0017305	hsa-miR-423-5p	mmu-miR-423-5p	rno-miR-423*
312	201.719	173.538	369.448	1.13539	0.183193	146147			mmu-miR-1897-5p	MIMAT0007864				mmu-miR-1897-5p
313	49.3029	39.3428	89.5852	1.36112	0.444795	17608	hsa-miR-425	MIMAT0003393	mmu-miR-425	MIMAT0004750	rno-miR-425	MIMAT0005314	hsa-miR-425	mmu-miR-425	rno-miR-425
314	363.678	311.368	675.046	1.19456	0.256482	30787	hsa-miR-125b	MIMAT0000423	mmu-miR-125b-5p	MIMAT0000136	rno-miR-125b-5p	MIMAT0000830	hsa-miR-125b	mmu-miR-125b-5p	rno-miR-125b-5p
315	40.6369	42.746	83.2094	1.10743	0.14722	11159	hsa-miR-518e	MIMAT0002861					hsa-miR-518e
316	54.7225	61.0932	116.23	0.91309	-0.131171	11218			mmu-miR-294	MIMAT0000372				mmu-miR-294
317	37.3312	37.3177	74.9252	0.993074	-0.010027	46572			mcmv-miR-m108-2-3p	MIMAT0005561
318	46.9829	48.4777	98.1676	0.943905	-0.083286	42613	ebv-miR-BART19-5p	MIMAT0004836
319	44.2452	51.5904	99.426	0.862091	-0.214088	42511			mmu-miR-99a*	MIMAT0016981	rno-miR-99a*	MIMAT0004724		mmu-miR-99a*	rno-miR-99a*
320	48.0525	54.1393	102.192	0.887048	-0.172916	11217			mmu-miR-293	MIMAT0000371				mmu-miR-293
321	42.7186	42.3252	84.506	1.0357	0.050604	46712
322	38.8181	39.9952	77.2938	1.02033	0.029036	17541	ebv-miR-BART1-5p	MIMAT0000999
323	72.3232	60.7309	131.884	1.21476	0.280675	17596
324	46.4801	47.0191	89.6752	0.955747	-0.065299	28250	hsa-miRPlus-D1090		mmu-miR-872	MIMAT0004934	rno-miR-872	MIMAT0005282		mmu-miR-872	rno-miR-872
325	39.5545	36.6604	77.6744	1.06531	0.091271	11084	hsa-miR-372	MIMAT0000724					hsa-miR-372
326	42.9968	39.5725	80.1031	0.963197	-0.054097	17358	ebv-miR-BART16	MIMAT0003714
327	47.6986	58.1927	104.493	0.754438	-0.406525	17312	hsa-miR-592	MIMAT0003260	mmu-miR-592	MIMAT0003730	rno-miR-592	MIMAT0012834	hsa-miR-592	mmu-miR-592	rno-miR-592
328	35.1525	36.3173	73.1855	0.850681	-0.23331	11171	hsa-miR-521	MIMAT0002854					hsa-miR-521
329	54.8149	60.1764	110.012	0.994072	-0.008578	42803			mmu-miR-466c-5p	MIMAT0004877				mmu-miR-466c-5p
330	31.1529	28.7273	60.9268	1.05911	0.082854	46301	hsa-miR-621	MIMAT0003290					hsa-miR-621
331	36.7655	32.0892	66.3276	1.17914	0.237735	14289			mmu-miR-540-3p	MIMAT0003167	rno-miR-540	MIMAT0003174		mmu-miR-540-3p	rno-miR-540
332	78.6823	58.4367	135.598	1.25906	0.332352	42524	hsa-miR-21*	MIMAT0004494					hsa-miR-21*
333	119.924	120.198	240.122	1.00377	0.00543	14301	hsa-miR-361-5p	MIMAT0000703	mmu-miR-361	MIMAT0000704	rno-miR-361	MIMAT0003117	hsa-miR-361-5p	mmu-miR-361	rno-miR-361
334	39.7886	38.4634	75.8547	1.02705	0.038506	46689	hsa-miR-1229	MIMAT0005584					hsa-miR-1229
335	28.9455	28.4471	57.4881	1.01209	0.01734	46647	hsa-miR-1324	MIMAT0005956					hsa-miR-1324
336	35.4423	32.9908	72.0649	1.07493	0.104248	23524			mmu-miR-465a-3p/mmu-miR-465b-3p/mmu-miR-465c-3p
337	31.5673	29.1465	57.256	1.12443	0.169196	42611			mmu-miR-467d	MIMAT0004886				mmu-miR-467d
338	31.8173	31.9331	63.9431	1.0525	0.073825	42970	hsa-miR-744*	MIMAT0004946	mmu-miR-744*	MIMAT0004820			hsa-miR-744*	mmu-miR-744*
339	75.8571	88.9948	161.607	0.818471	-0.288997	27740	hsa-miR-574-5p	MIMAT0004795	mmu-miR-574-5p	MIMAT0004893			hsa-miR-574-5p	mmu-miR-574-5p
340	234.098	274.393	504.423	0.841756	-0.248526	46228	hsa-miR-320c	MIMAT0005793					hsa-miR-320c
341	43.6847	51.1553	96.287	0.84723	-0.239174	11215			mmu-miR-292-3p	MIMAT0000370	rno-miR-292-3p	MIMAT0000897		mmu-miR-292-3p	rno-miR-292-3p
342	38.9041	42.6959	82.5525	0.933849	-0.098739	11246			mmu-miR-434-3p	MIMAT0001422	rno-miR-434	MIMAT0005315		mmu-miR-434-3p	rno-miR-434
343	54.7412	54.6489	109.39	1.00118	0.001697	17904			mmu-miR-185*	MIMAT0016996				mmu-miR-185*
344	44.5621	49.5605	93.1557	0.939543	-0.089969	11273					rno-miR-352	MIMAT0000610			rno-miR-352
345	42.9594	46.8909	89.8503	0.96727	-0.04801	19583
346	43.4037	39.8646	82.1322	1.08957	0.123763	11141	hsa-miR-509-3p	MIMAT0002881					hsa-miR-509-3p
347	30.4809	28.9423	59.4232	1.04382	0.06187	42766	hsa-miR-554	MIMAT0003217					hsa-miR-554
348	148.566	117.322	261.843	1.31025	0.389838	17896			mmu-miR-21*	MIMAT0004628	rno-miR-21*	MIMAT0004711		mmu-miR-21*	rno-miR-21*
349	34.1166	31.3834	66.5967	1.111	0.151861	46501	hsa-miR-1305	MIMAT0005893					hsa-miR-1305
350	54.8268	54.2158	112.551	1.04435	0.062604	17272	hsa-miR-551a	MIMAT0003214					hsa-miR-551a
351	43.2874	44.1584	88.1549	0.895006	-0.160031	42479					rno-miR-29b-1*	MIMAT0005445			rno-miR-29b-1*
352	98.6963	93.4375	189.248	1.01522	0.021787	42965	hsa-miR-424	MIMAT0001341					hsa-miR-424
353	38.9315	39.1405	79.1652	0.976069	-0.034945	42913			mmu-miR-345-3p	MIMAT0004656	rno-miR-345-3p	MIMAT0004655		mmu-miR-345-3p	rno-miR-345-3p
354	34.5936	32.8268	67.666	1.04568	0.064447	42683	hsa-miR-922	MIMAT0004972					hsa-miR-922
355	36.1644	34.584	71.1744	1.03065	0.043556	28450			mmu-miR-291b-5p	MIMAT0003189				mmu-miR-291b-5p
356	1456.86	1109.28	2581.4	1.27038	0.345258	46514
357	49.2564	43.543	96.4315	1.13319	0.180396	42865	hsa-miR-181a	MIMAT0000256	mmu-miR-181a	MIMAT0000210	rno-miR-181a	MIMAT0000858	hsa-miR-181a	mmu-miR-181a	rno-miR-181a
358	57.1553	55.1298	111.812	1.00409	0.005888	42894			mmu-miR-466e-5p	MIMAT0004879				mmu-miR-466e-5p
359	40.4785	39.5653	83.5191	1.04334	0.061204	42667	hsa-miR-302b*	MIMAT0000714					hsa-miR-302b*
360	285.545	273.393	558.938	1.09279	0.128015	10138	hsa-miR-130a	MIMAT0000425	mmu-miR-130a	MIMAT0000141	rno-miR-130a	MIMAT0000836	hsa-miR-130a	mmu-miR-130a	rno-miR-130a
361	32.123	31.3296	62.6421	1.02028	0.02896	30681			mmu-miR-376c	MIMAT0003183	rno-miR-376c	MIMAT0003194		mmu-miR-376c	rno-miR-376c
362	52.4041	52.3443	104.748	0.95392	-0.06806	30831			mmu-miR-804	MIMAT0004210				mmu-miR-804
363	41.6071	42.9076	84.8754	0.962289	-0.055458	46381	hsa-miR-1298	MIMAT0005800	mmu-miR-1298	MIMAT0014809			hsa-miR-1298	mmu-miR-1298
364	52.0358	51.4761	102.249	1.02924	0.041574	42523	hsa-miR-26b*	MIMAT0004500	mmu-miR-26b*	MIMAT0004630	rno-miR-26b*	MIMAT0004714	hsa-miR-26b*	mmu-miR-26b*	rno-miR-26b*
365	42.7448	46.8726	89.6174	0.894611	-0.160668	42892	hsa-miR-450b-3p	MIMAT0004910					hsa-miR-450b-3p
366	40.6648	42.963	83.0852	1.02995	0.042575	42824	ebv-miR-BART9*	MIMAT0004816
367	36.9566	38.0701	73.6636	0.983641	-0.023796	17606	kshv-miR-K12-4-5p	MIMAT0002191
368	41.6043	42.2321	83.6791	0.985247	-0.021443	42927			mmu-miR-673-3p	MIMAT0004824				mmu-miR-673-3p
369	39.9208	44.2201	83.9399	0.898276	-0.154769	42861			mmu-miR-466d-3p	MIMAT0004931				mmu-miR-466d-3p
370	40.0414	39.0514	79.3527	1.02793	0.039741	46925	hsa-miR-1277	MIMAT0005933					hsa-miR-1277
371	40.5752	38.9893	75.7106	1.00458	0.006592	46832	hsa-miR-1202	MIMAT0005865					hsa-miR-1202
372	41.9737	45.5287	85.9646	0.906313	-0.141918	42614	hsa-miR-186*	MIMAT0004612					hsa-miR-186*
373	77.4877	67.8173	143.494	1.12633	0.171633	146064	hsa-miR-718	MIMAT0012735					hsa-miR-718
374	45.0736	42.4881	87.7305	1.06465	0.090375	146091	hsa-miR-1914	MIMAT0007889					hsa-miR-1914
375	35.8674	30.9833	68.9387	1.14528	0.1957	42780	hsa-miRPlus-A1065
376	29.043	23.9654	53.5414	1.10247	0.140735	145866
377	241.153	248.147	482.941	1.00948	0.013609	46205	SNORD48		SNORD48		SNORD48
378	184.493	195.307	379.8	0.947422	-0.077921	29138	spike_control_v2_42		spike_control_v2_42		spike_control_v2_42
379	176.209	193.986	373.578	0.959142	-0.060184	146192			mmu-miR-669m-3p	MIMAT0009419				mmu-miR-669m-3p
380	43.4614	40.7922	83.9383	1.09012	0.124487	42802
381	34.5916	31.3698	65.5016	1.09924	0.136506	145872
382	32.0107	33.3125	65.3232	0.971229	-0.042117	146036					rno-miR-293	MIMAT0012847			rno-miR-293
383	38.9124	38.9467	74.4268	0.981063	-0.027582	146017			mmu-miR-1953	MIMAT0009424				mmu-miR-1953
384	60.4976	57.381	117.045	1.12655	0.171913	28488	spike_control_v2_34		spike_control_v2_34		spike_control_v2_34
385	40.1433	35.7269	73.256	1.24128	0.311825	145934	hsa-miRPlus-B1114
386	44.0864	45.9005	89.9869	0.973526	-0.038709	146020	hsa-miR-449c*	MIMAT0013771					hsa-miR-449c*
387	158.118	168.35	320.011	0.952466	-0.070261	28098	spike_control_v2_31		spike_control_v2_31		spike_control_v2_31
388	41.5979	38.2619	81.0661	0.994647	-0.007743	14258	hsa_negative_control_1		hsa_negative_control_1		hsa_negative_control_1
389	51.3014	50.4514	97.4956	0.884858	-0.176482	145990	ebv-miR-BART21-3p	MIMAT0010131
390	39.6779	39.4343	78.2619	0.982967	-0.024785	146003					rno-miR-711	MIMAT0012859			rno-miR-711
391	36.3742	38.2201	74.0983	0.938154	-0.092103	145717	hsa-miR-516a-3p/hsa-miR-516b*
392	111.163	115.69	240.83	1.05497	0.077202	145944
393	26.9411	26.3487	55.7249	1.04679	0.065965	145984	ebv-miR-BART2-3p	MIMAT0004744
394	47.3893	43.9745	93.7596	1.06454	0.090226	145760
395	26.2695	28.4375	55.0295	0.912212	-0.132559	146009	hsa-miR-376a	MIMAT0000729					hsa-miR-376a
396	33.3662	39.1982	71.2317	0.868533	-0.203347	145785	hsa-miR-526b*	MIMAT0002836					hsa-miR-526b*
397	39.3392	35.619	75.2241	1.07483	0.104113	145641	hsa-miR-369-5p	MIMAT0001621	mmu-miR-369-5p	MIMAT0003185	rno-miR-369-5p	MIMAT0003206	hsa-miR-369-5p	mmu-miR-369-5p	rno-miR-369-5p
398	37.9956	37.9104	75.8392	1.00419	0.006025	145842	hsa-miR-658	MIMAT0003336					hsa-miR-658
399	72.8961	63.1222	133.74	1.26969	0.34448	146086	hsa-miR-30a	MIMAT0000087	mmu-miR-30a	MIMAT0000128	rno-miR-30a	MIMAT0000808	hsa-miR-30a	mmu-miR-30a	rno-miR-30a
400	30.6274	30.5522	60.1764	1.00526	0.007572	145905	hsa-miR-518a-5p/hsa-miR-527
401	32.8702	33.8579	66.4108	0.918958	-0.121929	147854	hsa-miR-548u	MIMAT0015013					hsa-miR-548u
402	23.9236	21.3014	45.7002	1.12271	0.166982	147835	hsa-miR-3143	MIMAT0015012					hsa-miR-3143
403	32.6385	36.1628	69.6576	0.8912	-0.166179	147510
404	35.5502	33.7277	67.6584	0.993811	-0.008956	147796	hsa-miR-4327	MIMAT0016889					hsa-miR-4327
405	64.338	61.3312	126.803	0.981615	-0.026771	147776	hsa-miR-4317	MIMAT0016872					hsa-miR-4317
406	54.664	55.2281	111.819	0.979669	-0.029633	147840	hsv2-miR-H9-3p	MIMAT0014352
407	37.4013	43.0406	79.4777	1.017	0.024317	147901	kshv-miR-K12-7*	MIMAT0015217
408	21.8607	21.088	43.6154	1.01258	0.018032	147941	hsa-miR-3160-3p	MIMAT0015034					hsa-miR-3160-3p
409	241.482	234.986	476.468	1.03696	0.052365	147767	hsa-miR-4279	MIMAT0016909					hsa-miR-4279
410	32.2412	36.4777	65.9387	0.959202	-0.060093	147832	hsa-miR-4326	MIMAT0016888					hsa-miR-4326
411	32.0633	30.254	60.9315	1.01154	0.01655	147851	hsa-miR-3201	MIMAT0015086					hsa-miR-3201
412	32.5784	32.9805	68.1923	0.990578	-0.013657	147706	hsa-miR-4255	MIMAT0016885					hsa-miR-4255
413	36.8089	31.703	70.0924	1.11835	0.161368	147821	hsa-miR-3169	MIMAT0015044					hsa-miR-3169
414	36.4383	33.3539	71.1652	1.08587	0.118845	147654	hsa-miR-3138	MIMAT0015006					hsa-miR-3138
415	29.2134	27.7189	57.5163	1.10542	0.144595	147623	hsa-miR-4304	MIMAT0016854					hsa-miR-4304
416	30.9037	31.3424	62.2635	1.01762	0.025196	147836	hsv2-miR-H7-5p	MIMAT0014351
417	36.1429	37.5366	77.7584	0.930065	-0.104597	148683	hsa-miR-888*	MIMAT0004917					hsa-miR-888*
418	34.3033	29.9419	59.3643	1.0902	0.12459	148467	hsa-miR-3939	MIMAT0018355					hsa-miR-3939
419	28.0195	27.0358	57.0637	1.0378	0.053528	14261	spike_control_v1_a		spike_control_v1_a		spike_control_v1_a
420	35.3455	32.3635	68.627	1.08106	0.112448	147986	hsa-miRPlus-K1303*
421	29.842	28.84	59.1561	1.05191	0.073011	148319	hsa-miR-3647-5p	MIMAT0018066					hsa-miR-3647-5p
422	31.5267	34.3388	65.1302	0.947626	-0.07761	148387	hsa-miR-3942-5p	MIMAT0018358					hsa-miR-3942-5p
423	37.369	33.955	71.2317	1.09711	0.133714	148658
424	36.0936	37.9502	71.4375	0.84712	-0.239361	148004	hsa-miRPlus-G1140-3p
425	29.459	32.8021	59.5215	0.981365	-0.027139	148671
426	325.571	286.681	612.786	1.12588	0.17105	148285	hsa-miR-3941	MIMAT0018357					hsa-miR-3941
427	36.5044	35.0796	70.4594	1.03793	0.053703	148466	hsa-miR-3937	MIMAT0018352					hsa-miR-3937
428	170.058	145.717	311.235	1.14333	0.193246	148682	hsa-miR-483-3p	MIMAT0002173					hsa-miR-483-3p
429	34.7412	29.4387	63.1871	1.22139	0.288528	148264	hsa-miR-3665	MIMAT0018087					hsa-miR-3665
430	33.1505	30.1588	62.252	1.1687	0.224909	148640	hsa-miR-34b	MIMAT0004676					hsa-miR-34b
431	69.0227	63.0844	131.735	1.08601	0.119039	148327	hsa-miR-3651	MIMAT0018071					hsa-miR-3651
432	38.8221	40.715	79.4582	0.910332	-0.135536	147555	hsv2-miR-H19	MIMAT0014701
433	37.6628	41.3268	80.0322	0.95899	-0.060412	148486			mmu-miR-3061-3p	MIMAT0014829				mmu-miR-3061-3p
434	31.5677	32.0279	63.9578	0.992854	-0.010346	148279			mmu-miR-449a*	MIMAT0017180				mmu-miR-449a*
435	74.1461	71.8607	142.118	1.02015	0.028776	148035			mmu-miR-3084*	MIMAT0014876				mmu-miR-3084*
436	76.8838	70.461	144.968	1.05411	0.076023	148158			mghv-mir-M1-5*	MIMAT0017189
437	31.5609	29.9841	61.4598	1.06206	0.086866	148611					rno-miR-3576	MIMAT0017862			rno-miR-3576
438	33.2787	33.9088	66.8873	0.981416	-0.027064	148615			mmu-miR-672*	MIMAT0017241				mmu-miR-672*
439	33.9817	30.76	65.498	1.10476	0.143735	148012	hsa-miR-3545-3p	MIMAT0019814			rno-miR-3545-3p	MIMAT0017800	hsa-miR-3545-3p		rno-miR-3545-3p
440	37.1043	32.0732	70.0406	1.0676	0.094364	148070			mmu-miR-1197*	MIMAT0017331				mmu-miR-1197*
441	37.1047	35.7715	73.1994	1.0337	0.04781	148582			mmu-miR-298*	MIMAT0017007				mmu-miR-298*
442	162.412	141.648	298.057	1.19736	0.25986	148528			mmu-miR-196a-1*	MIMAT0017013				mmu-miR-196a-1*
443	39.1911	37.41	79.5283	1.02916	0.041467	148578			mmu-miR-541*	MIMAT0017209				mmu-miR-541*
444	35.215	30.7381	64.0609	1.205	0.269037	148130			mmu-miR-3079-3p	MIMAT0014867				mmu-miR-3079-3p
445	36.418	35.6764	72.5669	0.978003	-0.032089	148258			mmu-miR-3089-5p	MIMAT0014899				mmu-miR-3089-5p
446	42.3137	43.0243	84.7504	1.00538	0.007741	148283			mmu-miR-1199*	MIMAT0017333				mmu-miR-1199*
447	31.2014	34.4192	67.9988	1.04107	0.058065	148067					rno-miR-201*	MIMAT0017364			rno-miR-201*
448	39.4518	38.7201	78.4049	0.957195	-0.063115	148172			mmu-miR-216a*	MIMAT0017054	rno-miR-216a*	MIMAT0017160		mmu-miR-216a*	rno-miR-216a*
449	42.2906	44.5744	86.0064	0.928993	-0.106261	148689			mmu-miR-3099*	MIMAT0014815				mmu-miR-3099*
450	35.8527	36.2878	74.5338	1.00202	0.002907	148191			mmu-miR-3081	MIMAT0014871				mmu-miR-3081
451	150.759	175.042	328.677	0.815014	-0.295104	148094			mmu-miR-669c*	MIMAT0017253				mmu-miR-669c*
452	34.1031	35.4443	71.0314	1.0034	0.004896	148419			mmu-miR-344c*	MIMAT0014927				mmu-miR-344c*
453	29.1485	25.5131	55.6361	1.19595	0.25816	148503			mmu-miR-3098-5p	MIMAT0014917				mmu-miR-3098-5p
454	31.7385	31.5888	63.3272	0.973887	-0.038174	148605			mmu-miR-128-2*	MIMAT0017069				mmu-miR-128-2*
455	38.0573	41.2118	79.9964	0.906831	-0.141094	148025					rno-miR-374*	MIMAT0017223			rno-miR-374*
456	39.301	34.6397	75.1015	1.02717	0.038677	148661
457	37.334	31.2158	68.3666	1.19152	0.252808	148429					rno-miR-344b-1-3p	MIMAT0017894			rno-miR-344b-1-3p
458	32.5764	33.215	64.5179	1.03425	0.048592	148407			mmu-miR-871-3p	MIMAT0017265				mmu-miR-871-3p
459	31.3901	30.1051	61.8818	0.980921	-0.027791	148442					rno-miR-214*	MIMAT0017159			rno-miR-214*
460	92.7687	82.5171	172.111	1.04848	0.068301	42499
461	31.4952	32.7253	61.949	0.918276	-0.123	145759	hsa-miR-181c*	MIMAT0004559	mmu-miR-181c*	MIMAT0017068	rno-miR-181c*	MIMAT0017137	hsa-miR-181c*	mmu-miR-181c*	rno-miR-181c*
462	38.9009	39.0585	76.8388	1.05945	0.083314	17835					rno-miR-450a	MIMAT0001547			rno-miR-450a
463	38.3861	37.8101	76.6847	0.996135	-0.005587	42732	hsa-miR-532-3p	MIMAT0004780	mmu-miR-532-3p	MIMAT0004781	rno-miR-532-3p	MIMAT0005323	hsa-miR-532-3p	mmu-miR-532-3p	rno-miR-532-3p
464	33.2209	30.3646	64.5088	1.14515	0.195537	145734	hsa-miR-33b*	MIMAT0004811					hsa-miR-33b*
465	45.5155	47.8436	98.0263	0.912613	-0.131925	42493	hsa-miR-892b	MIMAT0004918					hsa-miR-892b
466	60.6481	54.2619	114.417	1.13037	0.176799	28161			mmu-miR-380-5p	MIMAT0000744	rno-miR-380	MIMAT0005308		mmu-miR-380-5p	rno-miR-380
467	44.5271	47.0824	90.5689	0.984081	-0.023151	13170	hsa-miR-380*	MIMAT0000734					hsa-miR-380*
468	110.904	107.742	218.645	1.03483	0.049388	42958
469	503.638	429.628	933.266	1.17681	0.234884	46324	hsa-miR-320b	MIMAT0005792					hsa-miR-320b
470	67.6855	72.2006	142.07	1.0002	0.000291	17433			mmu-miR-679-5p	MIMAT0003455				mmu-miR-679-5p
471	63.5705	60.5617	120.934	1.0004	0.000573	11202			mmu-miR-151-3p	MIMAT0000161	rno-miR-151*	MIMAT0000614		mmu-miR-151-3p	rno-miR-151*
472	334.167	346.898	684.735	0.974112	-0.037841	42939			mmu-miR-582-3p	MIMAT0005292				mmu-miR-582-3p
473	59.8539	60.99	123.651	0.960795	-0.057699	17676	hsa-miR-152	MIMAT0000438	mmu-miR-152	MIMAT0000162	rno-miR-152	MIMAT0000854	hsa-miR-152	mmu-miR-152	rno-miR-152
474	45.3822	40.8786	87.4232	1.0557	0.078194	17593	hsa-miR-650	MIMAT0003320					hsa-miR-650
475	175.436	154.277	329.713	1.21825	0.284812	46483	hsa-miR-27a	MIMAT0000084	mmu-miR-27a	MIMAT0000537	rno-miR-27a	MIMAT0000799	hsa-miR-27a	mmu-miR-27a	rno-miR-27a
476	202.307	195.306	397.613	1.03822	0.054119	46438	hsa-let-7g	MIMAT0000414	mmu-let-7g	MIMAT0000121			hsa-let-7g	mmu-let-7g
477	43.8595	44.6334	89.3714	0.915755	-0.126966	42703	hsa-miR-490-3p	MIMAT0002806	mmu-miR-490-3p	MIMAT0003780	rno-miR-490	MIMAT0012823	hsa-miR-490-3p	mmu-miR-490-3p	rno-miR-490
478	59.6891	61.9275	124.929	1.02189	0.031244	28054			mmu-miR-673-5p	MIMAT0003739				mmu-miR-673-5p
479	77.7922	87.8861	162.721	0.856353	-0.223722	14302			mmu-miR-374/mmu-miR-374c
480	46.7365	42.7858	90.4574	1.1505	0.202262	17625	hsa-miR-627	MIMAT0003296					hsa-miR-627
481	111.577	116.649	229.978	1.01161	0.01666	27568	hsa-miR-744	MIMAT0004945	mmu-miR-744	MIMAT0004187			hsa-miR-744	mmu-miR-744
482	47.6091	48.7926	100.742	0.972884	-0.039661	42478	hsa-miR-593*	MIMAT0003261					hsa-miR-593*
483	75.295	69.3236	147.811	1.10702	0.146679	42457	hsa-miR-323-5p	MIMAT0004696	mmu-miR-323-5p	MIMAT0004638	rno-miR-323*	MIMAT0004637	hsa-miR-323-5p	mmu-miR-323-5p	rno-miR-323*
484	60.9741	60.6744	121.814	0.992366	-0.011056	17589	ebv-miR-BART3	MIMAT0003411
485	74.0147	73.5788	144.338	0.957542	-0.062593	42832	hsa-miR-638	MIMAT0003308					hsa-miR-638
486	53.0076	50.4598	107.056	1.06735	0.094031	42712			mmu-miR-742*	MIMAT0004838	rno-miR-742*	MIMAT0017314		mmu-miR-742*	rno-miR-742*
487	61.3706	68.8985	133.681	0.950211	-0.07368	42748			mmu-miR-191*	MIMAT0004542	rno-miR-191*	MIMAT0017146		mmu-miR-191*	rno-miR-191*
488	60.6063	52.8296	115.112	1.14764	0.198666	42807	hsa-miR-663	MIMAT0003326					hsa-miR-663
489	61.4777	63.1525	119.327	0.969897	-0.044097	46462	hsa-miR-1224-5p	MIMAT0005458					hsa-miR-1224-5p
490	60.1537	60.2464	118.051	0.993731	-0.009073	46822	hsa-miR-1178	MIMAT0005823					hsa-miR-1178
491	57.3535	56.2389	112.5	0.945143	-0.081395	28759	hsa-miR-758	MIMAT0003879	mmu-miR-758	MIMAT0003889	rno-miR-758	MIMAT0005335	hsa-miR-758	mmu-miR-758	rno-miR-758
492	46.2942	44.2767	89.2966	1.00981	0.01408	17527			mmu-miR-717	MIMAT0003510				mmu-miR-717
493	45.5279	41.0394	88.9439	1.13386	0.181241	42496	hsa-miR-181c	MIMAT0000258	mmu-miR-181c	MIMAT0000674	rno-miR-181c	MIMAT0000857	hsa-miR-181c	mmu-miR-181c	rno-miR-181c
494	50.5318	48.1075	101.528	1.0615	0.086102	10306	hsa-miR-146b-5p	MIMAT0002809	mmu-miR-146b	MIMAT0003475	rno-miR-146b	MIMAT0005595	hsa-miR-146b-5p	mmu-miR-146b	rno-miR-146b
495	45.328	45.9471	91.5068	1.00673	0.00968	46982			mmu-miR-466k	MIMAT0005845				mmu-miR-466k
496	899.83	761.543	1666.6	1.18662	0.246856	46538
497	59.6799	64.9172	124.481	0.920445	-0.119597	17882	hsa-miR-20b*	MIMAT0004752					hsa-miR-20b*
498	34.9132	31.6831	67.2878	1.14132	0.190707	42765			mmu-miR-339-3p	MIMAT0004649				mmu-miR-339-3p
499	690.714	596.784	1287.5	1.19567	0.257824	46921	hsa-miR-1290	MIMAT0005880					hsa-miR-1290
500	59.4964	67.49	121.754	0.906281	-0.14197	27551	hsa-miR-612	MIMAT0003280					hsa-miR-612
501	54.7926	48.3921	104.889	1.08071	0.111974	42481					rno-miR-25*	MIMAT0004713			rno-miR-25*
502	98.6779	103.062	201.74	0.957464	-0.06271	42864					rno-miR-743b	MIMAT0005280			rno-miR-743b
503	82.047	75.1867	157.911	1.07414	0.103179	42504	hsa-miR-593	MIMAT0004802					hsa-miR-593
504	70.5748	73.742	144.693	0.915288	-0.127703	42897	ebv-miR-BART15	MIMAT0003713
505	76.6752	77.1131	149.356	0.972885	-0.039659	42874	hsa-miR-16-2*	MIMAT0004518					hsa-miR-16-2*
506	66.9881	63.8826	126.898	1.01937	0.027682	42742	hsa-let-7f-2*	MIMAT0004487					hsa-let-7f-2*
507	62.4331	60.6756	123.109	1.03568	0.050581	17490	hsa-miR-571	MIMAT0003236					hsa-miR-571
508	56.9725	56.0314	113.852	1.03239	0.045982	46565	hsa-miR-1207-5p	MIMAT0005871					hsa-miR-1207-5p
509	58.4327	63.6477	118.18	0.881536	-0.181908	15619	hsa-miR-649	MIMAT0003319					hsa-miR-649
510	68.3073	62.4355	133.633	1.13184	0.178665	10943	hsa-miR-136	MIMAT0000448	mmu-miR-136	MIMAT0000148	rno-miR-136	MIMAT0000842	hsa-miR-136	mmu-miR-136	rno-miR-136
511	185.094	155.182	351.985	1.14593	0.196513	42706			mmu-miR-325	MIMAT0004640	rno-miR-325-3p	MIMAT0004639		mmu-miR-325	rno-miR-325-3p
512	80.9291	82.6648	163.594	0.979334	-0.030127	10977	hsa-miR-183	MIMAT0000261	mmu-miR-183	MIMAT0000212	rno-miR-183	MIMAT0000860	hsa-miR-183	mmu-miR-183	rno-miR-183
513	62.8583	56.3292	120.687	1.07162	0.099796	42530	hsa-let-7a-2*	MIMAT0010195	mmu-let-7a-2*	MIMAT0017015	rno-let-7a-2*	MIMAT0017086	hsa-let-7a-2*	mmu-let-7a-2*	rno-let-7a-2*
514	53.6795	56.5032	108.812	0.93237	-0.101026	42569			mmu-miR-871-5p	MIMAT0004841				mmu-miR-871-5p
515	116.032	127.999	244.031	0.88578	-0.17498	46639			mmu-miR-467f	MIMAT0005846				mmu-miR-467f
516	73.1875	80.5271	154.673	0.924617	-0.113072	10990	hsa-miR-196a	MIMAT0000226	mmu-miR-196a	MIMAT0000518	rno-miR-196a	MIMAT0000871	hsa-miR-196a	mmu-miR-196a	rno-miR-196a
517	503.128	304.891	815.09	1.62805	0.703145	14285	hsa-miR-487b	MIMAT0003180	mmu-miR-487b	MIMAT0003184	rno-miR-487b	MIMAT0003200	hsa-miR-487b	mmu-miR-487b	rno-miR-487b
518	48.664	50.3965	98.3993	0.977381	-0.033007	27546	hsa-miR-380	MIMAT0000735					hsa-miR-380
519	314.527	275.201	593.479	1.15616	0.209345	31026	hsa-miR-101	MIMAT0000099	mmu-miR-101a	MIMAT0000133	rno-miR-101a	MIMAT0000823	hsa-miR-101	mmu-miR-101a	rno-miR-101a
520	923.653	786.509	1726.71	1.17475	0.232353	11040	hsa-miR-29b	MIMAT0000100	mmu-miR-29b	MIMAT0000127	rno-miR-29b	MIMAT0000801	hsa-miR-29b	mmu-miR-29b	rno-miR-29b
521	52.2492	49.2369	98.9614	1.08833	0.122117	13130	hsa-miR-517*	MIMAT0002851					hsa-miR-517*
522	49.6314	50.2146	106.142	0.980369	-0.028603	46461			mmu-miR-1224	MIMAT0005460	rno-miR-1224	MIMAT0012827		mmu-miR-1224	rno-miR-1224
523	60.1951	58.1031	116.878	0.966028	-0.049863	11138	hsa-miR-506	MIMAT0002878					hsa-miR-506
524	45.174	50.2273	98.7647	0.993168	-0.00989	46293			mcmv-miR-m21-1	MIMAT0005540
525	47.9729	47.1939	96.172	1.03836	0.054307	28547			mmu-miR-675-5p	MIMAT0003725	rno-miR-675	MIMAT0012841		mmu-miR-675-5p	rno-miR-675
526	54.6823	51.2082	99.8451	1.04776	0.067309	146101
527	178.985	136.05	320.79	1.37417	0.458557	145998					rno-miR-465	MIMAT0012850			rno-miR-465
528	159.706	131.75	289.001	1.19872	0.2615	146118			mmu-miR-1894-5p	MIMAT0007877				mmu-miR-1894-5p
529	51.4196	50.703	102.371	0.959607	-0.059484	146045	hsv2-miR-H4-5p	MIMAT0010203
530	53.8941	53.1385	103.266	1.08931	0.12342	13146
531	41.0084	43.5673	82.951	0.935933	-0.095523	145987	hsa-miR-2054	MIMAT0009979					hsa-miR-2054
532	152.89	121.126	273.747	1.24087	0.311356	146111	hsa-miR-767-5p	MIMAT0003882	mmu-miR-767	MIMAT0012773			hsa-miR-767-5p	mmu-miR-767
533	47.8909	56.918	106.529	0.8127	-0.299205	145933	hsa-miRPlus-C1115
534	55.7643	62.7261	118.566	0.878307	-0.187203	146058	hsv1-miR-H3	MIMAT0008400
535	155.807	195.654	350.731	0.799155	-0.323452	145666	SNORD68		SNORD68		SNORD68
536	232.96	245.096	495.628	0.942495	-0.085443	146206
537	63.1421	65.9164	129.631	1.00887	0.012742	146026			mmu-miR-1951	MIMAT0009422				mmu-miR-1951
538	55.1031	54.8145	103.881	1.01196	0.017155	146098	hsv1-miR-H5-3p	MIMAT0008403
539	69.1409	54.7062	123.167	1.27622	0.351872	146004			mmu-miR-2136	MIMAT0011212				mmu-miR-2136
540	92.3197	85.3252	181.037	1.08181	0.113443	146161	hsa-miR-2115*	MIMAT0011159					hsa-miR-2115*
541	60.9299	51.5645	110.745	1.24938	0.321217	146168	hsa-miR-1912	MIMAT0007887					hsa-miR-1912
542	54.5525	48.6975	99.7078	1.16553	0.220984	146133			mmu-miR-1936	MIMAT0009400				mmu-miR-1936
543	169.486	147.962	320.474	1.22798	0.296291	146090	hsv1-miR-H7*	MIMAT0012596
544	107.14	114.321	223.395	0.936647	-0.094422	29837	spike_control_v2_46		spike_control_v2_46		spike_control_v2_46
545	37.6732	44.4873	85.2237	0.866312	-0.207041	145870
546	64.8033	67.6604	128.265	0.957457	-0.062721	145736	hsa-miR-605	MIMAT0003273					hsa-miR-605
547	41.2735	37.3794	79.8933	1.11682	0.159399	145721	hsa-miR-875-5p	MIMAT0004922	mmu-miR-875-5p	MIMAT0004937	rno-miR-875	MIMAT0012842	hsa-miR-875-5p	mmu-miR-875-5p	rno-miR-875
548	135.91	138.244	284.797	1.04944	0.069623	145693	hsa-miR-92a	MIMAT0000092					hsa-miR-92a
549	53.7516	58.1449	109.368	0.883661	-0.178435	145962	hsa-miR-639	MIMAT0003309					hsa-miR-639
550	58.2305	58.9837	117.499	0.985243	-0.021449	145705	hsa-miR-431	MIMAT0001625	mmu-miR-431	MIMAT0001418	rno-miR-431	MIMAT0001626	hsa-miR-431	mmu-miR-431	rno-miR-431
551	49.4614	54.9777	104.547	1.0191	0.027302	145878
552	51.7818	52.7619	106.389	0.981573	-0.026832	145727	hsa-miR-501-3p	MIMAT0004774					hsa-miR-501-3p
553	46.2759	49.9228	94.8611	0.95292	-0.069573	145637	hsa-miR-187	MIMAT0000262	mmu-miR-187	MIMAT0000216	rno-miR-187	MIMAT0000864	hsa-miR-187	mmu-miR-187	rno-miR-187
554	41.3885	44.3666	85.7552	0.930601	-0.103766	145748	hsa-miR-518f	MIMAT0002842					hsa-miR-518f
555	554.894	513.122	1068.02	1.08142	0.112931	145917
556	58.7838	61.2002	119.707	0.964462	-0.052203	147193	hsa-miR-572	MIMAT0003237					hsa-miR-572
557	63.1007	63.0219	123.178	0.95077	-0.072831	147608	hsa-miR-4307	MIMAT0016860					hsa-miR-4307
558	47.9881	40.9475	89.5096	1.18248	0.241814	147872	hsv2-miR-H13	MIMAT0014700
559	81.533	77.7369	162.025	1.05469	0.076812	147938	hsa-miR-4287	MIMAT0016917					hsa-miR-4287
560	35.6899	39.285	76.2735	0.908801	-0.137964	147814	hsa-miR-3159	MIMAT0015033					hsa-miR-3159
561	83.619	83.1907	164.018	1.00191	0.002756	147807
562	35.2074	34.1365	69.76	1.05339	0.075043	147924
563	50.6373	50.412	101.477	1.0243	0.034632	147760	hsa-miR-4316	MIMAT0016867					hsa-miR-4316
564	47.1302	46.4554	94.3308	1.01581	0.022628	147544	hsa-miR-4314	MIMAT0016868					hsa-miR-4314
565	49420.4	48656.8	98931.6	1.03879	0.054906	147791	hsa-miR-1260b	MIMAT0015041					hsa-miR-1260b
566	39.793	43.8268	83.7854	0.92519	-0.112179	147810
567	44.9725	43.7408	92.1947	1.06413	0.089674	147737
568	49.7807	47.3547	96.3698	1.04741	0.066827	147830	hsv1-miR-H18	MIMAT0014696
569	62.6286	66.6278	131.439	0.920672	-0.119241	147671	hsa-miR-4323	MIMAT0016875					hsa-miR-4323
570	347.484	284.988	626.389	1.24665	0.318055	147802
571	42.4435	42.627	84.2711	0.990933	-0.01314	147897	hsa-miR-3136-5p	MIMAT0015003					hsa-miR-3136-5p
572	41.4363	48.3475	90.4769	0.873888	-0.194479	147698	hsv2-miR-H22	MIMAT0014704
573	53.3288	63.6648	113.248	0.888512	-0.170537	148627	hsa-miR-615-5p	MIMAT0004804	mmu-miR-615-5p	MIMAT0004837	rno-miR-615	MIMAT0012835	hsa-miR-615-5p	mmu-miR-615-5p	rno-miR-615
574	65.5812	65.6091	128.576	0.948915	-0.075649	148669	hsa-miR-185*	MIMAT0004611					hsa-miR-185*
575	142.506	120.207	263.625	1.14752	0.198526	148687	hsa-miR-1908	MIMAT0007881					hsa-miR-1908
576	41.5299	40.0104	80.7253	1.01056	0.015159	10905	spike_control_v1_g		spike_control_v1_g		spike_control_v1_g
577	59.9841	64.4908	126.052	0.951258	-0.072092	148234	hsa-miR-3667-5p	MIMAT0018089					hsa-miR-3667-5p
578	53.7452	55.0991	102.975	0.928771	-0.106605	148677	hsa-miR-637	MIMAT0003307					hsa-miR-637
579	43.0259	41.4885	84.3985	1.05315	0.074706	148654	hsa-miR-184	MIMAT0000454	mmu-miR-184	MIMAT0000213	rno-miR-184	MIMAT0000861	hsa-miR-184	mmu-miR-184	rno-miR-184
580	40.3029	39.1561	78.5888	1.02929	0.041651	148079	hsa-miR-3673	MIMAT0018096					hsa-miR-3673
581	42.9968	42.6537	84.6075	0.982142	-0.025997	148474	hsa-miR-3622a-5p	MIMAT0018003					hsa-miR-3622a-5p
582	66.8547	60.7277	124.649	1.05099	0.071755	148625	hsa-miR-941	MIMAT0004984					hsa-miR-941
583	76.5402	69.6951	145.846	1.14884	0.200174	147640	kshv-miR-K12-10a*	MIMAT0015212
584	27.9885	25.6648	55.3559	1.05938	0.083216	147599
585	57.8073	52.8531	109.656	1.02412	0.034392	147318	hsa-miR-3660	MIMAT0018081					hsa-miR-3660
586	38.0705	36.7365	75.6612	0.999624	-0.000542	147666	hsa-miR-4277	MIMAT0016908					hsa-miR-4277
587	44.2906	46.715	91.1935	0.941035	-0.087679	148186			mmu-miR-152*	MIMAT0016991				mmu-miR-152*
588	49.4498	49.0263	99.1051	1.01074	0.015415	148021					rno-miR-3556a	MIMAT0017821			rno-miR-3556a
589	46.0044	51.7182	93.8145	0.88465	-0.176822	148131					rno-miR-3597-5p	MIMAT0017835			rno-miR-3597-5p
590	32.6696	31.3551	64.6282	1.10142	0.139363	148573					rno-miR-3555	MIMAT0017817			rno-miR-3555
591	36.9674	35.7436	72.4311	1.01169	0.016766	148569					rno-miR-3560	MIMAT0017829			rno-miR-3560
592	48.1178	43.1059	93.4666	1.19531	0.257389	148137			mmu-miR-1193-5p	MIMAT0017329				mmu-miR-1193-5p
593	57.7604	56.7193	114.185	1.05886	0.082506	148359					rno-miR-3596d	MIMAT0017823			rno-miR-3596d
594	66.5788	63.7333	127.94	1.0285	0.040543	148315					rno-miR-3594-3p	MIMAT0017899			rno-miR-3594-3p
595	100.289	89.1465	190.878	1.14779	0.198861	148044					rno-miR-450a*	MIMAT0017183			rno-miR-450a*
596	40.504	39.3312	80.3217	1.04553	0.064237	148431			mmu-miR-3088	MIMAT0014898				mmu-miR-3088
597	47.8814	46.2627	91.8774	0.995323	-0.006763	148056					rno-miR-299*/rno-miR-3563-3p
598	72.5338	68.0577	141.236	1.0929	0.128161	148653			mmu-miR-3474	MIMAT0015646				mmu-miR-3474
599	39.9053	36.7958	77.2042	1.06812	0.095071	148367			mmu-miR-181b-1*	MIMAT0017067				mmu-miR-181b-1*
600	55.1696	44.8686	104.716	1.35616	0.439532	148475					rno-miR-1193-5p	MIMAT0017858			rno-miR-1193-5p
601	37.3157	38.4399	78.4666	1.03659	0.051838	148112			mmu-miR-3063*	MIMAT0014832				mmu-miR-3063*
602	53.2707	43.7166	96.9873	1.21843	0.285024	148181	hsa-miR-3545-5p	MIMAT0019813			rno-miR-3545-5p	MIMAT0017799	hsa-miR-3545-5p		rno-miR-3545-5p
603	37.1652	40.0621	78.3519	1.02799	0.039828	148076			mmu-miR-3103*	MIMAT0014937				mmu-miR-3103*
604	51.4777	52.7619	106.297	0.97551	-0.035771	148457			mmu-miR-92b*	MIMAT0017278				mmu-miR-92b*
605	39.4355	39.9618	79.8324	0.985374	-0.021257	148060			mmu-miR-3057-3p	MIMAT0014823				mmu-miR-3057-3p
606	41.4431	41.5908	84.756	1.00602	0.008658	148464			mmu-miR-3062	MIMAT0014830				mmu-miR-3062
607	30.494	36.168	66.9331	0.864802	-0.209558	148141			mmu-miR-133b*	MIMAT0017083	rno-miR-133b*	MIMAT0017205		mmu-miR-133b*	rno-miR-133b*
608	37.9403	40.7643	74.5434	0.822913	-0.281189	148194			mmu-miR-3108	MIMAT0014947				mmu-miR-3108
609	200.011	220.207	408.145	0.884368	-0.177281	148646			mmu-miR-467a*	MIMAT0002108				mmu-miR-467a*
610	51.623	45.5673	97.1903	1.1351	0.182818	148386	hsa-miR-2964a-5p	MIMAT0019747			rno-miR-2964	MIMAT0017882	hsa-miR-2964a-5p		rno-miR-2964
611	49.2647	45.7098	92.951	1.09144	0.126238	148520					rno-miR-137*	MIMAT0017126			rno-miR-137*
612	126.433	104.921	233.197	1.19948	0.262413	148284					rno-miR-208b-3p	MIMAT0017845			rno-miR-208b-3p
613	45.3101	42.7329	87.6787	1.02282	0.03255	148537			mmu-miR-3105-3p	MIMAT0014942				mmu-miR-3105-3p
614	66.4172	59.703	125.402	1.07517	0.104571	11255
615	74.7026	70.7615	147.078	1.08645	0.119626	42962	hsa-miR-193b*	MIMAT0004767	mmu-miR-193b*	MIMAT0017271			hsa-miR-193b*	mmu-miR-193b*
616	53.8193	51.6795	104.377	1.06806	0.094987	29650			mmu-miR-714	MIMAT0003505				mmu-miR-714
617	84.416	88.367	169.178	0.9455	-0.080851	11164	hsa-miR-519e	MIMAT0002829					hsa-miR-519e
618	39.8236	41.0975	79.2325	0.946336	-0.079575	17886	hsa-miR-301b	MIMAT0004958					hsa-miR-301b
619	38.5987	42.7106	80.4375	0.934036	-0.09845	46839			mmu-miR-327	MIMAT0004867				mmu-miR-327
620	52.3459	54.6839	111.399	0.895518	-0.159206	28769			mmu-miR-450b-5p	MIMAT0003511				mmu-miR-450b-5p
621	36.9427	37.7747	75.1485	1.01547	0.022154	42664			mmu-miR-301b	MIMAT0004186	rno-miR-301b	MIMAT0005304		mmu-miR-301b	rno-miR-301b
622	44.6298	44.3929	88.2154	1.00239	0.003446	46340	hsa-miR-1289	MIMAT0005879					hsa-miR-1289
623	35.492	39.9224	74.9307	0.933305	-0.099579	46627	hsa-miR-1271	MIMAT0005796					hsa-miR-1271
624	56.9108	57.369	114.28	0.991961	-0.011644	42750	hsa-miR-636	MIMAT0003306					hsa-miR-636
625	37.1656	36.5092	73.6748	1.07191	0.100187	42717	hsa-miR-92b*	MIMAT0004792			rno-miR-92b*	MIMAT0017319	hsa-miR-92b*		rno-miR-92b*
626	95.1791	81.8053	178.702	1.13374	0.181093	11045	hsa-miR-302c*	MIMAT0000716					hsa-miR-302c*
627	56.4952	75.3861	132.521	0.826123	-0.275572	11274					rno-miR-421	MIMAT0001320			rno-miR-421
628	44.9064	48.1632	93.2759	1.00884	0.0127	42640	hsa-miR-20b	MIMAT0001413	mmu-miR-20b	MIMAT0003187	rno-miR-20b-5p	MIMAT0003211	hsa-miR-20b	mmu-miR-20b	rno-miR-20b-5p
629	37.9355	38.6652	73.5482	1.08335	0.115494	17562	ebv-miR-BHRF1-2*	MIMAT0000996
630	52.6417	58.0729	112.812	0.941932	-0.086305	14189			mmu-miR-302b*	MIMAT0003373				mmu-miR-302b*
631	34.4558	36.3607	70.8165	0.875397	-0.191991	10937	hsa-miR-132	MIMAT0000426	mmu-miR-132	MIMAT0000144	rno-miR-132	MIMAT0000838	hsa-miR-132	mmu-miR-132	rno-miR-132
632	49.3901	56.9459	108.17	0.83455	-0.260929	32731	hsa-miR-190b	MIMAT0004929	mmu-miR-190b	MIMAT0004852			hsa-miR-190b	mmu-miR-190b
633	36.1079	37.8483	71.8057	0.929743	-0.105096	46239			mmu-miR-1191	MIMAT0005849				mmu-miR-1191
634	44.8603	52.3244	98.7062	0.86198	-0.214274	17359	ebv-miR-BART4	MIMAT0003412
635	30.8364	24.8455	56.4674	1.29458	0.372482	19016	hsa-miR-217	MIMAT0000274	mmu-miR-217	MIMAT0000679	rno-miR-217	MIMAT0000887	hsa-miR-217	mmu-miR-217	rno-miR-217
636	39.5633	42.885	83.6314	0.917522	-0.124186	46684	hsa-miR-1225-3p	MIMAT0005573					hsa-miR-1225-3p
637	42.7464	49.1274	92.6441	0.824662	-0.278126	46531	hsa-miR-1231	MIMAT0005586					hsa-miR-1231
638	47.3332	46.8631	94.6947	0.953817	-0.068216	17571	kshv-miR-K12-11	MIMAT0002181
639	45.967	39.455	88.7046	1.13787	0.186339	11268					rno-miR-344a-3p	MIMAT0000592			rno-miR-344a-3p
640	40.3527	35.1182	74.9845	1.0842	0.116625	17691			mmu-miR-505-3p	MIMAT0003513				mmu-miR-505-3p
641	48.3981	54.0271	99.2241	0.846105	-0.241092	46556	hsa-miR-623	MIMAT0003292					hsa-miR-623
642	55.7217	60.8535	114.255	0.926792	-0.109683	27838	hsa-miR-302d	MIMAT0000718	mmu-miR-302d	MIMAT0003377			hsa-miR-302d	mmu-miR-302d
643	29.7691	24.7412	54.2783	1.08449	0.117011	42700	hsa-miR-631	MIMAT0003300					hsa-miR-631
644	59.8646	68.2006	125.827	0.864453	-0.21014	46879			mmu-miR-452-5p	MIMAT0001637				mmu-miR-452-5p
645	38.6282	36.9148	75.9904	0.989239	-0.015609	17508	hcmv-miR-UL112	MIMAT0001577
646	30.5601	32.9602	63.625	0.929496	-0.10548	42778	hsa-let-7g*	MIMAT0004584	mmu-let-7g*	MIMAT0004519			hsa-let-7g*	mmu-let-7g*
647	43.3372	43.2914	90.6445	1.06189	0.086637	42536			mmu-miR-666-3p	MIMAT0004823	rno-miR-666*	MIMAT0017371		mmu-miR-666-3p	rno-miR-666*
648	30.1469	24.6043	53.2126	1.17835	0.23677	46835			mmu-miR-483	MIMAT0004782	rno-miR-483*	MIMAT0017201		mmu-miR-483	rno-miR-483*
649	88.4821	84.5008	174.383	1.06425	0.089844	17463	hsa-miR-151-3p	MIMAT0000757					hsa-miR-151-3p
650	37.8519	38.4172	80.7934	1.00159	0.002292	46944	hsa-miR-1297	MIMAT0005886					hsa-miR-1297
651	30.6166	27.6827	59.4904	1.06906	0.096341	46860	hsa-miR-1205	MIMAT0005869					hsa-miR-1205
652	33.5804	30.297	63.3479	1.14637	0.197072	42862					rno-miR-881	MIMAT0005289			rno-miR-881
653	24.8145	25.6537	49.8519	0.988204	-0.017119	42822			mmu-miR-466g	MIMAT0004883				mmu-miR-466g
654	51.5239	53.3376	107.673	0.917927	-0.123549	46661	hsa-miR-1294	MIMAT0005884					hsa-miR-1294
655	49.7552	49.6748	93.4972	1.00405	0.005824	42541	hsa-miR-302a*	MIMAT0000683					hsa-miR-302a*
656	598.501	564.066	1183.85	1.04167	0.058902	17749
657	36.0947	37.666	76.8416	0.885297	-0.175767	46787			mcmv-miR-M87-1	MIMAT0005550
658	51.7938	52.1855	98.5764	1.04926	0.069379	27540
659	41.9419	43.7102	84.4486	0.945957	-0.080154	11058	hsa-miR-325	MIMAT0000771					hsa-miR-325
660	48.5096	46.756	95.2532	0.960928	-0.0575	46422
661	1046.42	568.758	1615.18	1.79812	0.846487	42744	hsa-miR-23a	MIMAT0000078	mmu-miR-23a	MIMAT0000532	rno-miR-23a	MIMAT0000792	hsa-miR-23a	mmu-miR-23a	rno-miR-23a
662	51.6178	54.543	106.497	0.937597	-0.09296	33163			mmu-miR-676	MIMAT0003782				mmu-miR-676
663	47.4522	47.7396	94.9932	1.05781	0.081078	14271	hsa-miR-539	MIMAT0003163	mmu-miR-539-5p	MIMAT0003169	rno-miR-539	MIMAT0003176	hsa-miR-539	mmu-miR-539-5p	rno-miR-539
664	35.6015	37.6899	73.8193	0.9967	-0.004769	42971	hsa-miR-96*	MIMAT0004510			rno-miR-96*	MIMAT0017110	hsa-miR-96*		rno-miR-96*
665	84.5816	59.9244	144.506	1.39412	0.479351	42502	hsa-miRPlus-J204*		mmu-miR-204*	MIMAT0017002	rno-miR-204*	MIMAT0004739		mmu-miR-204*	rno-miR-204*
666	86.0521	80.2186	166.758	1.06006	0.08414	29872	hsa-miR-340	MIMAT0004692	mmu-miR-340-5p	MIMAT0004651	rno-miR-340-5p	MIMAT0004650	hsa-miR-340	mmu-miR-340-5p	rno-miR-340-5p
667	35.8455	33.1998	69.0454	1.0797	0.110635	46744	hsa-miR-526b	MIMAT0002835					hsa-miR-526b
668	39.8774	39.1525	81.9367	0.955629	-0.065478	17540			mmu-miR-669b	MIMAT0003476				mmu-miR-669b
669	36.9311	36.008	74.5454	1.0696	0.097076	11074	hsa-miR-34c-5p	MIMAT0000686	mmu-miR-34c	MIMAT0000381	rno-miR-34c	MIMAT0000814	hsa-miR-34c-5p	mmu-miR-34c	rno-miR-34c
670	55.1095	50.453	104.986	1.05475	0.076907	46416	hsa-miR-1293	MIMAT0005883					hsa-miR-1293
671	51.2635	48.2014	98.6262	1.05918	0.082943	46789	hsa-miR-513b	MIMAT0005788					hsa-miR-513b
672	55.8443	69.7675	126.567	0.845384	-0.242322	4390			mmu-miR-7b	MIMAT0000678	rno-miR-7b	MIMAT0000780		mmu-miR-7b	rno-miR-7b
673	49.8575	55.0625	107.984	0.890358	-0.167543	42787	hsa-miR-130b*	MIMAT0004680	mmu-miR-130b*	MIMAT0004583	rno-miR-130b*	MIMAT0017122	hsa-miR-130b*	mmu-miR-130b*	rno-miR-130b*
674	31.7838	29.9104	59.9721	1.05498	0.077215	46331			mcmv-miR-m108-1*	MIMAT0005557
675	56.2914	51.8993	107.989	1.078	0.108352	42522	ebv-miR-BART19-3p	MIMAT0003718
676	34.5024	31.9801	67.7313	1.07232	0.100739	17528			mmu-miR-704	MIMAT0003494				mmu-miR-704
677	32.1278	29.215	60.2058	1.16556	0.221023	46622	hsa-miR-518f*	MIMAT0002841					hsa-miR-518f*
678	21.3869	20.7321	43.3523	1.08914	0.123195	17612	hsa-miR-555	MIMAT0003219					hsa-miR-555
679	42.8603	46.5717	88.1266	0.89884	-0.153863	46616
680	41.8786	37.9443	79.8229	1.1166	0.159106	146075			mmu-miR-2182	MIMAT0011286				mmu-miR-2182
681	34.7365	31.6473	64.4132	1.06612	0.092369	146181			mmu-miR-1955-5p	MIMAT0009426				mmu-miR-1955-5p
682	36.6847	39.1636	73.9467	0.933857	-0.098726	146145			mmu-miR-1895	MIMAT0007867				mmu-miR-1895
683	42.8555	44.3778	87.2436	0.974501	-0.037265	24226	spike_control_v2_16		spike_control_v2_16		spike_control_v2_16
684	31.498	33.3491	65.0104	0.939757	-0.089641	146150			mmu-miR-1905	MIMAT0007866				mmu-miR-1905
685	262.333	272.053	533.833	1.03279	0.046551	42650
686	42.4045	49.3925	92.3396	0.843095	-0.246233	10991
687	37.9271	37.0959	70.4343	1.13197	0.178842	146005	hsa-miR-3129-5p	MIMAT0014992					hsa-miR-3129-5p
688	41.3248	44.0565	82.004	0.987511	-0.018131	146128			mmu-miR-1982.1/mmu-miR-1982.2
689	36.5971	41.6656	80.8225	0.973122	-0.039308	146007			mmu-miR-1969	MIMAT0009442				mmu-miR-1969
690	220.521	231.283	451.804	1.03602	0.051058	145659	RNU1		RNU1		RNU1
691	78.5804	73.0494	149.077	1.07861	0.109173	17858	hsa-miRPlus-A1073
692	44.0752	39.3595	83.5119	1.11636	0.158805	146085	hsa-miR-3170	MIMAT0015045					hsa-miR-3170
693	59744	59744	120215	1	0	146188
694	115.256	65.797	177.547	1.71773	0.780504	146170			mmu-miR-1902	MIMAT0007863				mmu-miR-1902
695	36.8304	31.7731	65.2492	1.20155	0.264898	146082			mmu-miR-1956	MIMAT0009428				mmu-miR-1956
696	1688.26	1582.26	3280.31	1.13148	0.178215	46435
697	31.1095	30.3288	60.0916	1.12277	0.167064	146218
698	33.0888	28.4315	65.3145	1.11404	0.155797	146116	hsa-miR-2116*	MIMAT0011161					hsa-miR-2116*
699	36.7942	40.9029	77.6971	0.975915	-0.035173	145980	hsa-miR-939	MIMAT0004982					hsa-miR-939
700	114.533	116.32	230.853	1.01254	0.017975	145973	hsa-miR-664	MIMAT0005949					hsa-miR-664
701	29.1381	27.588	57.1357	1.09395	0.129548	145965	hsa-miR-518d-3p	MIMAT0002864					hsa-miR-518d-3p
702	32.0717	29.1783	62.7217	0.980741	-0.028056	145687	hsa-miR-384	MIMAT0001075					hsa-miR-384
703	38.8093	36.3909	76.4355	1.14509	0.195464	145651	hsa-miR-99a*	MIMAT0004511					hsa-miR-99a*
704	31.9419	37.4873	67.8408	0.853575	-0.22841	145677	hsa-miR-139-5p	MIMAT0000250	mmu-miR-139-5p	MIMAT0000656	rno-miR-139-5p	MIMAT0000845	hsa-miR-139-5p	mmu-miR-139-5p	rno-miR-139-5p
705	44.3539	33.371	83.3057	1.24853	0.320236	145633	hsa-let-7d*	MIMAT0004484	mmu-let-7d*	MIMAT0000384	rno-let-7d*	MIMAT0000563	hsa-let-7d*	mmu-let-7d*	rno-let-7d*
706	80.744	88.6919	165.922	0.998155	-0.002664	146008	hsa-miR-26b	MIMAT0000083	mmu-miR-26b	MIMAT0000534	rno-miR-26b	MIMAT0000797	hsa-miR-26b	mmu-miR-26b	rno-miR-26b
707	35.918	35.6799	68.9805	1.084	0.116367	145720
708	58.949	61.0394	122.769	0.923976	-0.114073	145643	hsa-miR-382	MIMAT0000737	mmu-miR-382	MIMAT0000747	rno-miR-382	MIMAT0003201	hsa-miR-382	mmu-miR-382	rno-miR-382
709	36.9287	35.4709	71.7727	1.0316	0.044883	147539
710	374.48	310.294	682.504	1.20952	0.274435	147861	hsa-miR-4301	MIMAT0016850					hsa-miR-4301
711	36.0991	38.5573	73.4471	0.862899	-0.212737	147910
712	78.3332	87.121	168.457	0.864622	-0.209859	147864	hsv2-miR-H24	MIMAT0014707
713	34.5677	38.701	70.5299	0.998127	-0.002704	147895	kshv-miR-K12-2*	MIMAT0015215
714	35.9108	36.5987	73.9041	0.979858	-0.029356	147953	hsa-miR-491-5p	MIMAT0002807	mmu-miR-491	MIMAT0003486			hsa-miR-491-5p	mmu-miR-491
715	36.1369	33.3185	69.4554	1.03313	0.047017	147817	hsa-miR-3196	MIMAT0015080					hsa-miR-3196
716	38.0689	35.6564	73.7034	1.11129	0.152236	147831	kshv-miR-K12-1*	MIMAT0015214
717	128.003	138.275	256.233	0.964111	-0.052729	147629
718	41.1807	37.7094	77.3611	1.10615	0.145544	147898	hsa-miR-2861	MIMAT0013802					hsa-miR-2861
719	31.1931	31.6986	62.8917	1.0196	0.028008	147833
720	288.249	153.941	456.903	1.9899	0.992697	147743	hsa-miR-4275	MIMAT0016905					hsa-miR-4275
721	27.9781	31.0291	59.3388	0.946718	-0.078994	147799	hsa-miR-3156-5p	MIMAT0015030					hsa-miR-3156-5p
722	34.9968	34.5812	68.9992	1.03423	0.048552	147763	hsa-miR-4272	MIMAT0016902					hsa-miR-4272
723	32.666	32.1588	62.1939	1.07084	0.098748	147921	hsa-miR-3131	MIMAT0014996					hsa-miR-3131
724	24.6859	24.6457	49.1568	1.0241	0.034355	148002
725	44.2946	44.0856	87.3396	1.00368	0.005301	148593	hsa-miR-3605-3p	MIMAT0017982					hsa-miR-3605-3p
726	25.9363	24.6764	50.6127	1.05042	0.070972	147625	hsa-miRPlus-L1006
727	28.6803	29.7918	57.7134	0.986315	-0.01988	148058	hsa-miR-3672	MIMAT0018095					hsa-miR-3672
728	200.411	158.686	361.865	1.24694	0.318394	148420	hsa-miR-3607-3p	MIMAT0017985					hsa-miR-3607-3p
729	32.2233	33.1549	66.2197	0.942323	-0.085707	148434	hsa-miR-3692	MIMAT0018122					hsa-miR-3692
730	30.4176	31.9737	63.0024	0.975942	-0.035132	14264	spike_control_v1_c		spike_control_v1_c		spike_control_v1_c
731	42.1592	41.4781	83.6373	1.0153	0.021909	148063	hsa-miR-3713	MIMAT0018164					hsa-miR-3713
732	7367.09	5706.82	13073.9	1.4334	0.519437	148679	hsa-miR-720	MIMAT0005954					hsa-miR-720
733	32.8889	33.949	67.4311	1.00537	0.007727	148382	hsa-miR-3609	MIMAT0017986					hsa-miR-3609
734	78.0533	67.2329	141.479	1.16075	0.21506	148465	hsa-miR-3611	MIMAT0017988					hsa-miR-3611
735	37.9558	41.541	78.879	0.992433	-0.010959	147589	hsa-miR-1193	MIMAT0015049					hsa-miR-1193
736	45.1612	43.9072	89.5175	0.906035	-0.142361	147621	hsa-miR-4278	MIMAT0016910					hsa-miR-4278
737	27.0084	25.4741	52.3424	1.14084	0.19009	147633	hsa-miR-3163	MIMAT0015037					hsa-miR-3163
738	38.5816	41.1895	79.7711	0.86608	-0.207427	147957	hsa-miRPlus-J1002
739	38.6342	39.8547	76.5593	1.0156	0.022332	148380	hsa-miR-3913-5p	MIMAT0018187					hsa-miR-3913-5p
740	39.25	37.3065	75.0916	0.958708	-0.060836	148080	hsa-miR-3921	MIMAT0018196					hsa-miR-3921
741	36.3491	34.8304	72.742	0.978548	-0.031286	148403			mmu-miR-3065*	MIMAT0014837	rno-miR-3065-3p	MIMAT0017840		mmu-miR-3065*	rno-miR-3065-3p
742	29.7114	30.4168	59.092	0.973131	-0.039294	148595			mmu-miR-34a*	MIMAT0017022	rno-miR-34a*	MIMAT0017106		mmu-miR-34a*	rno-miR-34a*
743	30.1469	30.0052	57.7604	1.05677	0.079656	148581					rno-miR-3557-3p	MIMAT0017820			rno-miR-3557-3p
744	32.8702	30.7285	61.0159	1.07107	0.099054	148292			mmu-miR-3109	MIMAT0014950				mmu-miR-3109
745	42.6728	48.7611	92.5119	0.906497	-0.141626	148480			mmu-miR-494*	MIMAT0017215	rno-miR-494*	MIMAT0017218		mmu-miR-494*	rno-miR-494*
746	36.7703	34.131	71.2671	1.07665	0.106545	148373			mmu-miR-667*	MIMAT0017239				mmu-miR-667*
747	25.592	22.5752	48.6365	1.09828	0.135246	148089					rno-miR-208	MIMAT0000880			rno-miR-208
748	38.3889	42.9801	83.4769	0.858928	-0.219391	148174					rno-miR-653*	MIMAT0017361			rno-miR-653*
749	31.6063	29.5354	62.6449	1.06842	0.095476	148213					rno-miR-17-2-3p	MIMAT0017295			rno-miR-17-2-3p
750	39.6389	36.1752	74.1967	1.03136	0.044552	148545			mmu-miR-466l-5p	MIMAT0017322				mmu-miR-466l-5p
751	41.6318	36.9773	79.7647	1.16837	0.224492	148271					rno-miR-328b-3p	MIMAT0017904			rno-miR-328b-3p
752	42.3615	39.043	81.4045	1.02968	0.042201	148342			mmu-miR-670*	MIMAT0017242				mmu-miR-670*
753	37.9598	37.6262	76.0756	1.0642	0.089773	148053					rno-miR-667*	MIMAT0017369			rno-miR-667*
754	37.5999	40.2703	78.3527	0.911057	-0.134387	148297			mmu-miR-92a-1*	MIMAT0017066	rno-miR-92a-1*	MIMAT0017107		mmu-miR-92a-1*	rno-miR-92a-1*
755	47.3579	39.2464	86.6043	1.15021	0.201898	148075					rno-miR-206*	MIMAT0017154			rno-miR-206*
756	39.7134	36.244	78.959	1.12114	0.164964	148175			mmu-miR-1843-3p	MIMAT0014806				mmu-miR-1843-3p
757	34.2122	32.3037	66.5951	1.00884	0.012705	148083			mmu-miR-3089-3p	MIMAT0014900				mmu-miR-3089-3p
758	33.6768	35.174	68.8623	0.925325	-0.111968	148337					rno-miR-3592	MIMAT0017895			rno-miR-3592
759	195.299	164.178	359.98	1.23601	0.305695	148633	hsa-miR-299-5p	MIMAT0002890	mmu-miR-299*	MIMAT0000377	rno-miR-299	MIMAT0000901	hsa-miR-299-5p	mmu-miR-299*	rno-miR-299
760	39.3432	35.2747	72.2763	1.14338	0.193304	148564			mmu-miR-18b*	MIMAT0017270				mmu-miR-18b*
761	24.1557	23.7285	46.7357	0.975169	-0.036276	148066					rno-miR-216b-3p	MIMAT0017847			rno-miR-216b-3p
762	33.3857	33.3328	67.1947	0.983796	-0.023569	148294			mmu-miR-217*	MIMAT0017072	rno-miR-217*	MIMAT0017161		mmu-miR-217*	rno-miR-217*
763	31.494	33.3603	65.6847	0.957939	-0.061995	148119					rno-miR-3559-3p	MIMAT0017828			rno-miR-3559-3p
764	33.8921	27.3742	61.2663	1.30663	0.385846	148468			mmu-miR-677*	MIMAT0017246				mmu-miR-677*
765	38.8846	36.5474	74.0844	1.03269	0.046413	148215	hsa-miR-3591-3p	MIMAT0019877			rno-miR-3591	MIMAT0017893	hsa-miR-3591-3p		rno-miR-3591
766	48.5665	53.2189	101.891	0.891177	-0.166216	148570			mmu-miR-466n-5p	MIMAT0014893				mmu-miR-466n-5p
767	31.3969	27.3543	59.7369	1.11289	0.154315	148395			mghv-miR-M1-12*	MIMAT0018170
768	215.075	185.147	394.3	1.15738	0.210864	19599			mmu-miR-106a	MIMAT0000385				mmu-miR-106a
769	82.4682	75.7309	156.593	1.11386	0.155568	13132	hsa-miR-519e*	MIMAT0002828					hsa-miR-519e*
770	31.5585	31.8639	63.4224	0.969813	-0.044221	46491			mcmv-miR-m59-2	MIMAT0005549
771	26.6254	25.3006	49.7225	1.14973	0.2013	32711	hsa-miR-633	MIMAT0003303					hsa-miR-633
772	37.7604	34.1847	72.0418	1.08165	0.113234	42629	hsa-miR-376c	MIMAT0000720					hsa-miR-376c
773	35.67	32.7424	67.369	1.06022	0.084362	42843	hsa-miR-654-5p	MIMAT0003330					hsa-miR-654-5p
774	34.8507	33.7062	69.1756	1.02143	0.030591	46617	hsa-miR-1197	MIMAT0005955	mmu-miR-1197	MIMAT0005858			hsa-miR-1197	mmu-miR-1197
775	42.6692	41.7572	84.713	0.984974	-0.021843	17438			mmu-miR-449c	MIMAT0003460	rno-miR-449c-5p	MIMAT0017803		mmu-miR-449c	rno-miR-449c-5p
776	34.2114	34.5414	68.6409	0.98256	-0.025382	17626	hsa-miR-575	MIMAT0003240					hsa-miR-575
777	42.4845	43.2747	85.1485	0.972285	-0.040549	42926	hsa-miR-92a-1*	MIMAT0004507					hsa-miR-92a-1*
778	270.269	232.893	499.62	1.14139	0.190786	10928	hsa-miR-125a-5p	MIMAT0000443	mmu-miR-125a-5p	MIMAT0000135	rno-miR-125a-5p	MIMAT0000829	hsa-miR-125a-5p	mmu-miR-125a-5p	rno-miR-125a-5p
779	45.6397	55.4893	106.755	0.802017	-0.318295	11154	hsa-miR-517c	MIMAT0002866					hsa-miR-517c
780	28.7233	28.3778	57.1011	1.00467	0.006719	42953			mmu-miR-101b	MIMAT0000616	rno-miR-101b	MIMAT0000615		mmu-miR-101b	rno-miR-101b
781	44.4586	39.6688	84.4972	1.10185	0.139928	42746	hsa-miR-647	MIMAT0003317					hsa-miR-647
782	36.7588	36.9821	73.7408	0.994778	-0.007553	29529	hsa-miR-369-3p	MIMAT0000721	mmu-miR-369-3p	MIMAT0003186	rno-miR-369-3p	MIMAT0003207	hsa-miR-369-3p	mmu-miR-369-3p	rno-miR-369-3p
783	74.8885	70.6274	149.709	1.04084	0.057749	42782	hcmv-miR-UL148D	MIMAT0001578
784	49.8479	51.1676	96.4291	0.966493	-0.049169	11229			mmu-miR-341	MIMAT0000588	rno-miR-341	MIMAT0000587		mmu-miR-341	rno-miR-341
785	37.1437	40.4275	75.6043	0.975949	-0.035122	28251	hsa-miR-770-5p	MIMAT0003948					hsa-miR-770-5p
786	52.0271	53.9084	105.888	0.977603	-0.032679	33902	hsa-miR-128	MIMAT0000424	mmu-miR-128	MIMAT0000140	rno-miR-128	MIMAT0000834	hsa-miR-128	mmu-miR-128	rno-miR-128
787	43.3885	46.5593	88.2651	0.914641	-0.128722	42940	hsa-miR-876-5p	MIMAT0004924					hsa-miR-876-5p
788	39.334	38.2811	74.7381	1.03079	0.043755	42568					rno-miR-880	MIMAT0005288			rno-miR-880
789	41.455	47.2062	89.426	0.982477	-0.025505	46336	hsa-miR-1284	MIMAT0005941					hsa-miR-1284
790	41.2922	40.5096	81.5123	0.93779	-0.092663	42791	hsa-miR-548b-5p	MIMAT0004798					hsa-miR-548b-5p
791	44.6242	41.1003	87.5299	1.07921	0.109981	17445	hsa-miR-610	MIMAT0003278					hsa-miR-610
792	48.535	48.7317	98.7241	0.931718	-0.102034	11083	hsa-miR-371-3p	MIMAT0000723					hsa-miR-371-3p
793	32.6982	26.508	59.2062	1.21498	0.280937	32608	hsa-miR-761	MIMAT0010364	mmu-miR-761	MIMAT0003893	rno-miR-761	MIMAT0012853	hsa-miR-761	mmu-miR-761	rno-miR-761
794	36.9558	32.5024	67.6676	1.16	0.214128	46615			mcmv-miR-m01-2*	MIMAT0005535
795	20.5657	17.703	39.0545	1.11424	0.156061	42947
796	35.5585	35.8173	71.8244	0.951163	-0.072235	42615	hsa-miR-135b*	MIMAT0004698	mmu-miR-135b*	MIMAT0017044	rno-miR-135b*	MIMAT0017043	hsa-miR-135b*	mmu-miR-135b*	rno-miR-135b*
797	27.7922	30.5995	56.2082	0.895346	-0.159482	46818	ebv-miR-BART17-5p	MIMAT0003715
798	38.7253	38.2365	78.084	1.01287	0.018448	11000	hsa-miR-200a	MIMAT0000682	mmu-miR-200a	MIMAT0000519	rno-miR-200a	MIMAT0000874	hsa-miR-200a	mmu-miR-200a	rno-miR-200a
799	37.3479	35.328	72.676	1.02462	0.035085	46703	hsa-miR-548e	MIMAT0005874					hsa-miR-548e
800	38.047	35.498	73.545	1.03892	0.055086	17415	ebv-miR-BART10	MIMAT0003420
801	30.5012	27.3121	58.7858	1.07532	0.104767	46385			mmu-miR-1186	MIMAT0005836				mmu-miR-1186
802	40.6712	39.3475	79.2357	0.995011	-0.007215	28009
803	43.3658	40.2783	83.4558	1.12491	0.169804	17315	kshv-miR-K12-3*	MIMAT0002194
804	50.7524	53.8197	103.469	0.966914	-0.048541	17273			mghv-miR-M1-6	MIMAT0001569
805	39.9057	37.5311	77.4367	1.03759	0.053242	42687			mmu-miR-883b-5p	MIMAT0004850				mmu-miR-883b-5p
806	35.1294	34.2014	68.6644	1.01621	0.023197	42850	hsa-miR-150*	MIMAT0004610	mmu-miR-150*	MIMAT0004535	rno-miR-150*	MIMAT0017133	hsa-miR-150*	mmu-miR-150*	rno-miR-150*
807	34.8121	32.834	66.297	1.1037	0.142344	46300	hiv1-miR-TAR-3p	MIMAT0006017
808	44.299	45.164	87.7154	0.991663	-0.012078	46243			mmu-miR-1195	MIMAT0005856				mmu-miR-1195
809	31.5159	29.008	60.9869	1.07263	0.101152	46724			mcmv-miR-m108-2-5p.1	MIMAT0005560
810	44.8025	44.7894	87.9845	1.06061	0.084892	31038	hiv1-miR-N367	MIMAT0004478
811	43.5951	46.9678	89.9447	0.89844	-0.154506	46450	hsa-miR-548o	MIMAT0005919					hsa-miR-548o
812	49.1612	46.8539	97.0928	1.02634	0.03751	46695	hsa-miR-1228	MIMAT0005583					hsa-miR-1228
813	34.2261	31.6198	68.5207	0.991939	-0.011677	17624	hsa-miR-532-5p	MIMAT0002888	mmu-miR-532-5p	MIMAT0002889	rno-miR-532-5p	MIMAT0005322	hsa-miR-532-5p	mmu-miR-532-5p	rno-miR-532-5p
814	42.5529	37.9443	83.8316	1.11908	0.162311	11142
815	47.6417	47.1182	94.8977	0.984014	-0.023249	42666	hsa-miR-26a-2*	MIMAT0004681					hsa-miR-26a-2*
816	39.1549	33.3579	72.5127	1.12876	0.174744	42684			mmu-miR-219-3p*	MIMAT0017055	rno-miR-219-1-3p	MIMAT0004741		mmu-miR-219-3p*	rno-miR-219-1-3p
817	64.0991	54.7803	123.412	1.1644	0.21959	42581	hsa-miR-513a-5p	MIMAT0002877					hsa-miR-513a-5p
818	43.242	41.9427	85.1847	0.958577	-0.061034	46223	hsa-miR-1306	MIMAT0005950	mmu-miR-1306-3p	MIMAT0009411			hsa-miR-1306	mmu-miR-1306-3p
819	49.0271	46.3225	95.252	1.02971	0.042234	17299	hcmv-miR-UL22A*	MIMAT0001575
820	45.2022	50.6342	94.2329	0.918393	-0.122817	46347	hsa-miR-517b	MIMAT0002857					hsa-miR-517b
821	87.3555	74.4988	162.057	1.15827	0.211969	19585	hsa-miR-148b	MIMAT0000759	mmu-miR-148b	MIMAT0000580	rno-miR-148b-3p	MIMAT0000579	hsa-miR-148b	mmu-miR-148b	rno-miR-148b-3p
822	111.211	123.927	238.905	0.882699	-0.180007	46485			mmu-miR-669f-3p	MIMAT0005839				mmu-miR-669f-3p
823	47.4053	48.0048	95.41	0.980251	-0.028777	14272	hsa-miR-542-3p	MIMAT0003389	mmu-miR-542-3p	MIMAT0003172	rno-miR-542-3p	MIMAT0003179	hsa-miR-542-3p	mmu-miR-542-3p	rno-miR-542-3p
824	43.4407	38.7611	83.9964	1.02828	0.040233	42651			mmu-miR-880	MIMAT0004844				mmu-miR-880
825	129.016	113.601	241.081	1.09487	0.130754	11235			mmu-miR-351	MIMAT0000609	rno-miR-351	MIMAT0000608		mmu-miR-351	rno-miR-351
826	38.3149	36.8583	76.9689	1.02657	0.037838	42772	hsa-miR-566	MIMAT0003230					hsa-miR-566
827	36.3682	32.5856	69.7448	1.10924	0.149568	46326	hsa-miR-1233	MIMAT0005588					hsa-miR-1233
828	63.1445	62.6099	122.533	1.03603	0.05107	42773	ebv-miR-BART17-3p	MIMAT0003716
829	34.8455	31.7468	63.4136	1.16525	0.220633	27541	hcmv-miR-UL70-3p	MIMAT0003343
830	43.5836	45.1851	88.7687	0.928204	-0.107486	10964	hsa-miR-155	MIMAT0000646					hsa-miR-155
831	45.1162	43.4021	88.5975	1.08791	0.121557	17332	ebv-miR-BART9	MIMAT0003419
832	46.373	43.3344	88.4395	1.12031	0.163897	42507			mmu-miR-202-5p	MIMAT0004546	rno-miR-202	MIMAT0012822		mmu-miR-202-5p	rno-miR-202
833	183.629	165.961	349.59	1.13149	0.178219	19011	SNORD10		SNORD10		SNORD10
834	33.4419	36.0115	70.537	0.903071	-0.147089	146057			mmu-miR-1967	MIMAT0009440				mmu-miR-1967
835	409.997	416.108	826.105	1.0355	0.050335	26160	spike_control_v2_21		spike_control_v2_21		spike_control_v2_21
836	123.657	146.056	269.713	0.818589	-0.288789	24127	spike_control_v2_11		spike_control_v2_11		spike_control_v2_11
837	40.6174	46.508	90.385	0.872971	-0.195994	146219
838	50.4343	59.8854	110.98	0.841576	-0.248834	17848	hsa-miRPlus-A1087
839	48.6943	50.2361	96.7711	0.969599	-0.04454	42492	hsa-miRPlus-A1031
840	53.1879	54.5864	107.774	0.903676	-0.146122	146006	hsa-miR-670	MIMAT0010357					hsa-miR-670
841	47.1553	45.2313	94.1107	0.996415	-0.005181	146198
842	50.7193	47.6449	96.1441	1.11803	0.160957	146078					rno-miR-632	MIMAT0012837			rno-miR-632
843	27.6485	29.7799	54.9224	0.997867	-0.00308	146166	hsa-miRPlus-G1065-5p
844	35.994	32.7791	69.8877	1.13244	0.179436	146164			mmu-miR-1958	MIMAT0009431				mmu-miR-1958
845	1012.97	900.289	1899.34	1.23686	0.306679	17748
846	39.3643	40.4072	79.2675	0.970984	-0.042481	146089	hsv1-miR-H8	MIMAT0012597
847	2787.99	2286.64	5074.62	1.33551	0.41739	13421	spike_control_v2_9		spike_control_v2_9		spike_control_v2_9
848	32.8109	33.1461	66.1453	0.981703	-0.026641	146144					rno-miR-678	MIMAT0012857			rno-miR-678
849	40.1338	35.1998	75.3336	1.18068	0.239613	146154			mmu-miR-1982*	MIMAT0009459				mmu-miR-1982*
850	30.1505	30.7687	60.7393	0.989963	-0.014554	13388	spike_control_v2_5		spike_control_v2_5		spike_control_v2_5
851	34.7178	39.5096	75.5072	0.884296	-0.177398	146071			mmu-miR-1893	MIMAT0007879				mmu-miR-1893
852	78.6238	72.5131	147.714	1.0371	0.052549	145844	hsa-miR-374a	MIMAT0000727					hsa-miR-374a
853	37.336	38.412	76.3117	0.996276	-0.005382	145725
854	55.9869	53.836	110.712	1.02308	0.032919	145859	hsa-miR-33a	MIMAT0000091	mmu-miR-33	MIMAT0000667	rno-miR-33	MIMAT0000812	hsa-miR-33a	mmu-miR-33	rno-miR-33
855	38.1513	40.7918	76.1234	0.960665	-0.057895	105441	hsa-miR-518c	MIMAT0002848					hsa-miR-518c
856	37.8077	36.49	74.2978	1.03289	0.046687	145827	hsa-miR-200a*	MIMAT0001620	mmu-miR-200a*	MIMAT0004619	rno-miR-200a*	MIMAT0017151	hsa-miR-200a*	mmu-miR-200a*	rno-miR-200a*
857	47.7341	45.9689	94.7528	1.015	0.021478	145950	hsa-miR-33b	MIMAT0003301					hsa-miR-33b
858	38.9598	40.3619	80.9972	0.998619	-0.001994	145732	hsa-miR-346	MIMAT0000773					hsa-miR-346
859	36.5378	34.9646	71.5032	1.03793	0.05371	145821	hsa-miR-518c*	MIMAT0002847					hsa-miR-518c*
860	39.082	39.2858	77.7767	1.13641	0.18448	145889	hsa-miR-196b	MIMAT0001080	mmu-miR-196b	MIMAT0001081	rno-miR-196b	MIMAT0001082	hsa-miR-196b	mmu-miR-196b	rno-miR-196b
861	38.6202	39.9797	79.1584	1.00676	0.009717	145832	hsa-miR-381	MIMAT0000736	mmu-miR-381	MIMAT0000746			hsa-miR-381	mmu-miR-381
862	38.5673	37.1624	77.5072	1.12054	0.164196	147794	kshv-miR-K12-8	MIMAT0002186
863	34.6449	34.6497	72.0697	0.943039	-0.084611	147863	hsa-miR-3155	MIMAT0015029					hsa-miR-3155
864	31.8981	27.8356	59.4546	1.12102	0.164817	147793	hsa-miR-4252	MIMAT0016886					hsa-miR-4252
865	36.8806	35.1779	76.7189	1.08281	0.114777	147508
866	92.5621	119.263	213.211	0.784477	-0.350197	147829
867	28.2285	27.3364	55.7842	0.975863	-0.035249	147801	hsv1-miR-H11/hsv2-miR-H11
868	32.1143	34.2532	66.8555	0.951382	-0.071904	147554	hsa-miR-4273	MIMAT0016903					hsa-miR-4273
869	31.9498	28.8738	60.2934	1.1199	0.163371	147826	hsa-miR-3153	MIMAT0015026					hsa-miR-3153
870	36.5314	33.5565	72.0521	1.12124	0.165098	147803	hsv2-miR-H10	MIMAT0014353
871	33.326	26.418	59.9475	1.1602	0.214368	147537	hsa-miR-4264	MIMAT0016899					hsa-miR-4264
872	48.7126	52.8702	99.6533	0.963168	-0.05414	147859
873	39.7373	41.9956	79.0876	0.953774	-0.068281	147795	hsa-miR-3186-3p	MIMAT0015068					hsa-miR-3186-3p
874	28.3706	24.2524	51.4319	1.10039	0.138012	147673	hsa-miR-4262	MIMAT0016894					hsa-miR-4262
875	43.9594	42.793	83.83	0.981988	-0.026223	147884	hsv2-miR-H25	MIMAT0014708
876	27.506	24.5434	53.6616	1.05342	0.075078	147929	hsa-miR-1273c	MIMAT0015017					hsa-miR-1273c
877	36.1262	43.8392	77.2496	0.890616	-0.167124	147834
878	30.7273	29.8495	60.5768	1.02559	0.036449	148239	hsa-miR-3916	MIMAT0018190					hsa-miR-3916
879	29.8658	26.3941	56.6254	1.07138	0.099468	148691	hsa-miR-602	MIMAT0003270					hsa-miR-602
880	29.9359	26.953	59.3885	1.12426	0.168969	147376	hsa-miR-3679-5p	MIMAT0018104					hsa-miR-3679-5p
881	28.4634	29.0533	58.4084	0.951066	-0.072382	147572	hsa-miR-3120-3p	MIMAT0014982			rno-miR-3120	MIMAT0017900	hsa-miR-3120-3p		rno-miR-3120
882	30.08	27.6951	58.0514	1.03238	0.045968	148398	hsa-miR-3908	MIMAT0018182					hsa-miR-3908
883	35.4482	30.8173	64.5772	1.09882	0.135953	148241	hsa-miR-3649	MIMAT0018069					hsa-miR-3649
884	32.1553	29.7934	61.2751	1.05852	0.082047	148147	hsa-miRPlus-I181b-1*				rno-miR-181b-1*	MIMAT0017139			rno-miR-181b-1*
885	17297.1	13164.2	30931.8	1.35279	0.435939	148616
886	34.6182	37.4598	70.5486	0.99595	-0.005855	148289	hsa-miR-3675-5p	MIMAT0018098					hsa-miR-3675-5p
887	40.5593	44.1843	84.3304	0.922927	-0.115712	147964	hsa-miRPlus-J1005
888	34.9459	32.5024	67.4482	0.992063	-0.011497	148489	hsa-miR-3674	MIMAT0018097					hsa-miR-3674
889	265.831	229.232	483.196	1.13243	0.17942	148038	hsa-miR-3679-3p	MIMAT0018105					hsa-miR-3679-3p
890	38.8997	39.7488	80.4837	0.926547	-0.110064	148637	hsa-miR-198	MIMAT0000228					hsa-miR-198
891	34.7512	40.9291	74.1369	0.944439	-0.08247	148388	hsa-miR-3677-3p	MIMAT0018101					hsa-miR-3677-3p
892	33.0939	29.9737	64.2488	1.22177	0.288973	147602	hsa-miR-2682	MIMAT0013517					hsa-miR-2682
893	44.6533	48.5804	91.1234	0.95182	-0.07124	148534					rno-miR-103-1*	MIMAT0017114			rno-miR-103-1*
894	44.6282	45.5486	89.9869	0.975392	-0.035946	148143			mmu-miR-466b-5p/mmu-miR-466o-5p
895	29.7611	26.8583	56.1322	1.13033	0.17674	148381					rno-miR-449c-3p	MIMAT0017804			rno-miR-449c-3p
896	30.9701	30.2404	62.2771	0.981892	-0.026364	148602			mmu-miR-3104-5p	MIMAT0014939				mmu-miR-3104-5p
897	26.8734	24.2289	50.3535	1.08675	0.120018	148047			mmu-miR-3058*	MIMAT0014814				mmu-miR-3058*
898	40.4498	39.6031	81.369	1.08412	0.116529	148291					rno-miR-496*	MIMAT0017372			rno-miR-496*
899	40.998	43.1481	84.1461	1.03416	0.048455	148146			mmu-miR-3076-3p	MIMAT0014861				mmu-miR-3076-3p
900	38.0681	39.9287	79.5832	0.99909	-0.001313	148631			mmu-miR-466j	MIMAT0005848				mmu-miR-466j
901	93.8455	64.3181	157.815	1.46986	0.555679	148286			mmu-miR-3066*	MIMAT0014839				mmu-miR-3066*
902	37.3213	34.8288	71.6326	1.05382	0.075633	148542			mmu-miR-3058	MIMAT0014813				mmu-miR-3058
903	32.705	30.3324	61.7154	1.08246	0.11431	148556			mmu-miR-1298*	MIMAT0014810				mmu-miR-1298*
904	39.1935	43.0366	80.8093	0.939786	-0.089596	148252			mmu-miR-496*	MIMAT0017244				mmu-miR-496*
905	42.6146	34.7464	78.047	1.20129	0.264582	148463			mmu-miR-297a-5*	MIMAT0017272				mmu-miR-297a-5*
906	36.5955	39.2178	75.7472	1.02041	0.029148	148529			mmu-miR-1264-5p	MIMAT0014802				mmu-miR-1264-5p
907	47.8221	43.916	91.7381	1.0201	0.028712	148462					rno-miR-3585-3p	MIMAT0017879			rno-miR-3585-3p
908	44.2779	44.4801	88.758	1.05149	0.072428	148304					rno-miR-212*	MIMAT0017158			rno-miR-212*
909	45.8209	44.293	90.1139	0.962145	-0.055674	148501					rno-miR-425*	MIMAT0017306			rno-miR-425*
910	52.537	42.2978	94.1676	1.24052	0.31095	148614			mmu-miR-7a-2*	MIMAT0017070	rno-miR-7a-2*	MIMAT0017091		mmu-miR-7a-2*	rno-miR-7a-2*
911	37.0932	35.8949	72.9881	1.00272	0.003918	148073			mmu-miR-3100-5p	MIMAT0014919				mmu-miR-3100-5p
912	22.5068	23.0322	46.4029	0.941216	-0.087403	148563			mmu-miR-701*	MIMAT0017257				mmu-miR-701*
913	28.4582	32.1051	65.8901	0.913295	-0.130847	148114			mmu-miR-26a-2*	MIMAT0017058				mmu-miR-26a-2*
914	41.9542	41.8774	85.5605	1.01032	0.014807	148521			mmu-miR-466m-5p/mmu-miR-669m-5p
915	28.7902	23.7791	52.0131	1.18882	0.24953	148436					rno-miR-3584-5p	MIMAT0017875			rno-miR-3584-5p
916	38.0995	35.8332	73.9327	0.966539	-0.0491	148460					rno-miR-500*	MIMAT0017311			rno-miR-500*
917	64.9096	55.5784	115.447	1.18473	0.244563	148507					rno-miR-539*	MIMAT0017212			rno-miR-539*
918	126.277	101.374	227.443	1.24612	0.317437	148099					rno-miR-344b-2-3p	MIMAT0017812			rno-miR-344b-2-3p
919	198.509	167.609	366.117	1.16872	0.224933	148200			mmu-miR-3100-3p	MIMAT0014920				mmu-miR-3100-3p
920	41.8802	37.9801	78.9968	1.10518	0.144286	146158	hsa-miR-3202	MIMAT0015089					hsa-miR-3202
921	41.8248	31.6242	73.6306	1.19662	0.258964	42461	hsa-miR-146b-3p	MIMAT0004766					hsa-miR-146b-3p
922	35.2034	31.5394	69.1541	1.11024	0.150869	11155	hsa-miR-518a-3p	MIMAT0002863					hsa-miR-518a-3p
923	27.0223	21.9534	48.1441	1.19562	0.25776	46974			mmu-miR-466l-3p	MIMAT0005830				mmu-miR-466l-3p
924	30.8117	25.1835	55.3065	1.24837	0.320048	42755	hcmv-miR-US33-3p	MIMAT0004756
925	32.2811	32.5943	66.3881	0.945927	-0.080199	46610			mcmv-miR-M23-1-3p	MIMAT0005543
926	171.806	170.691	342.497	1.00705	0.010135	46210	hsa-miR-1249	MIMAT0005901	mmu-miR-1249	MIMAT0010560	rno-miR-1249	MIMAT0017892	hsa-miR-1249	mmu-miR-1249	rno-miR-1249
927	52.5581	49.7078	105.193	1.02768	0.039392	42543	hsa-miR-608	MIMAT0003276					hsa-miR-608
928	70.174	78.9968	153.293	0.89017	-0.167848	17431			mghv-miR-M1-8	MIMAT0001572
929	648.128	552.249	1200.38	1.1889	0.249623	42923	hsa-miR-30c	MIMAT0000244	mmu-miR-30c	MIMAT0000514	rno-miR-30c	MIMAT0000804	hsa-miR-30c	mmu-miR-30c	rno-miR-30c
930	51.4395	50.5593	100.84	0.994077	-0.00857	11231			mmu-miR-345-5p	MIMAT0000595	rno-miR-345-5p	MIMAT0000594		mmu-miR-345-5p	rno-miR-345-5p
931	44.8069	42.9013	88.5048	1.00339	0.004888	42633	hsa-miR-885-3p	MIMAT0004948					hsa-miR-885-3p
932	87.6095	78.8089	166.418	1.11292	0.154345	42808	hsa-miR-874	MIMAT0004911	mmu-miR-874	MIMAT0004853	rno-miR-874	MIMAT0005284	hsa-miR-874	mmu-miR-874	rno-miR-874
933	66.1887	69.5207	137.067	0.883452	-0.178776	45775	hsa-miR-1279	MIMAT0005937					hsa-miR-1279
934	49.4399	48.9498	95.4331	1.02458	0.035025	42967	hsa-miR-370	MIMAT0000722	mmu-miR-370	MIMAT0001095	rno-miR-370	MIMAT0003122	hsa-miR-370	mmu-miR-370	rno-miR-370
935	60.6011	62.004	116.591	0.87894	-0.186164	42518			mmu-miR-465b-5p	MIMAT0004871				mmu-miR-465b-5p
936	61.5307	62.91	126.266	0.958453	-0.06122	17810	hsa-miR-29b-1*	MIMAT0004514	mmu-miR-29b-1*	MIMAT0004523			hsa-miR-29b-1*	mmu-miR-29b-1*
937	60.3097	60.3555	113.987	0.975301	-0.03608	17353	hsa-miR-609	MIMAT0003277					hsa-miR-609
938	54.865	50.7938	103.166	1.08018	0.111272	42584	hsa-miR-432*	MIMAT0002815					hsa-miR-432*
939	70.7627	73.0613	139.125	0.93301	-0.100035	42446	hsa-miR-576-5p	MIMAT0003241					hsa-miR-576-5p
940	70.1517	69.1648	134.565	1.01692	0.024202	42608
941	51.9881	54.1119	104.14	0.964965	-0.051452	46434			mcmv-miR-m59-1	MIMAT0005548
942	95.047	105.312	200.359	0.904773	-0.144373	10975	hsa-miR-182	MIMAT0000259	mmu-miR-182	MIMAT0000211	rno-miR-182	MIMAT0005300	hsa-miR-182	mmu-miR-182	rno-miR-182
943	42.5386	40.2934	84.8762	1.10955	0.149977	17437	kshv-miR-K12-7	MIMAT0002187
944	65.1123	58.3117	123.424	1.11129	0.152241	19601			mmu-miR-211	MIMAT0000668	rno-miR-211	MIMAT0000882		mmu-miR-211	rno-miR-211
945	28.1373	28.7918	58.3193	1.07636	0.106158	46356	hsa-miR-30b*	MIMAT0004589					hsa-miR-30b*
946	57.8694	62.6588	117.05	0.923509	-0.114802	33596	hsa-miR-126*	MIMAT0000444	mmu-miR-126-5p	MIMAT0000137	rno-miR-126*	MIMAT0000831	hsa-miR-126*	mmu-miR-126-5p	rno-miR-126*
947	43.1724	37.9889	81.1612	1.13649	0.184584	29190	hsa-miR-708	MIMAT0004926	mmu-miR-708	MIMAT0004828	rno-miR-708	MIMAT0005331	hsa-miR-708	mmu-miR-708	rno-miR-708
948	59.7779	56.9689	116.779	1.03873	0.054825	33116			mmu-miR-770-3p	MIMAT0003891				mmu-miR-770-3p
949	57.6342	56.9956	114.63	1.01583	0.022657	14962	hsa-miR-581	MIMAT0003246					hsa-miR-581
950	44.9713	48.8137	93.785	0.925359	-0.111915	17946	hsa-miR-192*	MIMAT0004543	mmu-miR-192*	MIMAT0017012			hsa-miR-192*	mmu-miR-192*
951	29.2014	25.5848	57.3619	1.24085	0.311331	42709			mmu-miR-743b-5p	MIMAT0004839	rno-miR-743b*	MIMAT0017288		mmu-miR-743b-5p	rno-miR-743b*
952	42.4578	41.7998	82.0625	0.983227	-0.024403	17563	hsa-miR-644	MIMAT0003314					hsa-miR-644
953	44.6895	44.2623	88.2576	1.05493	0.077142	17623	ebv-miR-BART14	MIMAT0003426
954	44.707	42.0657	86.1457	1.02984	0.042423	17465			mmu-miR-678	MIMAT0003452				mmu-miR-678
955	54.5223	57.5482	106.727	0.91178	-0.133242	42456			mmu-miR-598	MIMAT0004942	rno-miR-598-3p	MIMAT0005325		mmu-miR-598	rno-miR-598-3p
956	46.9264	46.1266	95.584	1.00524	0.007545	11121	hsa-miR-489	MIMAT0002805					hsa-miR-489
957	48.6154	55.2723	105.088	0.843522	-0.245502	46929	hsa-miR-548n	MIMAT0005916					hsa-miR-548n
958	38.7205	41.2277	80.0227	0.941015	-0.08771	42663	hsa-miR-20a*	MIMAT0004493					hsa-miR-20a*
959	43.4037	39.7576	79.1143	1.07259	0.101095	42883			mmu-miR-883b-3p	MIMAT0004851	rno-miR-883	MIMAT0005290		mmu-miR-883b-3p	rno-miR-883
960	99.3913	103.856	205.71	0.973226	-0.039153	10988	hsa-miR-194	MIMAT0000460	mmu-miR-194	MIMAT0000224	rno-miR-194	MIMAT0000869	hsa-miR-194	mmu-miR-194	rno-miR-194
961	24.7217	25.3133	48.4558	0.993614	-0.009243	14854	hsa-miR-569	MIMAT0003234					hsa-miR-569
962	40.8893	42.0653	82.6819	0.99525	-0.006869	42816			mmu-miR-700	MIMAT0003490				mmu-miR-700
963	63.4757	58.5601	120.029	1.03404	0.048298	32946	hsa-miR-486-5p	MIMAT0002177	mmu-miR-3107/mmu-miR-486				hsa-miR-486-5p
964	41.7225	45.8535	85.7727	0.905965	-0.142472	46322			mmu-miR-669g	MIMAT0005832				mmu-miR-669g
965	1630.05	1416.49	3002.48	1.18227	0.24156	46698
966	53.9877	52.709	107.638	1.03812	0.053976	46735	hsa-miR-1179	MIMAT0005824					hsa-miR-1179
967	53.5613	54.2552	101.637	0.986858	-0.019085	46479	hsa-miR-1304	MIMAT0005892					hsa-miR-1304
968	58.3778	57.9741	113.369	1.0084	0.012072	28979			mmu-miR-670	MIMAT0003736				mmu-miR-670
969	35.0685	34.0959	68.5677	1.09299	0.12828	31076	hsa-miR-559	MIMAT0003223					hsa-miR-559
970	43.7619	43.5354	87.8925	0.991644	-0.012106	42557	hsa-miR-624*	MIMAT0003293					hsa-miR-624*
971	90.2452	73.7006	160.641	1.171	0.22774	27537	ebv-miR-BART13	MIMAT0003424
972	52.217	59.0076	110.605	0.90881	-0.13795	42631			mmu-miR-186*	MIMAT0004540				mmu-miR-186*
973	35.7524	33.4566	69.3121	0.989607	-0.015072	17525			mmu-miR-682	MIMAT0003459				mmu-miR-682
974	31.4128	27.1998	58.6127	1.17353	0.230852	11225			mmu-miR-322*	MIMAT0000549	rno-miR-322*	MIMAT0000547		mmu-miR-322*	rno-miR-322*
975	43.6485	40.9188	78.5681	1.06914	0.096451	42553	hsa-miR-216a	MIMAT0000273	mmu-miR-216a	MIMAT0000662	rno-miR-216a	MIMAT0000886	hsa-miR-216a	mmu-miR-216a	rno-miR-216a
976	47.9522	50.1572	98.1095	0.984738	-0.022188	42546			mmu-miR-511-5p	MIMAT0004940	rno-miR-511	MIMAT0012829		mmu-miR-511-5p	rno-miR-511
977	75.5669	74.4594	151.055	1.01102	0.015813	42544
978	45.7468	49.1087	96.4717	0.939113	-0.09063	11253			mmu-miR-467d*	MIMAT0004887				mmu-miR-467d*
979	80.7492	96.1397	178.131	0.839417	-0.252541	42595			mmu-miR-291a-3p	MIMAT0000368	rno-miR-291a-3p	MIMAT0000895		mmu-miR-291a-3p	rno-miR-291a-3p
980	61.1815	60.0155	124.373	1.05664	0.079482	32891	hsa-miR-769-5p	MIMAT0003886					hsa-miR-769-5p
981	99.3328	89.9773	196.962	1.18105	0.240073	42763					rno-miR-347	MIMAT0000598			rno-miR-347
982	48.1923	48.4598	96.6521	0.994133	-0.008489	11249			mmu-miR-463*	MIMAT0002104	rno-miR-463*	MIMAT0017309		mmu-miR-463*	rno-miR-463*
983	195.729	217.263	415.66	0.899017	-0.153579	11245			mmu-miR-433*	MIMAT0001419	rno-miR-433*	MIMAT0017192		mmu-miR-433*	rno-miR-433*
984	45.8439	51.9825	97.8264	0.872469	-0.196824	42836			mmu-miR-302c*	MIMAT0003375				mmu-miR-302c*
985	34.2886	35.5314	69.9379	0.96136	-0.056851	31867	hsa-miR-145*	MIMAT0004601	mmu-miR-145*	MIMAT0004534	rno-miR-145*	MIMAT0017131	hsa-miR-145*	mmu-miR-145*	rno-miR-145*
986	72.0916	69.914	144.043	1.03647	0.051681	27821	spike_control_v2_26		spike_control_v2_26		spike_control_v2_26
987	339.684	500.949	848.162	0.688842	-0.537755	27291	spike_control_v2_22		spike_control_v2_22		spike_control_v2_22
988	85.0951	75.9009	160.996	1.1073	0.147046	146165	hsa-miR-1973	MIMAT0009448					hsa-miR-1973
989	35.8897	36.7854	72.6409	0.959927	-0.059003	146130			mmu-miR-1946a	MIMAT0009412				mmu-miR-1946a
990	111.626	127.659	240.205	0.874773	-0.19302	145996	hsa-miR-205*	MIMAT0009197					hsa-miR-205*
991	44.6811	47.0836	93.6218	0.943487	-0.083925	146119			mmu-miR-1982.1	MIMAT0009460				mmu-miR-1982.1
992	42.1031	43.7962	86.4299	0.962188	-0.055609	13367	spike_control_v2_3		spike_control_v2_3		spike_control_v2_3
993	54.252	53.7898	108.042	0.989899	-0.014647	146012			mmu-miR-1949	MIMAT0009416	rno-miR-1949	MIMAT0017852		mmu-miR-1949	rno-miR-1949
994	42.0255	40.2922	84.6779	1.09132	0.126069	146210
995	40.8097	39.379	77.2568	1.17299	0.230195	146096	hsa-miR-764	MIMAT0010367					hsa-miR-764
996	52.793	63.6891	116.726	0.840796	-0.250173	13186	spike_control_v2_2		spike_control_v2_2		spike_control_v2_2
997	67.0199	54.8248	123.544	1.25824	0.331404	146223	hsa-miR-103a-2*	MIMAT0009196	mmu-miR-103-2*	MIMAT0017025			hsa-miR-103a-2*	mmu-miR-103-2*
998	44.3682	45.0434	90.088	1.00005	6.5e-05	146151	hsa-miR-449c	MIMAT0010251					hsa-miR-449c
999	33.1035	34.1214	65.9009	1.00803	0.011542	145868
1000	36.4542	40.1819	77.4502	0.977388	-0.032996	146173	hsa-miR-2114*	MIMAT0011157					hsa-miR-2114*
1001	133.403	170.33	307.177	0.787923	-0.343874	29544	spike_control_v2_44		spike_control_v2_44		spike_control_v2_44
1002	51.41	60.5561	117.457	0.868902	-0.202734	17932	hsa-miRPlus-C1089		mmu-miR-381*	MIMAT0017081	rno-miR-381*	MIMAT0017220		mmu-miR-381*	rno-miR-381*
1003	47.0529	49.6075	96.7564	0.937123	-0.09369	146018			mmu-miR-1933-5p	MIMAT0009396				mmu-miR-1933-5p
1004	331.508	306.035	638.258	1.13145	0.178175	146155			mmu-miR-2137	MIMAT0011213				mmu-miR-2137
1005	42.7564	48.1481	95.002	0.974258	-0.037624	146047			mmu-miR-1962	MIMAT0009435				mmu-miR-1962
1006	47.172	47.8049	92.2842	1.00227	0.003266	146136	hsa-miR-518d-5p/hsa-miR-520c-5p/hsa-miR-526a
1007	147.856	110.523	258.379	1.28389	0.360519	145852	hsa-miR-210	MIMAT0000267	mmu-miR-210	MIMAT0000658	rno-miR-210	MIMAT0000881	hsa-miR-210	mmu-miR-210	rno-miR-210
1008	46.3268	45.2934	91.7189	1.0259	0.036894	145644
1009	101.873	98.8555	200.729	1.03111	0.044202	145742	hsa-miR-935	MIMAT0004978			rno-miR-935	MIMAT0012845	hsa-miR-935		rno-miR-935
1010	2539.39	2661.33	5186.74	1.0058	0.008344	145928
1011	40.7313	37.7512	79.8459	1.11486	0.156863	145915
1012	39.7424	37.7365	80.7273	1.05115	0.071965	145750	hsa-miR-614	MIMAT0003282					hsa-miR-614
1013	65.2759	57.5518	121.768	1.09741	0.134097	145981	hsa-miR-1285	MIMAT0005876					hsa-miR-1285
1014	49.8714	55.592	108.616	0.929173	-0.105981	145634	hsa-miR-132*	MIMAT0004594	mmu-miR-132*	MIMAT0016984	rno-miR-132*	MIMAT0017123	hsa-miR-132*	mmu-miR-132*	rno-miR-132*
1015	48.6656	49.8085	100.081	0.921004	-0.11872	145847	hsa-miR-766	MIMAT0003888					hsa-miR-766
1016	46.8834	44.3416	91.2249	1.05897	0.082659	147954	hsa-miR-4318	MIMAT0016869					hsa-miR-4318
1017	60.9737	52.244	110.314	1.17309	0.230317	147902	hsa-miR-3193	MIMAT0015077					hsa-miR-3193
1018	87.5955	99.9132	183.098	0.844409	-0.243986	147994			mmu-miR-669d	MIMAT0005833				mmu-miR-669d
1019	130.346	135.241	266.104	0.966205	-0.049599	147751	hsa-miR-4274	MIMAT0016906					hsa-miR-4274
1020	69.7544	71.0605	140.815	1.01126	0.016157	147825
1021	51.3332	49.3232	101.55	0.980953	-0.027744	147979	hsa-miR-3150a-3p	MIMAT0015023					hsa-miR-3150a-3p
1022	505.507	415.954	921.461	1.21537	0.281399	147532
1023	43.2743	41.8451	84.5581	1.05127	0.072128	147808
1024	38.7393	34.4817	70.744	1.14693	0.197773	147540	hsa-miR-4310	MIMAT0016862					hsa-miR-4310
1025	34.9522	35.5115	72.3985	0.968232	-0.046576	147828	hsa-miR-3121-3p	MIMAT0014983					hsa-miR-3121-3p
1026	47.7882	49.5744	97.3627	0.963828	-0.053153	147878	hsa-miR-3184	MIMAT0015064					hsa-miR-3184
1027	38.3981	39.6039	77.3917	0.967663	-0.047424	147564	hsa-miR-4266	MIMAT0016892					hsa-miR-4266
1028	58.2576	48.7221	103.482	1.1633	0.21822	147614	hsa-miR-4299	MIMAT0016851					hsa-miR-4299
1029	40.1417	42.4896	84.9837	0.893359	-0.162688	147822	hsv2-miR-H23	MIMAT0014705
1030	40.1254	48.3933	87.5044	0.915253	-0.127758	147780	hsa-miR-4267	MIMAT0016893					hsa-miR-4267
1031	34.9598	29.707	62.4025	1.23122	0.300092	148351	hsa-miR-3945	MIMAT0018361					hsa-miR-3945
1032	55.1521	55.9952	116.073	1.0313	0.04446	148597	hsa-miR-3663-5p	MIMAT0018084					hsa-miR-3663-5p
1033	135.486	145.761	289.49	0.900622	-0.151006	147511
1034	39.0673	37.4108	76.5346	1.04169	0.058923	148454	hsa-miR-3682-3p	MIMAT0018110					hsa-miR-3682-3p
1035	49.498	58.1043	106.826	0.853107	-0.229202	147486	hsa-miRPlus-I421*		mmu-miR-421*	MIMAT0017273				mmu-miR-421*
1036	85.6043	94.885	178.011	0.90173	-0.149233	148282	hsa-miR-3714	MIMAT0018165					hsa-miR-3714
1037	46.7408	42.711	87.5028	1.07071	0.098573	147949	hsa-miRPlus-I101-2*		mmu-miR-101b*	MIMAT0017046	rno-miR-101b*	MIMAT0017045		mmu-miR-101b*	rno-miR-101b*
1038	30.1596	28.7611	58.1342	1.03883	0.05496	148039	hsa-miR-3925-5p	MIMAT0018200					hsa-miR-3925-5p
1039	28.1779	32.1959	60.7452	0.919133	-0.121654	148601	hsa-miR-3617	MIMAT0017997					hsa-miR-3617
1040	42.5951	42.1708	84.5115	1.01241	0.017796	148471	hsa-miRPlus-I152*				rno-miR-152*	MIMAT0017134			rno-miR-152*
1041	39.3623	39.9279	79.2902	0.986107	-0.020184	147638	hsv2-miR-H12	MIMAT0014699
1042	55.6501	59.1545	116.302	0.911361	-0.133905	147600	hsa-miR-4292	MIMAT0016919					hsa-miR-4292
1043	36.7321	29.6756	64.8193	1.21446	0.280313	147707	hsa-miR-3154	MIMAT0015028					hsa-miR-3154
1044	51.4928	53.6453	106.36	0.995738	-0.006162	148371	hsa-miR-3620	MIMAT0018001					hsa-miR-3620
1045	44.9303	36.7663	80.6529	1.16977	0.226226	148061			mmu-miR-153*	MIMAT0016992				mmu-miR-153*
1046	35.3762	41.6055	76.9817	0.889127	-0.169538	148088			mghv-miR-M1-13	MIMAT0018173
1047	33.2946	31.867	64.8563	1.14008	0.18913	148209			mghv-miR-M1-11-5p	MIMAT0018168
1048	47.0804	43.9001	92.1075	1.07527	0.104698	148227			mmu-miR-1251*	MIMAT0014825				mmu-miR-1251*
1049	53.2767	72.0717	125.348	0.790007	-0.340063	148280					rno-miR-466b-2*	MIMAT0017286			rno-miR-466b-2*
1050	50.8782	49.1274	100.865	1.05443	0.076459	148277					rno-miR-3542	MIMAT0017796			rno-miR-3542
1051	63.1827	62.3352	130.307	0.993443	-0.009491	148355			mmu-miR-3077	MIMAT0014863				mmu-miR-3077
1052	41.7277	38.9578	81.8929	1.01377	0.019725	148443			mmu-miR-19b-2*	MIMAT0017010				mmu-miR-19b-2*
1053	38.0076	34.8523	74.6385	1.00016	0.000234	148548			mmu-miR-3090	MIMAT0014902				mmu-miR-3090
1054	32.588	31.2289	64.2205	1.11747	0.160236	148539					rno-miR-3583-5p	MIMAT0017873			rno-miR-3583-5p
1055	48.9861	38.7118	87.8949	1.27137	0.346385	148190			mmu-miR-3091-3p	MIMAT0014904				mmu-miR-3091-3p
1056	43.3658	39.2054	79.9279	1.10025	0.137827	148437			mmu-miR-3086-3p	MIMAT0014881				mmu-miR-3086-3p
1057	30.7659	22.9013	56.6421	1.34698	0.42973	148497					rno-miR-3573-5p	MIMAT0017856			rno-miR-3573-5p
1058	42.6015	38.9912	82.5131	1.07882	0.109461	148400					rno-miR-298*	MIMAT0017166			rno-miR-298*
1059	60.0358	54.4857	116.108	1.13095	0.177535	148248			mmu-miR-344e	MIMAT0014924				mmu-miR-344e
1060	37.5183	41.3857	80.6907	0.940084	-0.089138	148163			mmu-miR-3061-5p	MIMAT0014828				mmu-miR-3061-5p
1061	39.5545	31.4136	69.9948	1.26229	0.33604	148045			mmu-miR-3094*	MIMAT0014910				mmu-miR-3094*
1062	35.4148	35.4821	68.7313	0.98061	-0.028249	148192					rno-miR-421*	MIMAT0017175			rno-miR-421*
1063	35.1027	32.4534	67.9136	1.11923	0.162502	148369					rno-miR-652*	MIMAT0017321			rno-miR-652*
1064	215.403	219.344	418.9	0.982643	-0.025261	148433			mmu-miR-466i-5p	MIMAT0017325				mmu-miR-466i-5p
1065	40.1354	45.1489	86.6572	0.9073	-0.140348	148424			mmu-miR-201*	MIMAT0017001				mmu-miR-201*
1066	33.1847	35.8869	71.8897	0.928432	-0.107132	148198			mmu-miR-653*	MIMAT0017284				mmu-miR-653*
1067	27.9845	31.4558	59.9693	0.906413	-0.141759	148399					rno-miR-181b-2*	MIMAT0017140			rno-miR-181b-2*
1068	34.0888	38.3344	71.4833	0.900578	-0.151077	148487			mmu-miR-1934*	MIMAT0017341				mmu-miR-1934*
1069	230.584	257.318	487.902	0.873726	-0.194747	148629
1070	60.7428	67.502	126.089	0.924138	-0.11382	148169			mmu-miR-1188*	MIMAT0017328				mmu-miR-1188*
1071	38.6158	36.9829	76.3153	1.03696	0.052356	148506					rno-miR-3551-3p	MIMAT0017810			rno-miR-3551-3p
1072	43.5056	42.1608	87.1596	1.05687	0.079798	46264	hsa-miR-298	MIMAT0004901					hsa-miR-298
1073	36.0466	35.9518	69.5004	0.991063	-0.012951	14312					rno-miR-489	MIMAT0003113			rno-miR-489
1074	94.4717	87.9375	174.004	1.06662	0.093046	17290			mghv-miR-M1-7-3p	MIMAT0001571
1075	48.795	48.2444	97.1931	1.01743	0.024926	42619			mmu-miR-709	MIMAT0003499				mmu-miR-709
1076	52.9678	53.5422	105.48	0.984733	-0.022196	42738	hsa-miR-340*	MIMAT0000750	mmu-miR-340-3p	MIMAT0000586	rno-miR-340-3p	MIMAT0000585	hsa-miR-340*	mmu-miR-340-3p	rno-miR-340-3p
1077	56.2528	51.9865	108.891	0.986938	-0.018968	17313			mmu-miR-297b-5p	MIMAT0003480				mmu-miR-297b-5p
1078	38.6019	34.2042	74.4546	1.07413	0.103166	42576	hsa-miR-342-5p	MIMAT0004694	mmu-miR-342-5p	MIMAT0004653	rno-miR-342-5p	MIMAT0004652	hsa-miR-342-5p	mmu-miR-342-5p	rno-miR-342-5p
1079	50.0115	44.6139	93.8619	1.13368	0.181012	46869	hsa-miR-1258	MIMAT0005909					hsa-miR-1258
1080	45.203	47.3631	92.6158	0.941216	-0.087403	46429
1081	59.4522	59.7516	117.889	1.03365	0.047746	42933					rno-miR-466b	MIMAT0005278			rno-miR-466b
1082	52.0024	46.6616	99.4053	1.12951	0.175697	11004	hsa-miR-203	MIMAT0000264	mmu-miR-203	MIMAT0000236	rno-miR-203	MIMAT0000876	hsa-miR-203	mmu-miR-203	rno-miR-203
1083	51.2416	41.6306	92.5	1.12808	0.173864	19588	hsa-miR-17*	MIMAT0000071			rno-miR-17-1-3p	MIMAT0004710	hsa-miR-17*		rno-miR-17-1-3p
1084	382.897	249.588	624.81	1.50886	0.59346	46732	hsa-miR-1264	MIMAT0005791					hsa-miR-1264
1085	41.4395	37.0585	81.2544	1.12098	0.164767	29328	hsa-miR-582-3p	MIMAT0004797					hsa-miR-582-3p
1086	34.2209	33.5139	65.1091	1.00463	0.006669	42574			mmu-miR-467e	MIMAT0005293				mmu-miR-467e
1087	14656.2	13155.3	27811.5	1.10238	0.140617	46802
1088	35.324	33.2158	70.1206	1.08503	0.117737	42622	hsa-miR-579	MIMAT0003244					hsa-miR-579
1089	40.2998	39.8057	78.3033	1.06329	0.088539	42907			mmu-miR-598*	MIMAT0017283	rno-miR-598-5p	MIMAT0005324		mmu-miR-598*	rno-miR-598-5p
1090	36.2584	39.6461	76.7982	0.912136	-0.132679	46404	hsa-miR-1244	MIMAT0005896					hsa-miR-1244
1091	49.2285	43.3368	89.5732	1.1286	0.17454	17875	hsa-miR-500a	MIMAT0004773					hsa-miR-500a
1092	39.0139	38.7699	77.6879	0.998132	-0.002698	42835			mmu-miR-16-1*	MIMAT0004625				mmu-miR-16-1*
1093	41.5354	40.7982	85.8105	0.986067	-0.020243	42916			mmu-miR-471-5p	MIMAT0002112	rno-miR-471	MIMAT0005318		mmu-miR-471-5p	rno-miR-471
1094	44.6087	40.5008	83.287	1.13868	0.187363	42572	hsa-miR-154*	MIMAT0000453	mmu-miR-154*	MIMAT0004537	rno-miR-154*	MIMAT0017136	hsa-miR-154*	mmu-miR-154*	rno-miR-154*
1095	53.1302	57.9996	111.762	0.897749	-0.155616	33177			mmu-miR-672	MIMAT0003735	rno-miR-672	MIMAT0005327		mmu-miR-672	rno-miR-672
1096	53.4359	46.0342	98.6728	1.21229	0.277734	42646			mmu-miR-878-3p	MIMAT0004933				mmu-miR-878-3p
1097	36.7568	41.8352	79.7548	0.875633	-0.191601	17378			mmu-miR-698	MIMAT0003488				mmu-miR-698
1098	36.1274	39.0299	75.1572	0.96816	-0.046682	29577	hsa-miR-374a*	MIMAT0004688					hsa-miR-374a*
1099	28.5689	32.045	62.2329	0.84932	-0.23562	46625	hsa-miR-1303	MIMAT0005891					hsa-miR-1303
1100	36.6672	35.4383	70.7552	1.03595	0.05095	10995	hsa-miR-199a-3p/hsa-miR-199b-3p		mmu-miR-199a-3p/mmu-miR-199b		rno-miR-199a-3p	MIMAT0004738			rno-miR-199a-3p
1101	73.2118	76.1891	149.504	0.972077	-0.040857	42880
1102	36.7651	39.4411	78.6811	0.926048	-0.110841	27549	hsa-miR-548d-3p	MIMAT0003323					hsa-miR-548d-3p
1103	42.7504	48.9268	98.1397	0.859938	-0.217696	17552
1104	30.4188	30.6572	62.6318	1.02742	0.039032	42915
1105	70.4236	70.8957	137.898	0.943495	-0.083913	11182	hsa-miR-98	MIMAT0000096	mmu-miR-98	MIMAT0000545	rno-miR-98	MIMAT0000819	hsa-miR-98	mmu-miR-98	rno-miR-98
1106	45.4072	45.2699	88.7914	1.00306	0.004406	27536	hsa-miR-190	MIMAT0000458	mmu-miR-190	MIMAT0000220	rno-miR-190	MIMAT0000865	hsa-miR-190	mmu-miR-190	rno-miR-190
1107	22.3953	20.3889	43.5426	1.00523	0.007527	42837	hsa-miR-577	MIMAT0003242					hsa-miR-577
1108	47.457	48.3531	92.9475	0.998269	-0.0025	46788	hsa-miR-1299	MIMAT0005887					hsa-miR-1299
1109	30.9642	27.8205	58.6485	1.1661	0.221691	11061	hsa-miR-329	MIMAT0001629					hsa-miR-329
1110	45.4443	47.6111	92.6322	0.940675	-0.088231	17349	hsa-miR-595	MIMAT0003263					hsa-miR-595
1111	30.1899	31.7397	63.4244	0.903286	-0.146745	42647					rno-miR-743a	MIMAT0005334			rno-miR-743a
1112	47.1903	46.9518	95.3714	1.00513	0.007387	16681			mmu-miR-721	MIMAT0003515				mmu-miR-721
1113	35.9566	39.4387	74.1421	0.910004	-0.136055	46766	hsa-miR-1208	MIMAT0005873					hsa-miR-1208
1114	32.3432	29.7994	63.2639	1.07685	0.106819	42642	hcmv-miR-US4	MIMAT0003341
1115	161.832	141.858	297.961	1.17947	0.238135	46320	hsa-miR-31*	MIMAT0004504	mmu-miR-31*	MIMAT0004634	rno-miR-31*	MIMAT0017102	hsa-miR-31*	mmu-miR-31*	rno-miR-31*
1116	59.3133	72.3957	130.619	0.80707	-0.309235	11065	hsa-miR-335	MIMAT0000765	mmu-miR-335-5p	MIMAT0000766	rno-miR-335	MIMAT0000575	hsa-miR-335	mmu-miR-335-5p	rno-miR-335
1117	45.8993	51.4562	92.8041	0.889226	-0.169378	10925	hsa-miR-10b	MIMAT0000254	mmu-miR-10b	MIMAT0000208	rno-miR-10b	MIMAT0000783	hsa-miR-10b	mmu-miR-10b	rno-miR-10b
1118	37.6748	40.209	77.8838	0.958135	-0.061699	42830			mmu-miR-302a*	MIMAT0004579				mmu-miR-302a*
1119	33.5235	32.5736	67.9713	0.992403	-0.011002	46872	hsa-miR-1262	MIMAT0005914					hsa-miR-1262
1120	31.3583	32.7046	65.2245	0.995414	-0.006631	21702	hsa-miR-219-1-3p	MIMAT0004567					hsa-miR-219-1-3p
1121	33.3583	34.6831	71.4327	0.92393	-0.114144	46246	hsa-miR-1226*	MIMAT0005576					hsa-miR-1226*
1122	41.3519	40.3161	82.5322	1.04289	0.060591	42594			mmu-miR-453	MIMAT0004870				mmu-miR-453
1123	27.2046	27.1031	55.0697	0.962066	-0.055792	42946	hsa-miR-486-3p	MIMAT0004762	mmu-miR-3107*/mmu-miR-486*				hsa-miR-486-3p
1124	24.1708	24.2162	48.7619	1.05066	0.071297	46640	hsa-miR-1257	MIMAT0005908					hsa-miR-1257
1125	35.621	36.832	74.2341	0.926329	-0.110403	42670			mmu-miR-500	MIMAT0003507	rno-miR-500	MIMAT0005321		mmu-miR-500	rno-miR-500
1126	79.6664	75.4192	151.719	1.03795	0.05374	11022	hsa-miR-221	MIMAT0000278	mmu-miR-221	MIMAT0000669	rno-miR-221	MIMAT0000890	hsa-miR-221	mmu-miR-221	rno-miR-221
1127	40.916	43.9701	85.2142	0.970396	-0.043354	30768	hsa-miRPlus-D1100		mmu-miR-674	MIMAT0003740	rno-miR-674-5p	MIMAT0005329		mmu-miR-674	rno-miR-674-5p
1128	29.2162	28.2631	57.4793	1.04914	0.069208	42627	hsa-miR-212	MIMAT0000269	mmu-miR-212-3p	MIMAT0000659	rno-miR-212	MIMAT0000883	hsa-miR-212	mmu-miR-212-3p	rno-miR-212
1129	39.5565	39.1656	77.992	0.923081	-0.115471	45745	hsa-miR-302f	MIMAT0005932					hsa-miR-302f
1130	58.0398	60.1943	116.781	0.942125	-0.08601	10936	hsa-miR-130b	MIMAT0000691	mmu-miR-130b	MIMAT0000387	rno-miR-130b	MIMAT0000837	hsa-miR-130b	mmu-miR-130b	rno-miR-130b
1131	58.7838	43.2918	100.748	1.36906	0.453186	42555	hsa-miR-208b	MIMAT0004960	mmu-miR-208b	MIMAT0004939			hsa-miR-208b	mmu-miR-208b
1132	43.1791	39.1979	81.8579	1.06102	0.085449	17851	hsa-miR-200c*	MIMAT0004657	mmu-miR-200c*	MIMAT0004663	rno-miR-200c*	MIMAT0017150	hsa-miR-200c*	mmu-miR-200c*	rno-miR-200c*
1133	42.9586	41.5458	84.623	1.01358	0.019464	42906	ebv-miR-BHRF1-1	MIMAT0000995
1134	75.783	63.2679	136.426	1.15629	0.209497	42730	hsa-miR-423-3p	MIMAT0001340	mmu-miR-423-3p	MIMAT0003454	rno-miR-423	MIMAT0005313	hsa-miR-423-3p	mmu-miR-423-3p	rno-miR-423
1135	38.285	34.7611	75.5939	1.00516	0.007423	42489			mmu-miR-467c	MIMAT0004885				mmu-miR-467c
1136	43.9865	43.1668	89.6194	1.0818	0.113434	17825	hsa-miR-338-5p	MIMAT0004701	mmu-miR-338-5p	MIMAT0004647	rno-miR-338*	MIMAT0004646	hsa-miR-338-5p	mmu-miR-338-5p	rno-miR-338*
1137	37.8865	39.633	78.1783	0.92119	-0.11843	146027			mmu-miR-1964-3p	MIMAT0009437				mmu-miR-1964-3p
1138	34.5764	37.1648	73.7739	0.951182	-0.072207	146109	hsa-miR-1910	MIMAT0007884					hsa-miR-1910
1139	687.427	684.012	1366.34	0.977744	-0.032472	19004
1140	109.885	128.405	233.27	0.853336	-0.228814	146221			mmu-miR-669c	MIMAT0003479				mmu-miR-669c
1141	2752.79	3100.66	5853.45	0.890589	-0.167169	11279	RNU6-1_RNU6-2		RNU6-1_RNU6-2		RNU6-1_RNU6-2
1142	59.283	62.9088	121.76	0.920543	-0.119443	17955	hsa-miRPlus-C1110
1143	230.502	243.77	473.826	0.971512	-0.041696	27833	spike_control_v2_27		spike_control_v2_27		spike_control_v2_27
1144	35.5326	34.7253	68.924	1.01771	0.025328	13389	spike_control_v2_6		spike_control_v2_6		spike_control_v2_6
1145	32.6537	30.2647	62.6791	1.08914	0.123195	146104	hsa-miR-4524*	MIMAT0019063					hsa-miR-4524*
1146	124.556	129.579	254.135	1.00403	0.005803	24163	spike_control_v2_13		spike_control_v2_13		spike_control_v2_13
1147	52.0486	64.7018	117.599	0.852882	-0.229582	29564	spike_control_v2_45		spike_control_v2_45		spike_control_v2_45
1148	31.2814	29.5752	62.6835	1.02969	0.042205	146046	jcv-miR-J1-5p	MIMAT0009147
1149	46.377	46.1051	94.1943	0.979482	-0.029909	19606	SNORD12		SNORD12		SNORD12
1150	42.8782	37.8221	82.8762	1.17518	0.232884	146196	hsa-miR-711	MIMAT0012734					hsa-miR-711
1151	33.9725	31.332	67.3662	1.14488	0.195199	146015			mmu-miR-1940	MIMAT0009404				mmu-miR-1940
1152	1212.75	919.362	2117.29	1.30296	0.381791	145991
1153	53.5665	50.3157	104.558	0.982372	-0.025658	42839	hsa-miR-135a	MIMAT0000428	mmu-miR-135a	MIMAT0000147	rno-miR-135a	MIMAT0000841	hsa-miR-135a	mmu-miR-135a	rno-miR-135a
1154	63.4355	72.0529	132.228	0.92128	-0.118288	146103	hsa-miR-1913	MIMAT0007888					hsa-miR-1913
1155	213.933	254.618	474.996	0.896408	-0.157772	28444	spike_control_v2_33		spike_control_v2_33		spike_control_v2_33
1156	34.5748	38.0008	75.5231	0.938793	-0.091121	146149	hsv2-miR-H2	MIMAT0010205
1157	27.2018	28.5311	56.742	0.908616	-0.138257	145686	hsa-miR-548c-3p	MIMAT0003285					hsa-miR-548c-3p
1158	40.2655	40.5303	81.209	0.961742	-0.056278	145819	hsa-miR-520c-3p	MIMAT0002846					hsa-miR-520c-3p
1159	91.6198	76.8511	167.535	1.1792	0.237807	146076
1160	28.3814	30.6947	58.0717	0.902602	-0.147838	145703
1161	29.629	33.9932	61.2046	0.884136	-0.17766	145724	hsa-miR-887	MIMAT0004951					hsa-miR-887
1162	45.8256	51.127	99.4108	0.920639	-0.119292	145753	hsa-miR-484	MIMAT0002174	mmu-miR-484	MIMAT0003127	rno-miR-484	MIMAT0005319	hsa-miR-484	mmu-miR-484	rno-miR-484
1163	30.2098	31.4984	60.8639	0.984035	-0.023218	145974	hsa-miR-200b*	MIMAT0004571	mmu-miR-200b*	MIMAT0004545	rno-miR-200b*	MIMAT0017152	hsa-miR-200b*	mmu-miR-200b*	rno-miR-200b*
1164	30.4928	33.3909	63.8838	0.913975	-0.129773	145839	hsa-miR-662	MIMAT0003325					hsa-miR-662
1165	45.0932	41.3511	85.1855	1.0918	0.126703	145826	hsa-miR-18b*	MIMAT0004751					hsa-miR-18b*
1166	34.5466	38.3682	74.7002	0.953427	-0.068805	145976	hsa-miR-663b	MIMAT0005867					hsa-miR-663b
1167	30.4837	30.0267	57.6246	0.962997	-0.054397	147998
1168	28.4984	27.8105	56.2548	1.02597	0.036982	147816	hsa-miR-3162-5p	MIMAT0015036					hsa-miR-3162-5p
1169	30.1899	29.1011	59.291	1.04323	0.061051	147819	hsa-miR-3117-3p	MIMAT0014979					hsa-miR-3117-3p
1170	58.2536	60.9355	116.095	0.925349	-0.11193	147871	hsa-miR-3180-5p	MIMAT0015057					hsa-miR-3180-5p
1171	38.4785	35.1174	73.5983	1.09151	0.126321	147683	hsa-miR-3188	MIMAT0015070					hsa-miR-3188
1172	37.3543	39.7126	77.3603	1.03093	0.043951	147809	hsa-miR-514b-3p	MIMAT0015088					hsa-miR-514b-3p
1173	24.2643	27.3328	52.4351	0.855606	-0.224981	147990
1174	1162.9	869.049	2015.93	1.32545	0.406479	147512	hsa-miR-21	MIMAT0000076	mmu-miR-21	MIMAT0000530	rno-miR-21	MIMAT0000790	hsa-miR-21	mmu-miR-21	rno-miR-21
1175	29.6389	35.4602	62.4196	0.832537	-0.264414	147912
1176	53.1079	58.0673	111.885	0.952023	-0.070931	147805	hsa-miR-3183	MIMAT0015063					hsa-miR-3183
1177	28807.5	28016.1	56427.9	1.04371	0.061727	147913
1178	46.75	42.9749	93.3213	1.02515	0.03584	147812
1179	41.5024	42.746	82.7349	0.980704	-0.028111	147852	hsa-miR-4295	MIMAT0016844					hsa-miR-4295
1180	33.8109	29.824	64.3599	1.10695	0.146589	147882	hsa-miR-2909	MIMAT0013863					hsa-miR-2909
1181	29.6202	22.3639	51.2373	1.39698	0.482308	147866	hsa-miR-3134	MIMAT0015000					hsa-miR-3134
1182	31.8857	33.1652	65.9148	0.937175	-0.093609	147786	hsa-miR-3198	MIMAT0015083					hsa-miR-3198
1183	111.801	92.7058	206.474	1.19077	0.251895	148619
1184	40.707	42.7468	82.7201	0.946207	-0.079773	10907	spike_control_v1_h		spike_control_v1_h		spike_control_v1_h
1185	35.7452	34.7508	72.2564	0.982866	-0.024934	148384	hsa-miR-3648	MIMAT0018068					hsa-miR-3648
1186	45.0263	39.7866	84.0645	1.14305	0.192888	148085	hsa-miR-3687	MIMAT0018115					hsa-miR-3687
1187	37.1724	40.7588	79.4287	0.877504	-0.188522	148188	hsa-miR-2277-5p	MIMAT0017352					hsa-miR-2277-5p
1188	36.9295	35.5557	71.748	1.09104	0.125702	147280	hsa-miRPlus-J1185-1*
1189	38.6568	38.2763	77.1226	0.993909	-0.008814	147469	hsa-miR-3909	MIMAT0018183					hsa-miR-3909
1190	36.5127	39.2237	76.5537	0.930669	-0.10366	147779	hsa-miR-3180-3p	MIMAT0015058					hsa-miR-3180-3p
1191	22.6803	27.0828	48.9232	0.806081	-0.311003	148590	hsa-miR-3919	MIMAT0018193					hsa-miR-3919
1192	41.4761	43.033	80.7683	1.05656	0.07938	148065	hsa-miR-3689b*/hsa-miR-3689c
1193	41.3563	41.4968	79.3897	0.948288	-0.076603	147386	hsa-miRPlus-J212*		mmu-miR-212-5p	MIMAT0017053				mmu-miR-212-5p
1194	37.8428	40.1664	79.701	0.936135	-0.095211	148402	hsa-miR-3920	MIMAT0018195					hsa-miR-3920
1195	34.0159	31.0255	65.4861	1.07934	0.110154	148628	hsa-miR-3199	MIMAT0015084					hsa-miR-3199
1196	27.8388	26.4264	55.7739	1.0534	0.075046	148064	hsa-miR-3926	MIMAT0018201					hsa-miR-3926
1197	50.7826	44.8718	98.8698	1.11901	0.162223	148317	hsa-miR-3621	MIMAT0018002					hsa-miR-3621
1198	31.0462	28.3443	62.8619	1.22264	0.289996	148571			mmu-miR-344e*	MIMAT0014923				mmu-miR-344e*
1199	38.2146	32.8117	73.7042	1.16063	0.214905	148522			mmu-miR-412-5p	MIMAT0017173				mmu-miR-412-5p
1200	184.922	196.709	381.63	0.915232	-0.12779	148249			mghv-miR-M1-6*	MIMAT0017190
1201	46.7158	42.6708	92.0267	1.10184	0.139913	148036			mghv-mir-M1-3*	MIMAT0017187
1202	32.0736	33.8583	66.2596	0.942575	-0.085321	148020			mmu-miR-3078*	MIMAT0014865				mmu-miR-3078*
1203	35.9471	34.17	68.2711	0.991669	-0.01207	148310			mmu-miR-3094	MIMAT0014909				mmu-miR-3094
1204	38.9725	37.9363	74.9092	1.00549	0.007895	148105			mmu-miR-3106*	MIMAT0014818				mmu-miR-3106*
1205	39.5577	39.4582	82.5263	1.05226	0.073487	148187			mmu-miR-410*	MIMAT0017172	rno-miR-410*	MIMAT0017303		mmu-miR-410*	rno-miR-410*
1206	57.4335	66.6604	126.154	0.86765	-0.204815	148690			mmu-miR-466d-5p	MIMAT0004930				mmu-miR-466d-5p
1207	36.7552	38.3563	78.6883	0.989595	-0.01509	148041			mmu-miR-344g-3p	MIMAT0014930				mmu-miR-344g-3p
1208	56.6644	53.8451	106.971	1.02229	0.031802	148129					rno-miR-503*	MIMAT0017224			rno-miR-503*
1209	82.2747	85.5203	167.477	0.924128	-0.113835	148218			mghv-miR-M1-11-3p	MIMAT0018169
1210	34.0426	37.6994	69.9889	0.926484	-0.110162	148647			mmu-miR-3470b	MIMAT0015641				mmu-miR-3470b
1211	45.328	42.0096	87.4857	1.08087	0.112199	148561			mmu-miR-547*	MIMAT0017210				mmu-miR-547*
1212	47.9168	51.1083	99.3889	0.926843	-0.109603	148591					rno-miR-329*	MIMAT0017031			rno-miR-329*
1213	41.4546	39.5725	80.4908	1.02293	0.032715	148411			mmu-miR-215*	MIMAT0017169				mmu-miR-215*
1214	39.2217	36.0633	74.756	1.10386	0.142556	148010			mghv-miR-M1-10*	MIMAT0018166
1215	69.8762	65.1139	133.597	1.10788	0.147804	148100			mmu-miR-1947*	MIMAT0017343				mmu-miR-1947*
1216	33.549	34.7213	67.1107	1.04757	0.067044	148148			mmu-miR-3057-5p	MIMAT0014822				mmu-miR-3057-5p
1217	27.2615	31.6274	60.7954	0.925546	-0.111624	148415			mmu-miR-668*	MIMAT0017237				mmu-miR-668*
1218	24.5836	23.801	47.3388	1.07926	0.110036	148598			mmu-miR-466o-3p	MIMAT0014886				mmu-miR-466o-3p
1219	30.9936	33.2261	64.2349	1.07337	0.102152	148390					rno-miR-19a*	MIMAT0017098			rno-miR-19a*
1220	35.2607	33.6604	70.3292	1.04575	0.064545	148254			mmu-miR-194-1*	MIMAT0016999				mmu-miR-194-1*
1221	23.6278	23.8221	45.8543	0.986976	-0.018913	148370			mmu-miR-466n-3p	MIMAT0014894				mmu-miR-466n-3p
1222	40.5283	36.2002	77.959	0.982809	-0.025017	148177			mmu-miR-344f-5p	MIMAT0014931				mmu-miR-344f-5p
1223	44.0263	42.7814	86.6214	1.05599	0.078595	148404					rno-miR-3563-5p	MIMAT0017833			rno-miR-3563-5p
1224	24.4817	23.4072	45.9482	1.04804	0.067695	148341					rno-miR-3564	MIMAT0017837			rno-miR-3564
1225	33.7436	34.3905	65.7257	0.9525	-0.070209	11144	hsa-miR-512-3p	MIMAT0002823					hsa-miR-512-3p
1226	36.5908	28.9769	66.9606	1.21218	0.277607	11037	hsa-miR-299-3p	MIMAT0000687					hsa-miR-299-3p
1227	32.9737	31.2942	64.2679	1.05977	0.083744	42774	kshv-miR-K12-9*	MIMAT0002184
1228	32.0111	32.4112	64.1779	0.979399	-0.030031	17425			mmu-miR-467b	MIMAT0005448				mmu-miR-467b
1229	25.2432	26.9984	51.7389	0.906948	-0.140909	146083			mmu-miR-1906	MIMAT0007872				mmu-miR-1906
1230	69.1003	69.5673	140.305	0.926684	-0.10985	42494			mmu-miR-712*	MIMAT0003743				mmu-miR-712*
1231	42.1206	44.4976	90.1596	0.92236	-0.116598	17418	kshv-miR-K12-4-3p	MIMAT0002192
1232	419.408	493.616	897.084	0.840761	-0.250233	42891
1233	34.2444	34.6803	68.5828	0.976484	-0.034331	46816			mcmv-miR-m01-4*	MIMAT0005539
1234	39.3268	44.1067	85.0665	0.901959	-0.148867	42757	hsa-miR-619	MIMAT0003288					hsa-miR-619
1235	36.2902	33.8806	70.1708	1.06709	0.093684	11108	hsa-miR-425*	MIMAT0001343	mmu-miR-425*	MIMAT0001342			hsa-miR-425*	mmu-miR-425*
1236	85.9482	87.8125	172.792	0.984526	-0.022499	11015
1237	35.7604	37.3491	73.2536	0.953048	-0.069379	42853	hsa-miR-433	MIMAT0001627	mmu-miR-433	MIMAT0001420	rno-miR-433	MIMAT0001628	hsa-miR-433	mmu-miR-433	rno-miR-433
1238	44.7874	42.959	85.3244	1.12607	0.1713	42829	hsa-miR-127-3p	MIMAT0000446	mmu-miR-127	MIMAT0000139	rno-miR-127	MIMAT0000833	hsa-miR-127-3p	mmu-miR-127	rno-miR-127
1239	52.326	51.8304	104.156	1.04921	0.069306	46259	hsa-miR-885-5p	MIMAT0004947					hsa-miR-885-5p
1240	65.7385	64.9343	127.911	1.04375	0.061783	46737	hsa-miR-1265	MIMAT0005918					hsa-miR-1265
1241	38.2213	37.8599	76.0812	0.926529	-0.110092	42658			mmu-miR-681	MIMAT0003458				mmu-miR-681
1242	52.5231	49.3985	101.456	1.14077	0.190011	42719			mmu-miR-324-3p	MIMAT0000556				mmu-miR-324-3p
1243	39.2492	37.1847	76.4319	1.05713	0.080148	42470					rno-miR-543*	MIMAT0003175			rno-miR-543*
1244	43.5334	44.9391	92.3404	0.867222	-0.205526	42535	hsa-miR-661	MIMAT0003324					hsa-miR-661
1245	46.9152	38.8782	85.633	1.18417	0.243874	42601			mmu-miR-540-5p	MIMAT0004786	rno-miR-540*	MIMAT0017211		mmu-miR-540-5p	rno-miR-540*
1246	152.587	102.531	255.118	1.52409	0.60795	42542	hsa-miR-589	MIMAT0004799					hsa-miR-589
1247	36.1234	35.7345	70.3583	0.996546	-0.004991	42680
1248	40.0967	39.5936	77.5231	1.00626	0.009005	42607	hsa-miR-653	MIMAT0003328	mmu-miR-653	MIMAT0004943			hsa-miR-653	mmu-miR-653
1249	33.3631	32.0613	65.629	1.06026	0.084423	17646	ebv-miR-BHRF1-3	MIMAT0000998
1250	35.4642	32.1063	66.4252	1.09226	0.127316	17893	hsa-miR-362-3p	MIMAT0004683					hsa-miR-362-3p
1251	35.8213	40.1433	75.3591	0.874682	-0.193169	6880	hsa-miR-297	MIMAT0004450	mmu-miR-297a	MIMAT0000375			hsa-miR-297	mmu-miR-297a
1252	45.1803	45.9455	91.8794	0.957285	-0.062979	42448
1253	28.5462	30.0346	60.4781	1.01293	0.01853	32095	hsa-miR-624	MIMAT0004807					hsa-miR-624
1254	22.6795	18.9697	40.7265	1.20854	0.273268	42567	hsa-miR-590-3p	MIMAT0004801	mmu-miR-590-3p	MIMAT0004896			hsa-miR-590-3p	mmu-miR-590-3p
1255	32.1314	31.4323	66.373	1.00198	0.002857	42903					rno-miR-673	MIMAT0005328			rno-miR-673
1256	32.1911	34.4084	67.5967	0.917195	-0.124699	42879			mmu-miR-92a-2*	MIMAT0004635				mmu-miR-92a-2*
1257	28.5438	28.4825	58.3232	1.01432	0.020511	42758	hsa-miR-640	MIMAT0003310					hsa-miR-640
1258	33.4331	35.5223	69.5752	1.01799	0.02573	30973			mmu-miR-384-3p	MIMAT0001076	rno-miR-384-3p	MIMAT0005310		mmu-miR-384-3p	rno-miR-384-3p
1259	38.8328	37	75.8328	1.00825	0.011852	17325	hsa-miR-643	MIMAT0003313					hsa-miR-643
1260	30.7958	33.9825	62.9904	0.963052	-0.054314	42714			mmu-miR-509-5p	MIMAT0004890				mmu-miR-509-5p
1261	41.5713	38.4088	77.8252	1.08544	0.118277	17630	hsa-miR-588	MIMAT0003255					hsa-miR-588
1262	27.955	25.2305	53.1855	1.05066	0.071301	42941	hsa-miR-218-1*	MIMAT0004565					hsa-miR-218-1*
1263	24.5597	23.7074	47.8169	1.00961	0.013799	42944	hsa-miR-564	MIMAT0003228					hsa-miR-564
1264	35.9009	35.8738	73.5625	1.00022	0.000316	14305			mmu-miR-376b*	MIMAT0003388	rno-miR-376b-5p	MIMAT0003195		mmu-miR-376b*	rno-miR-376b-5p
1265	39.2114	36.4196	75.631	1.07657	0.106445	42562	hsa-miR-105*	MIMAT0004516					hsa-miR-105*
1266	84.7126	74.8535	158.583	1.11575	0.158014	42571	hsa-miR-129*	MIMAT0004548	mmu-miR-129-1-3p	MIMAT0016994			hsa-miR-129*	mmu-miR-129-1-3p
1267	38.1513	31.0748	69.4952	1.25949	0.332835	17439	hcmv-miR-UL36	MIMAT0001576
1268	40.9542	41.3527	83.3368	1.04601	0.064902	46443	hsa-miR-193a-5p	MIMAT0004614					hsa-miR-193a-5p
1269	81.2158	77.8953	161.134	1.06854	0.095639	10923	hsa-miR-107	MIMAT0000104	mmu-miR-107	MIMAT0000647	rno-miR-107	MIMAT0000826	hsa-miR-107	mmu-miR-107	rno-miR-107
1270	48.7062	48.1537	94.3217	1.00696	0.010011	46850	hsa-miR-1237	MIMAT0005592					hsa-miR-1237
1271	45.5107	45.5107	91.7739	1.0527	0.074092	27672	hsa-miR-615-3p	MIMAT0003283	mmu-miR-615-3p	MIMAT0003783			hsa-miR-615-3p	mmu-miR-615-3p
1272	37.5685	30.6764	68.869	1.17364	0.230993	17503	hsa-miR-590-5p	MIMAT0003258	mmu-miR-590-5p	MIMAT0004895			hsa-miR-590-5p	mmu-miR-590-5p
1273	61.7934	51.7193	112.338	1.128	0.173761	13140	hsa-miR-138	MIMAT0000430	mmu-miR-138	MIMAT0000150	rno-miR-138	MIMAT0000844	hsa-miR-138	mmu-miR-138	rno-miR-138
1274	40.8133	36.5438	77.3571	1.11713	0.159798	42449			mmu-miR-293*	MIMAT0004573				mmu-miR-293*
1275	38.3105	39.9423	75.7464	1.04285	0.060535	11013	hsa-miR-181a*	MIMAT0000270	mmu-miR-181a-1*	MIMAT0000660	rno-miR-181a-1*	MIMAT0000884	hsa-miR-181a*	mmu-miR-181a-1*	rno-miR-181a-1*
1276	33.7452	33.211	67.5832	1.05761	0.080809	46674			mcmv-miR-M55-1	MIMAT0005547
1277	44.8229	38.7568	83.5999	1.07209	0.100425	42733			mmu-miR-702	MIMAT0003492				mmu-miR-702
1278	147.116	106.513	252.69	1.30528	0.384356	46328
1279	30.0963	30.4678	61.8006	0.920211	-0.119963	29802	hsa-miR-144	MIMAT0000436	mmu-miR-144	MIMAT0000156	rno-miR-144	MIMAT0000850	hsa-miR-144	mmu-miR-144	rno-miR-144
1280	31.3352	28.449	59.7842	1.10028	0.137875	42551	hsa-miR-122*	MIMAT0004590	mmu-miR-122*	MIMAT0017005			hsa-miR-122*	mmu-miR-122*
1281	39.9686	38.2329	78.2014	0.966352	-0.049379	42899	hsa-miR-377*	MIMAT0004689	mmu-miR-377*	MIMAT0017079	rno-miR-377*	MIMAT0017203	hsa-miR-377*	mmu-miR-377*	rno-miR-377*
1282	45.332	49.3611	92.5163	0.932405	-0.100972	42885	hsa-miR-376a*	MIMAT0003386					hsa-miR-376a*
1283	38.9184	43.5808	80.592	0.828027	-0.27225	42956	hsa-miR-545*	MIMAT0004785					hsa-miR-545*
1284	36.7886	34.6831	71.4717	1.06069	0.085005	42968
1285	38.5247	42.7631	81.2878	0.900835	-0.150665	13149			mmu-miR-295	MIMAT0000373				mmu-miR-295
1286	153.407	144.08	304.4	1.11024	0.150877	17732	hsa-miR-192	MIMAT0000222	mmu-miR-192	MIMAT0000517	rno-miR-192	MIMAT0000867	hsa-miR-192	mmu-miR-192	rno-miR-192
1287	32.4693	30.6139	64.3161	1.01516	0.021711	46746	hsa-miR-1269	MIMAT0005923					hsa-miR-1269
1288	40.3392	38.2448	79.291	1.10095	0.13875	46251			mmu-miR-1193-3p	MIMAT0005851	rno-miR-1193-3p	MIMAT0017859		mmu-miR-1193-3p	rno-miR-1193-3p
1289	41.8225	38.2699	79.6795	1.15478	0.207619	42669	hsa-miR-505	MIMAT0002876			rno-miR-505	MIMAT0003380	hsa-miR-505		rno-miR-505
1290	38.9419	36.8507	76.9471	1.0924	0.127497	146135			mmu-miR-1968	MIMAT0009441				mmu-miR-1968
1291	30.2452	26.3388	56.584	1.15378	0.206369	146019			mmu-miR-1839-5p	MIMAT0009456				mmu-miR-1839-5p
1292	35.7615	35.832	73.0203	1.05767	0.08089	146172			mmu-miR-1892	MIMAT0007871				mmu-miR-1892
1293	53.4176	44.5207	99.0991	1.13312	0.180298	4040	hsa-miR-9	MIMAT0000441	mmu-miR-9	MIMAT0000142	rno-miR-9	MIMAT0000781	hsa-miR-9	mmu-miR-9	rno-miR-9
1294	36.201	38.9586	75.7799	0.931096	-0.102998	146195			mmu-miR-2139	MIMAT0011215				mmu-miR-2139
1295	78.834	66.4861	145.32	1.18603	0.246137	42793	hsa-miRPlus-A1072
1296	38.3025	39.5402	78.2333	0.962785	-0.054714	17892	hsa-miRPlus-C1087
1297	40.1143	41.3631	82.0709	0.976027	-0.035007	146222			mmu-miR-718	MIMAT0003514				mmu-miR-718
1298	91.5211	80.1174	171.073	1.19201	0.253393	17927
1299	42.6346	41.8384	84.4729	1.01995	0.028491	146187			mmu-miR-1941-3p	MIMAT0009406				mmu-miR-1941-3p
1300	50.8937	50.6453	99.4813	0.986203	-0.020043	146010	hsa-miR-2116	MIMAT0011160					hsa-miR-2116
1301	50.1266	48.5545	97.5506	0.943793	-0.083458	146140	hsa-miR-1976	MIMAT0009451					hsa-miR-1976
1302	34.1664	39.9693	74.9845	0.871323	-0.19872	146184			mmu-miR-1965	MIMAT0009438				mmu-miR-1965
1303	868.286	809.383	1698.88	1.16979	0.226256	146088			mmu-miR-1983	MIMAT0009455				mmu-miR-1983
1304	37.9327	39.6863	79.4614	0.951882	-0.071145	146142	hsa-miR-1972	MIMAT0009447					hsa-miR-1972
1305	39.0605	41.6194	78.3682	1.00081	0.001169	146163	hsa-miR-224*	MIMAT0009198	mmu-miR-224*	MIMAT0017062	rno-miR-224*	MIMAT0017200	hsa-miR-224*	mmu-miR-224*	rno-miR-224*
1306	40.0478	41.09	80.1405	0.998929	-0.001546	146143			mmu-miR-1904	MIMAT0007874				mmu-miR-1904
1307	58.4076	55.7771	116.199	1.01246	0.017871	19013	SNORD14B		SNORD14B		SNORD14B
1308	144.403	138.672	285.279	1.00711	0.010229	146054			mmu-miR-1952	MIMAT0009423				mmu-miR-1952
1309	48.6218	39.0529	86.4741	1.34915	0.432045	11177
1310	24.8101	20.826	46.6302	1.32517	0.406177	145749	hsa-miR-137	MIMAT0000429	mmu-miR-137	MIMAT0000149	rno-miR-137	MIMAT0000843	hsa-miR-137	mmu-miR-137	rno-miR-137
1311	96.1266	101.432	197.559	1.02045	0.029199	145740	hsa-miR-625*	MIMAT0004808					hsa-miR-625*
1312	103.602	92.1915	192.816	1.08207	0.113799	145805
1313	35.3169	32.7225	68.0394	1.07763	0.107865	145970	hsa-miR-129-3p	MIMAT0004605	mmu-miR-129-2-3p	MIMAT0000544	rno-miR-129-2*	MIMAT0000601	hsa-miR-129-3p	mmu-miR-129-2-3p	rno-miR-129-2*
1314	43.3181	39.5024	84.7106	0.99886	-0.001646	145822	hsa-miR-214*	MIMAT0004564	mmu-miR-214*	MIMAT0004664			hsa-miR-214*	mmu-miR-214*
1315	35.2408	35.373	74.8635	0.939531	-0.089988	145789	hsa-miR-550a	MIMAT0004800					hsa-miR-550a
1316	35.0872	35.1835	72.035	1.11048	0.151183	145768	hsa-miR-665	MIMAT0004952					hsa-miR-665
1317	41.4096	38.2623	79.5932	1.01994	0.028487	145972	hsa-miR-141*	MIMAT0004598					hsa-miR-141*
1318	40.1696	37.6055	77.7751	0.991477	-0.012349	145746	hsa-let-7i*	MIMAT0004585	mmu-let-7i*	MIMAT0004520	rno-let-7i*	MIMAT0004707	hsa-let-7i*	mmu-let-7i*	rno-let-7i*
1319	73.2189	71.9403	143.981	1.02552	0.036353	145676	hsa-miR-30e*	MIMAT0000693	mmu-miR-30e*	MIMAT0000249	rno-miR-30e*	MIMAT0004720	hsa-miR-30e*	mmu-miR-30e*	rno-miR-30e*
1320	85.4837	58.5446	141.771	1.32415	0.405066	147604	hsa-miR-4285	MIMAT0016913					hsa-miR-4285
1321	35.9642	35.9455	72.3774	1.01462	0.02094	147899
1322	37.0585	34.1576	70.2631	1.19149	0.252768	147915	hsa-miR-3174	MIMAT0015051					hsa-miR-3174
1323	40.1967	43.2034	83.4001	0.918339	-0.122902	147804	hsv1-miR-H17	MIMAT0014695
1324	83.2301	72.8619	159.626	1.09297	0.128257	147983
1325	35.1469	31.9546	66.2432	0.991896	-0.011739	147613	hsa-miR-3145-3p	MIMAT0015016					hsa-miR-3145-3p
1326	41.1716	37.7293	78.9009	1.08619	0.119275	147813
1327	50.6847	46.7492	96.1955	1.14274	0.192503	147655
1328	33.1533	31.342	63.8077	1.1155	0.157697	147800	hsa-miR-2355-5p	MIMAT0016895					hsa-miR-2355-5p
1329	31.7934	34.0553	66.785	1.05367	0.075419	147918
1330	24.0852	21.5418	47.1676	1.28219	0.358611	147570	hsa-miR-4271	MIMAT0016901					hsa-miR-4271
1331	32.5183	33.0812	64.5092	1.01478	0.021167	147523	hsa-miR-4263	MIMAT0016898					hsa-miR-4263
1332	55.5012	58.4415	114.328	0.990159	-0.014268	147947	hsa-miR-4308	MIMAT0016861					hsa-miR-4308
1333	38.2154	35.1103	74.4128	1.06269	0.087726	147694	hsa-miR-4281	MIMAT0016907					hsa-miR-4281
1334	31.7046	29.66	60.4128	1.10502	0.144073	147772	hsa-miR-4303	MIMAT0016856					hsa-miR-4303
1335	26.967	29.4467	56.4136	1.01907	0.027251	148374	hsa-miR-3936	MIMAT0018351					hsa-miR-3936
1336	35.5557	36.4793	72.1274	1.00683	0.009824	148263	hsa-miR-1273e	MIMAT0018079					hsa-miR-1273e
1337	25.8678	26.8014	51.8169	0.956376	-0.06435	148585	hsa-miR-3912	MIMAT0018186					hsa-miR-3912
1338	44.4602	42.2926	86.5442	1.06406	0.089577	148331	hsa-miR-3655	MIMAT0018075					hsa-miR-3655
1339	33.5322	32.418	67.3364	1.07564	0.105194	147262	hsa-miR-548z	MIMAT0018446					hsa-miR-548z
1340	140.07	155.941	293.339	0.961016	-0.057367	148410	hsa-miR-3676	MIMAT0018100					hsa-miR-3676
1341	93.5725	99.6568	193.077	0.941166	-0.087479	148214	hsa-miR-3675-3p	MIMAT0018099					hsa-miR-3675-3p
1342	32.1306	33.2683	61.8213	1.0601	0.084195	147684	hsa-miR-3200-5p	MIMAT0017392					hsa-miR-3200-5p
1343	35.824	36.7966	71.7448	0.99357	-0.009306	148228	hsa-miR-3656	MIMAT0018076					hsa-miR-3656
1344	45.664	48.5012	94.6684	0.982582	-0.02535	148641	hsa-miR-518b	MIMAT0002844					hsa-miR-518b
1345	39.9498	35.6676	74.4932	1.09608	0.132349	148353	hsa-miR-3681	MIMAT0018108					hsa-miR-3681
1346	41.035	38.5123	76.6369	1.05125	0.072107	148132	hsa-miR-3622a-3p	MIMAT0018004					hsa-miR-3622a-3p
1347	37.3296	36.2691	75.1393	1.02028	0.028958	148272	hsa-miR-3615	MIMAT0017994					hsa-miR-3615
1348	41.7257	41.2317	82.9574	1.01223	0.017537	148216	hsa-miR-3907	MIMAT0018179					hsa-miR-3907
1349	62.8479	63.8742	131.453	0.978209	-0.031786	148621	hsa-miR-892a	MIMAT0004907					hsa-miR-892a
1350	33.3774	30.5378	67.5657	0.97651	-0.034294	147389	hsa-miR-3691-5p	MIMAT0018120					hsa-miR-3691-5p
1351	56.1266	58.6887	112.047	0.998804	-0.001726	148485			mghv-miR-M1-12	MIMAT0018171
1352	38.3356	34.6775	70.5529	1.25729	0.330315	148681			mmu-miR-344b	MIMAT0014926				mmu-miR-344b
1353	42.8129	41.7046	83.1752	1.1832	0.242693	148081			mmu-miR-3102-3p.2	MIMAT0014935				mmu-miR-3102-3p.2
1354	25.6103	22.1771	47.6505	1.16212	0.216753	148544			mmu-miR-211*	MIMAT0017059				mmu-miR-211*
1355	30.5426	28.8436	61.0788	0.995426	-0.006614	148553			mmu-miR-1948*	MIMAT0017344				mmu-miR-1948*
1356	31.2707	31.8109	64.6525	0.968187	-0.046642	148565			mmu-miR-3113*	MIMAT0014960				mmu-miR-3113*
1357	34.6513	33.8527	68.504	1.03687	0.052232	148394					rno-miR-449a*	MIMAT0017181			rno-miR-449a*
1358	37.0207	35.9924	72.9339	1.06959	0.097061	148432			mghv-miR-M1-10	MIMAT0018167
1359	4871.98	5252.41	10202.2	0.942963	-0.084727	148417					rno-miR-1188-3p	MIMAT0017855			rno-miR-1188-3p
1360	40.6616	47.1282	89.2416	0.860557	-0.216658	148244			mmu-miR-3098-3p	MIMAT0014918				mmu-miR-3098-3p
1361	22.324	23.7396	46.0963	0.963713	-0.053325	148372					rno-miR-511*	MIMAT0017358			rno-miR-511*
1362	30.1915	30.2874	59.9451	1.01078	0.015466	148366			mmu-miR-344d-1*	MIMAT0014819				mmu-miR-344d-1*
1363	30.8336	29.6827	58.7436	1.1378	0.186249	148479			mmu-miR-504*	MIMAT0017277				mmu-miR-504*
1364	28.6871	29.7512	57.24	0.946563	-0.079229	148184			mmu-miR-466m-3p	MIMAT0014883				mmu-miR-466m-3p
1365	36.744	38.6967	74.9232	0.969305	-0.044977	148250			mmu-let-7f-2*	MIMAT0017017	rno-let-7f-2*	MIMAT0017090		mmu-let-7f-2*	rno-let-7f-2*
1366	34.6907	33.9821	71.9351	0.985094	-0.021666	148260					rno-miR-664-2*	MIMAT0017229			rno-miR-664-2*
1367	71.2377	69.2209	140.459	1.02291	0.03268	148584					rno-miR-3572	MIMAT0017853			rno-miR-3572
1368	32.9849	31.3611	60.8778	1.06323	0.088457	148606					rno-miR-3579	MIMAT0017867			rno-miR-3579
1369	42.8507	44.2747	86.6537	1.01138	0.016327	148226			mmu-miR-467c*	MIMAT0017275				mmu-miR-467c*
1370	39.4697	39.3758	78.8455	1.05577	0.078301	148055			mmu-miR-3060*	MIMAT0014826				mmu-miR-3060*
1371	33.9721	32.7568	66.7289	1.03538	0.050166	148655			mmu-miR-3471	MIMAT0015642				mmu-miR-3471
1372	24.5677	26.0609	50.6286	1.06225	0.08712	148095			mmu-miR-1b-3p	MIMAT0017326				mmu-miR-1b-3p
1373	22.4606	19.547	42.5521	1.161	0.215369	148127					rno-miR-3597-3p	MIMAT0017836			rno-miR-3597-3p
1374	35.2623	35.498	73.5525	1.03821	0.054094	148096			mmu-miR-206*	MIMAT0017004				mmu-miR-206*
1375	38.1588	37.301	75.0589	1.0137	0.019637	148324			mmu-miR-1912*	MIMAT0014957				mmu-miR-1912*
1376	70.0263	77.9283	143.747	0.907281	-0.140379	148409			mmu-miR-669k*	MIMAT0017323				mmu-miR-669k*
1377	31.0402	30.5681	63.4467	0.956448	-0.064242	148029			mmu-miR-351*	MIMAT0017042	rno-miR-351*	MIMAT0017041		mmu-miR-351*	rno-miR-351*
1378	23.8957	22.1242	46.8471	1.11817	0.161145	46367	hsa-miR-1283	MIMAT0005799					hsa-miR-1283
1379	195.758	180.814	370.305	1.08322	0.115323	30147	spike_control_v2_47		spike_control_v2_47		spike_control_v2_47
1380	39.1158	40.6561	80.6787	0.951535	-0.071671	145999	hsa-miR-517a	MIMAT0002852					hsa-miR-517a
1381	2634.52	2100.47	4685.64	1.20344	0.267162	146189
1382	26.5971	28.162	55.9447	0.895133	-0.159826	145723	hsa-miR-519c-3p	MIMAT0002832					hsa-miR-519c-3p
1383	56.3392	69.373	124.303	0.786698	-0.346119	42460	hsa-miR-223*	MIMAT0004570	mmu-miR-223*	MIMAT0017056	rno-miR-223*	MIMAT0017165	hsa-miR-223*	mmu-miR-223*	rno-miR-223*
1384	38.6174	45.1859	88.8571	0.851139	-0.232534	14297			mmu-miR-20b*	MIMAT0004788	rno-miR-20b-3p	MIMAT0003212		mmu-miR-20b*	rno-miR-20b-3p
1385	78.2878	87.289	159.848	0.891556	-0.165603	42859	hsa-miR-675*	MIMAT0006790					hsa-miR-675*
1386	51.5482	58.4765	111.319	0.892063	-0.164782	46211			mcmv-miR-M95-1-5p	MIMAT0005553
1387	46.9375	52.5111	95.4781	0.96218	-0.055621	17513			mmu-miR-694	MIMAT0003474				mmu-miR-694
1388	42.7042	48.0314	86.9893	0.941037	-0.087676	42905	hcmv-miR-US25-1	MIMAT0001581
1389	42.3686	41.6998	84.0685	0.959547	-0.059575	16528			mmu-miR-706	MIMAT0003496				mmu-miR-706
1390	33	36.1851	69.4375	0.90548	-0.143246	11277	hsa-miR-7-1*	MIMAT0004553	mmu-miR-7a-1*	MIMAT0004670	rno-miR-7a-1*	MIMAT0000607	hsa-miR-7-1*	mmu-miR-7a-1*	rno-miR-7a-1*
1391	47.9574	47.291	91.0661	1.00319	0.004594	17818	hsa-miR-27a*	MIMAT0004501	mmu-miR-27a*	MIMAT0004633	rno-miR-27a*	MIMAT0004715	hsa-miR-27a*	mmu-miR-27a*	rno-miR-27a*
1392	41.0689	40.3953	81.4642	1.0168	0.024031	17652	hsa-miR-558	MIMAT0003222					hsa-miR-558
1393	43.8089	43.3603	90.2878	1.01385	0.019842	27572			mmu-miR-298	MIMAT0000376	rno-miR-298	MIMAT0000900		mmu-miR-298	rno-miR-298
1394	50.9976	47.1779	101.722	1.07218	0.10054	42483	hsa-miR-522	MIMAT0002868					hsa-miR-522
1395	49.6684	46.0139	95.5521	1.08312	0.115194	28520	hsa-miR-454*	MIMAT0003884					hsa-miR-454*
1396	28.7269	24.7675	53.826	1.17436	0.231877	14303			mmu-miR-376a	MIMAT0000740	rno-miR-376a	MIMAT0003198		mmu-miR-376a	rno-miR-376a
1397	567.109	348.721	961.396	1.72521	0.78677	42872	hsa-miR-138-1*	MIMAT0004607	mmu-miR-138-1*	MIMAT0004668	rno-miR-138-1*	MIMAT0004734	hsa-miR-138-1*	mmu-miR-138-1*	rno-miR-138-1*
1398	53.4176	56.3551	111.065	0.963928	-0.053002	11266					rno-miR-336	MIMAT0000576			rno-miR-336
1399	49.1748	44.379	95.3535	1.10261	0.140929	32884	hsa-miR-342-3p	MIMAT0000753	mmu-miR-342-3p	MIMAT0000590	rno-miR-342-3p	MIMAT0000589	hsa-miR-342-3p	mmu-miR-342-3p	rno-miR-342-3p
1400	43.4769	38.0243	85.4236	1.11216	0.153362	17529	hcmv-miR-US25-2-3p	MIMAT0001583
1401	50.6696	48.3077	98.203	1.03525	0.04998	46844			mcmv-miR-m107-1-5p	MIMAT0005555
1402	89.0506	91.0259	180.076	0.970798	-0.042757	19596	hsa-miR-30d	MIMAT0000245	mmu-miR-30d	MIMAT0000515	rno-miR-30d	MIMAT0000807	hsa-miR-30d	mmu-miR-30d	rno-miR-30d
1403	35.2241	34.953	67.1091	1.00804	0.01155	11102	hsa-miR-410	MIMAT0002171	mmu-miR-410	MIMAT0001091	rno-miR-410	MIMAT0005311	hsa-miR-410	mmu-miR-410	rno-miR-410
1404	44.3682	41.9411	85.545	1.06079	0.085136	42736	hsa-miR-148b*	MIMAT0004699	mmu-miR-148b*	MIMAT0017036			hsa-miR-148b*	mmu-miR-148b*
1405	46.1537	45.5446	89.3141	0.963947	-0.052974	11256			mmu-miR-470	MIMAT0002111				mmu-miR-470
1406	50.8272	56.0151	107.673	0.913003	-0.131308	46248
1407	56.2552	60.3869	119.839	0.890161	-0.167862	11005	hsa-miR-204	MIMAT0000265	mmu-miR-204	MIMAT0000237	rno-miR-204	MIMAT0000877	hsa-miR-204	mmu-miR-204	rno-miR-204
1408	50.2158	50.7074	104.292	0.984696	-0.022249	46266	hsa-miR-1825	MIMAT0006765					hsa-miR-1825
1409	52.4232	52.7759	106.227	1.02424	0.03455	31349	hsa-miR-524-3p	MIMAT0002850					hsa-miR-524-3p
1410	41.5661	45.6803	85.9873	0.86079	-0.216266	46734			mmu-miR-467h	MIMAT0005855				mmu-miR-467h
1411	280.406	236.671	512.264	1.19871	0.261487	10986	hsa-miR-193a-3p	MIMAT0000459	mmu-miR-193	MIMAT0000223	rno-miR-193	MIMAT0000868	hsa-miR-193a-3p	mmu-miR-193	rno-miR-193
1412	31.9383	36.8646	69.297	1.0029	0.004179	17391	hsa-miR-635	MIMAT0003305					hsa-miR-635
1413	49.4076	43.1947	92.6023	1.14267	0.192412	42796			mmu-miR-489	MIMAT0003112				mmu-miR-489
1414	42.5525	41.963	84.1919	1.02137	0.03051	42858
1415	31.41	30.4801	65.5231	1.04159	0.058787	46623	hsa-miR-1273	MIMAT0005926					hsa-miR-1273
1416	49.2189	48.1258	95.9869	1.04755	0.067016	18739	hsa-miR-186	MIMAT0000456	mmu-miR-186	MIMAT0000215	rno-miR-186	MIMAT0000863	hsa-miR-186	mmu-miR-186	rno-miR-186
1417	44.6632	47.6127	91.381	0.985819	-0.020606	42451	hsa-miR-139-3p	MIMAT0004552	mmu-miR-139-3p	MIMAT0004662	rno-miR-139-3p	MIMAT0004735	hsa-miR-139-3p	mmu-miR-139-3p	rno-miR-139-3p
1418	61.4928	64.6967	127.35	1.01359	0.01948	17394	hsa-miR-651	MIMAT0003321					hsa-miR-651
1419	50.8388	47.3344	99.7118	1.06136	0.085911	42790			mmu-miR-337-3p	MIMAT0000578				mmu-miR-337-3p
1420	47.422	48.926	97.5223	1.08404	0.116416	25117			mmu-miR-742	MIMAT0004237				mmu-miR-742
1421	53.1732	52.8794	106.468	0.990607	-0.013616	17863	hsa-miR-934	MIMAT0004977					hsa-miR-934
1422	49.8527	53.2639	103.042	0.935177	-0.096688	42509	hsa-miR-219-5p	MIMAT0000276	mmu-miR-219-5p	MIMAT0000664	rno-miR-219-5p	MIMAT0000889	hsa-miR-219-5p	mmu-miR-219-5p	rno-miR-219-5p
1423	74.6827	66.8563	147.444	1.09919	0.136435	42929	hsa-miR-25*	MIMAT0004498	mmu-miR-25*	MIMAT0017049			hsa-miR-25*	mmu-miR-25*
1424	42.4725	43.615	84.1035	0.953014	-0.069431	5730	hsa-miR-208a	MIMAT0000241	mmu-miR-208a-3p	MIMAT0000520			hsa-miR-208a	mmu-miR-208a-3p
1425	68.2934	73.5414	138.71	0.989141	-0.015752	42682	hsa-miR-25	MIMAT0000081	mmu-miR-25	MIMAT0000652	rno-miR-25	MIMAT0000795	hsa-miR-25	mmu-miR-25	rno-miR-25
1426	50.8881	48.8802	97.9033	0.973506	-0.038738	11168	hsa-miR-520d-3p	MIMAT0002856					hsa-miR-520d-3p
1427	64.4013	64.2842	126.557	0.95816	-0.061661	17854	hsa-miR-106b*	MIMAT0004672	mmu-miR-106b*	MIMAT0004582	rno-miR-106b*	MIMAT0004727	hsa-miR-106b*	mmu-miR-106b*	rno-miR-106b*
1428	37.0565	32.9522	71.3296	1.124	0.168646	14279			mmu-miR-362-5p	MIMAT0000706	rno-miR-362	MIMAT0012828		mmu-miR-362-5p	rno-miR-362
1429	54.4538	57.2396	112.824	0.94727	-0.078152	14300	hsa-miR-29c*	MIMAT0004673	mmu-miR-29c*	MIMAT0004632	rno-miR-29c*	MIMAT0003154	hsa-miR-29c*	mmu-miR-29c*	rno-miR-29c*
1430	48.7671	51.4805	98.5207	0.975429	-0.035891	17460	hsa-miR-657	MIMAT0003335					hsa-miR-657
1431	44.6166	45.0119	90.7695	0.986906	-0.019015	17853	hsa-miR-30d*	MIMAT0004551	mmu-miR-30d*	MIMAT0017011	rno-miR-30d*	MIMAT0004722	hsa-miR-30d*	mmu-miR-30d*	rno-miR-30d*
1432	269.287	318.889	594.217	0.852968	-0.229436	46390			mmu-miR-1192	MIMAT0005850				mmu-miR-1192
1433	46.0299	49.1712	98.6676	0.933041	-0.099987	42868			mmu-miR-762	MIMAT0003892				mmu-miR-762
1434	54.0048	50.1775	109.109	0.97765	-0.03261	27571			mmu-miR-292-5p	MIMAT0000369	rno-miR-292-5p	MIMAT0000896		mmu-miR-292-5p	rno-miR-292-5p
1435	4378.57	3666.41	8044.98	1.12909	0.175163	42751
1436	268.578	295.86	558.958	0.93682	-0.094156	42752			mmu-miR-872*	MIMAT0004935	rno-miR-872*	MIMAT0005283		mmu-miR-872*	rno-miR-872*
1437	150.11	166.41	322.424	0.914707	-0.128619	10998	hsa-miR-19b	MIMAT0000074	mmu-miR-19b	MIMAT0000513	rno-miR-19b	MIMAT0000788	hsa-miR-19b	mmu-miR-19b	rno-miR-19b
1438	39.6445	36.6322	73.9363	1.08524	0.118011	17530	hsa-miR-641	MIMAT0003311					hsa-miR-641
1439	49.2695	48.2592	92.7337	1.03064	0.043544	42869	hsa-miR-936	MIMAT0004979					hsa-miR-936
1440	46.8953	50.7631	99.1959	0.902909	-0.147348	42447	hsa-miR-556-3p	MIMAT0004793					hsa-miR-556-3p
1441	63.4745	58.7898	120.794	1.0809	0.112235	17511			mmu-miR-713	MIMAT0003504				mmu-miR-713
1442	72.6708	65.2006	135.526	1.05079	0.07147	46258	hsa-miR-1184	MIMAT0005829					hsa-miR-1184
1443	48.3503	40.7146	92.1007	1.18564	0.245666	146122	hsa-miR-2053	MIMAT0009978					hsa-miR-2053
1444	45.4439	45.9948	88.8806	0.983817	-0.023538	146000	hsa-miR-1911	MIMAT0007885					hsa-miR-1911
1445	475.938	546.285	998.053	0.910643	-0.135043	24136	spike_control_v2_12		spike_control_v2_12		spike_control_v2_12
1446	2271.84	2220.65	4471	1.01344	0.019253	46202	5S_rRNA		5S_rRNA		5S_rRNA
1447	105.645	112.459	215.752	0.931235	-0.102783	146042	hsv1-miR-H8*	MIMAT0012598
1448	122.58	169.179	312.159	0.835579	-0.259151	25593	spike_control_v2_18		spike_control_v2_18		spike_control_v2_18
1449	40.705	44.6441	89.1576	0.908254	-0.138833	13417	spike_control_v2_8		spike_control_v2_8		spike_control_v2_8
1450	47.7277	49.6899	97.629	0.940423	-0.088618	146065			mmu-miR-1927	MIMAT0009390				mmu-miR-1927
1451	41.9622	44.2006	86.1628	0.990539	-0.013714	146035	hsv1-miR-H2*	MIMAT0008398
1452	6350.44	5693.94	12044.4	1.13028	0.176683	5740
1453	71.742	55.6986	129.215	1.23768	0.30764	146093
1454	35.2353	38.5263	72.8408	0.907022	-0.140791	146191			mmu-miR-1948	MIMAT0009415				mmu-miR-1948
1455	44.1688	50.7269	98.6377	0.818087	-0.289674	146070			mmu-miR-1932	MIMAT0009395				mmu-miR-1932
1456	41.1409	48.2249	92.5502	0.896559	-0.157529	146108			mmu-miR-1970	MIMAT0009444				mmu-miR-1970
1457	40.0725	43.918	84.3937	0.905487	-0.143234	146194					rno-miR-628	MIMAT0012836			rno-miR-628
1458	52.5916	60.2635	113.28	0.957058	-0.063321	146102
1459	55.7934	56.1393	113.404	0.908066	-0.139131	145968	hsa-let-7d	MIMAT0000065	mmu-let-7d	MIMAT0000383	rno-let-7d	MIMAT0000562	hsa-let-7d	mmu-let-7d	rno-let-7d
1460	61.7934	56.9399	122.506	1.01728	0.024713	145689	hsa-miR-543	MIMAT0004954	mmu-miR-543	MIMAT0003168			hsa-miR-543	mmu-miR-543
1461	46.6951	49.9964	100.202	0.868891	-0.202753	146115	hsa-miR-940	MIMAT0004983					hsa-miR-940
1462	57.2771	55.1576	112.435	0.947035	-0.078511	145714	hsa-miR-28-3p	MIMAT0004502			rno-miR-28*	MIMAT0004716	hsa-miR-28-3p		rno-miR-28*
1463	48.4407	49.0338	97.3165	0.972956	-0.039554	146178	hsa-miR-502-3p	MIMAT0004775					hsa-miR-502-3p
1464	735.631	712.04	1436.54	1.0842	0.116628	147963
1465	43.539	33.3018	81.5657	1.17754	0.235779	147867	hsa-miR-3118	MIMAT0014980					hsa-miR-3118
1466	43.1851	46.9885	91.9403	0.947438	-0.077897	147841	kshv-miR-K12-11*	MIMAT0015213
1467	36.9821	39.5115	75.7018	0.95496	-0.066488	147925	hsa-miR-3126-5p	MIMAT0014989					hsa-miR-3126-5p
1468	38.789	34.1043	71.5223	1.10171	0.139741	147853
1469	253.203	341.52	584.664	0.760424	-0.395124	147588	hsa-miR-4288	MIMAT0016918					hsa-miR-4288
1470	46.3018	41.9737	86.5474	1.19357	0.255287	147649	hsa-miR-500a/hsa-miR-500b
1471	39.4379	36.4347	76.8965	1.10244	0.140701	147977	hsa-miR-3190	MIMAT0015073					hsa-miR-3190
1472	40.7512	38.5458	79.297	1.05534	0.077713	147857	hsa-miR-3130-5p	MIMAT0014995					hsa-miR-3130-5p
1473	35.8041	35.8857	71.8854	0.976765	-0.033916	147569	hsa-miR-4256	MIMAT0016877					hsa-miR-4256
1474	108.853	107.43	213.415	1.08901	0.123021	147616	hsa-miR-4291	MIMAT0016922					hsa-miR-4291
1475	39.4686	33.4642	72.8328	1.13671	0.184869	147815	hsv1-miR-H14-5p	MIMAT0014691
1476	48.324	49.4072	97.7313	0.968195	-0.04663	147858
1477	78.1975	81.543	159.74	0.956338	-0.064407	147592
1478	55.301	59.5736	115.804	0.900869	-0.150611	148247	hsa-miR-2355-3p	MIMAT0017950					hsa-miR-2355-3p
1479	27.5828	23.4001	50.9829	1.10946	0.149856	148072	hsa-miR-3668	MIMAT0018091					hsa-miR-3668
1480	41.242	39.8945	84.8901	0.945887	-0.08026	147997	hsa-miR-3934	MIMAT0018349					hsa-miR-3934
1481	35.0203	37.9558	72.5991	1.0074	0.010642	147682	hsv1-miR-H6-5p	MIMAT0015281
1482	37.4116	39.4594	75.6967	0.885226	-0.175882	148189	hsa-miR-3681*	MIMAT0018109					hsa-miR-3681*
1483	47.6075	50.3567	98.4546	0.939003	-0.090799	148393	hsa-miR-676	MIMAT0018204					hsa-miR-676
1484	52.713	61.0872	117.002	0.914307	-0.129249	148379	hsa-miR-3654	MIMAT0018074					hsa-miR-3654
1485	45.1115	62.2225	107.334	0.74861	-0.417714	147415	hsa-miRPlus-J1011
1486	31.961	31.7926	61.7596	0.929945	-0.104783	148165	hsa-miR-3605-5p	MIMAT0017981					hsa-miR-3605-5p
1487	42360.6	44607.6	86968.1	0.940975	-0.087771	148675	hsa-miR-1280	MIMAT0005946					hsa-miR-1280
1488	75.6258	76.8225	152.448	0.973688	-0.038468	147366	hsa-miRPlus-I320a*		mmu-miR-320*	MIMAT0017057	rno-miR-320*	MIMAT0017168		mmu-miR-320*	rno-miR-320*
1489	41.586	40.8949	81.8937	0.997612	-0.003449	10904	spike_control_v1_d		spike_control_v1_d		spike_control_v1_d
1490	35.9857	31.2962	68.0573	1.0206	0.029423	148405	hsa-miR-3669	MIMAT0018092					hsa-miR-3669
1491	38.4805	38.748	79.0247	0.948863	-0.075729	14262	spike_control_v1_f		spike_control_v1_f		spike_control_v1_f
1492	132.893	148.917	274.373	0.933884	-0.098684	148032	hsa-miR-3685	MIMAT0018113					hsa-miR-3685
1493	39.0697	36.9192	75.9889	1.0591	0.08284	148207					rno-miR-465*	MIMAT0017367			rno-miR-465*
1494	45.5589	45.8304	91.3893	0.964319	-0.052417	148416			mmu-miR-3102*	MIMAT0014933				mmu-miR-3102*
1495	46.4928	41.2094	89.037	1.24238	0.313111	148559					rno-miR-411*	MIMAT0017304			rno-miR-411*
1496	640.634	455.051	1095.68	1.36186	0.44558	148233			mmu-miR-3096-3p	MIMAT0014914				mmu-miR-3096-3p
1497	40.176	41.5295	81.7054	0.899279	-0.153159	148121			mmu-miR-155*	MIMAT0016993				mmu-miR-155*
1498	45.9697	42.2886	90.8543	1.01081	0.015511	148201					rno-miR-365*	MIMAT0017184			rno-miR-365*
1499	42.4299	42.6557	85.7842	0.951847	-0.071199	148535			mmu-miR-3097-5p	MIMAT0014915				mmu-miR-3097-5p
1500	46.1139	47.9984	94.1123	0.91849	-0.122664	148574			mmu-miR-16-2*	MIMAT0017018	rno-miR-16*	MIMAT0017094		mmu-miR-16-2*	rno-miR-16*
1501	31.3121	34.9721	65.2345	1.00276	0.003984	148173					rno-miR-3567	MIMAT0017843			rno-miR-3567
1502	34.6807	33.4749	68.9594	1.02654	0.037786	148257					rno-miR-3546	MIMAT0017801			rno-miR-3546
1503	43.3615	44.127	86.9479	0.998413	-0.002292	148587			mmu-miR-326*	MIMAT0017027	rno-miR-326*	MIMAT0017028		mmu-miR-326*	rno-miR-326*
1504	1792.5	1676.54	3428.36	1.10231	0.140534	148676			mmu-miR-1186b	MIMAT0015644				mmu-miR-1186b
1505	39.8973	46.3268	86.4988	0.842968	-0.24645	148050					rno-miR-3558-3p	MIMAT0017826			rno-miR-3558-3p
1506	411.391	304.574	683.237	1.39504	0.480305	148278			mmu-miR-138-2*	MIMAT0016987	rno-miR-138-2*	MIMAT0017127		mmu-miR-138-2*	rno-miR-138-2*
1507	74.3885	98.9825	173.47	0.710417	-0.493263	148426			mmu-miR-466a-3p/mmu-miR-466b-3p/mmu-miR-466c-3p/mmu-miR-466e-3p/mmu-miR-466p-3p
1508	53.8957	47.3993	101.848	1.11474	0.156713	148046					rno-miR-344a/rno-miR-344a-5p
1509	40.9232	40.4355	81.3587	1.04822	0.067938	148448			mmu-miR-3112*	MIMAT0014956				mmu-miR-3112*
1510	29.2066	30.215	59.4021	1.00904	0.012988	148494			mmu-miR-448-5p	MIMAT0017176				mmu-miR-448-5p
1511	51.537	50.4968	99.3137	0.990292	-0.014074	148354			mmu-miR-466a-5p	MIMAT0004759				mmu-miR-466a-5p
1512	35.551	34.1091	69.2178	1.07325	0.101989	148336			mmu-miR-3071	MIMAT0014850				mmu-miR-3071
1513	37.5442	34.371	70.4124	1.13468	0.182287	148446			mmu-miR-346*	MIMAT0017039				mmu-miR-346*
1514	170.152	143.973	314.125	1.1853	0.245256	148632			mmu-miR-2861	MIMAT0013803				mmu-miR-2861
1515	37.2818	32.0191	71.6286	1.0416	0.058807	148220			mmu-miR-3093-5p	MIMAT0014907				mmu-miR-3093-5p
1516	31.2807	27.5346	61.0354	1.21215	0.277562	148498			mmu-miR-3110*	MIMAT0014952				mmu-miR-3110*
1517	33.3662	34.9216	67.4821	0.978627	-0.031169	148364			mmu-miR-1912	MIMAT0014958				mmu-miR-1912
1518	40.2755	35.2094	74.0725	1.06632	0.092645	148427			mmu-miR-3101*	MIMAT0014922				mmu-miR-3101*
1519	37.1286	31.1099	68.5107	1.18734	0.247735	148313			mmu-miR-3095-5p	MIMAT0014911				mmu-miR-3095-5p
1520	45.7369	40.9821	85.5987	1.14387	0.193918	17327	hsa-miR-630	MIMAT0003299					hsa-miR-630
1521	50.8993	50.3439	99.8232	1.00641	0.009217	17488	kshv-miR-K12-6-3p	MIMAT0002189
1522	94.3455	130.276	223.785	0.700652	-0.51323	46207	U6B		U6B		U6B
1523	32.8197	28.8376	62.4725	1.18647	0.246678	42813			mmu-miR-876-5p	MIMAT0004854	rno-miR-876	MIMAT0012843		mmu-miR-876-5p	rno-miR-876
1524	39.4104	40.1779	79.3428	0.984818	-0.022071	17936	hsa-miR-16-1*	MIMAT0004489					hsa-miR-16-1*
1525	42.2592	43.7675	86.0267	0.976103	-0.034895	42777	hsa-miR-548c-5p	MIMAT0004806					hsa-miR-548c-5p
1526	43.5414	42.33	85.8714	1.03627	0.051406	29153			mmu-miR-34b-5p	MIMAT0000382	rno-miR-34b	MIMAT0000813		mmu-miR-34b-5p	rno-miR-34b
1527	37.0406	37.1867	71.5569	0.994503	-0.007952	46764			mcmv-miR-m01-4	MIMAT0005538
1528	38.6807	41.9506	80.1047	0.93525	-0.096576	11247			mmu-miR-434-5p	MIMAT0001421	rno-miR-434*	MIMAT0017307		mmu-miR-434-5p	rno-miR-434*
1529	32.0382	30.0995	62.5263	1.09547	0.131549	30908	hsa-miRPlus-C1056				rno-miR-148b-5p	MIMAT0004645			rno-miR-148b-5p
1530	196.574	210.006	411	0.934314	-0.098021	11184	hsa-miR-99b	MIMAT0000689	mmu-miR-99b	MIMAT0000132	rno-miR-99b	MIMAT0000821	hsa-miR-99b	mmu-miR-99b	rno-miR-99b
1531	57.625	44.4351	104.57	1.10976	0.150242	17953	hsa-miR-183*	MIMAT0004560	mmu-miR-183*	MIMAT0004539	rno-miR-183*	MIMAT0017141	hsa-miR-183*	mmu-miR-183*	rno-miR-183*
1532	39.5358	40.5705	80.0207	0.968812	-0.045712	46283			mcmv-miR-M23-2	MIMAT0005545
1533	42.2094	36.1266	78.2926	1.13363	0.180949	11207			mmu-miR-202-3p	MIMAT0000235	rno-miR-202*	MIMAT0017355		mmu-miR-202-3p	rno-miR-202*
1534	44.17	44.5243	90.7663	0.930701	-0.103611	42501	hcmv-miR-US33-5p	MIMAT0001584
1535	35.1461	33.9713	69.1174	1.021	0.029986	11230
1536	42.336	41.2986	83.0701	1.03117	0.044278	17618			mmu-miR-687	MIMAT0003466				mmu-miR-687
1537	39.0633	43.2615	82.92	0.89494	-0.160137	42728			mmu-miR-92a	MIMAT0000539	rno-miR-92a	MIMAT0000816		mmu-miR-92a	rno-miR-92a
1538	44.0434	48.3029	92.199	0.907917	-0.139367	46584	hsa-miR-1468	MIMAT0006789					hsa-miR-1468
1539	32.543	32.4252	63.4626	1.05577	0.078295	42676	hsa-miR-495	MIMAT0002817	mmu-miR-495	MIMAT0003456	rno-miR-495	MIMAT0005320	hsa-miR-495	mmu-miR-495	rno-miR-495
1540	26.7273	29.5239	56.828	0.951907	-0.071108	17958	hsa-miR-576-3p	MIMAT0004796					hsa-miR-576-3p
1541	30.4451	33.4578	62.2699	0.989548	-0.015159	17631	hcmv-miR-UL22A	MIMAT0001574
1542	48.0398	46.7488	94.9033	0.966433	-0.049259	11093	hsa-miR-379	MIMAT0000733	mmu-miR-379	MIMAT0000743	rno-miR-379	MIMAT0003192	hsa-miR-379	mmu-miR-379	rno-miR-379
1543	48.2281	45.0756	93.3037	0.941676	-0.086698	42480	hsa-miR-485-5p	MIMAT0002175	mmu-miR-485	MIMAT0003128	rno-miR-485	MIMAT0003203	hsa-miR-485-5p	mmu-miR-485	rno-miR-485
1544	38.5287	39.9825	81.252	0.958784	-0.060722	42538	hsa-miR-196a*	MIMAT0004562	mmu-miR-196a-2*	MIMAT0004618	rno-miR-196a*	MIMAT0004737	hsa-miR-196a*	mmu-miR-196a-2*	rno-miR-196a*
1545	29.5147	36.6274	65.2193	0.897613	-0.155835	45936	hsa-miR-1292	MIMAT0005943					hsa-miR-1292
1546	56.9546	68.2237	128.542	0.782496	-0.353845	46346			mmu-miR-669e	MIMAT0005853				mmu-miR-669e
1547	25.4948	28.3463	53.76	0.92489	-0.112646	42847	hsa-miR-497	MIMAT0002820	mmu-miR-497	MIMAT0003453	rno-miR-497	MIMAT0003383	hsa-miR-497	mmu-miR-497	rno-miR-497
1548	33.1664	38.8814	73.922	0.868996	-0.202578	46978			mmu-miR-669i	MIMAT0005840				mmu-miR-669i
1549	101.211	104.062	202.556	0.995086	-0.007107	42464			mghv-miR-M1-2-3p	MIMAT0001565
1550	31.3045	31.4486	63.0597	1.00123	0.001779	46275	hsa-miR-1251	MIMAT0005903	mmu-miR-1251	MIMAT0014824			hsa-miR-1251	mmu-miR-1251
1551	35.5856	39.6421	75.2277	0.906782	-0.141172	17478			mmu-miR-429	MIMAT0001537	rno-miR-429	MIMAT0001538		mmu-miR-429	rno-miR-429
1552	39.1803	38.4793	77.0697	0.996696	-0.004775	42672	hsa-miR-323b-5p	MIMAT0001630					hsa-miR-323b-5p
1553	34.2257	31.1131	67.885	1.03962	0.056053	42635	hsa-miR-541	MIMAT0004920					hsa-miR-541
1554	37.0362	37.9136	72.0072	1.08604	0.119072	10976	hsa-miR-182*	MIMAT0000260	mmu-miR-182*	MIMAT0016995			hsa-miR-182*	mmu-miR-182*
1555	28.8185	27.4566	53.7548	1.15557	0.20861	46979			mmu-miR-669h-3p	MIMAT0005842				mmu-miR-669h-3p
1556	42.3308	42.2416	84.5943	0.996311	-0.005332	46218			mmu-miR-1190	MIMAT0005847				mmu-miR-1190
1557	28.6855	26.6489	55.3344	1.07523	0.10465	17866	hsa-miR-331-5p	MIMAT0004700	mmu-miR-331-5p	MIMAT0004643			hsa-miR-331-5p	mmu-miR-331-5p
1558	27.0904	30.4423	56.961	0.987734	-0.017806	46515	hsa-miR-1537	MIMAT0007399					hsa-miR-1537
1559	36.66	36.6871	72.3165	0.984995	-0.021812	42954	ebv-miR-BART7*	MIMAT0004815
1560	47.3252	51.2225	98.3766	0.925888	-0.111091	17610			mmu-miR-677	MIMAT0003451				mmu-miR-677
1561	53.5211	60.8973	116.923	0.888216	-0.171017	46215	hsa-miR-1301	MIMAT0005797					hsa-miR-1301
1562	39.7838	39.9013	79.0263	1.03576	0.050696	42723	hsa-miR-195*	MIMAT0004615	mmu-miR-195*	MIMAT0017000	rno-miR-195*	MIMAT0017149	hsa-miR-195*	mmu-miR-195*	rno-miR-195*
1563	189.553	177.126	366.679	1.06245	0.087401	10997	hsa-miR-19a	MIMAT0000073	mmu-miR-19a	MIMAT0000651	rno-miR-19a	MIMAT0000789	hsa-miR-19a	mmu-miR-19a	rno-miR-19a
1564	40.2408	38.041	77.4216	1.03885	0.054987	46738	hsa-miR-1182	MIMAT0005827					hsa-miR-1182
1565	29.4642	29.1131	57.7154	1.02306	0.032892	42625			mmu-miR-299	MIMAT0004577	rno-miR-299*	MIMAT0017167		mmu-miR-299	rno-miR-299*
1566	38.0549	34.3961	74.1951	1.10011	0.13765	42950	hsa-miR-24-2*	MIMAT0004497	mmu-miR-24-2*	MIMAT0005440	rno-miR-24-2*	MIMAT0005441	hsa-miR-24-2*	mmu-miR-24-2*	rno-miR-24-2*
1567	29.1373	28.1744	55.1266	0.998518	-0.002139	11149	hsa-miR-515-5p	MIMAT0002826					hsa-miR-515-5p
1568	102.314	106.153	209.597	0.980757	-0.028033	11053	hsa-miR-32	MIMAT0000090	mmu-miR-32	MIMAT0000654	rno-miR-32	MIMAT0000811	hsa-miR-32	mmu-miR-32	rno-miR-32
1569	51.0462	51.6035	101.867	1.04403	0.062157	42442	hsa-miR-498	MIMAT0002824					hsa-miR-498
1570	35.0215	28.1732	63.1947	1.20432	0.268217	42533	hiv1-miR-H1	MIMAT0004480
1571	37.7317	33.1768	70.9084	1.13865	0.187328	14295					rno-miR-1*	MIMAT0003162			rno-miR-1*
1572	30.1409	30.828	60.9689	0.997801	-0.003176	46729	hsa-miR-302d*	MIMAT0004685	mmu-miR-302d*	MIMAT0017225			hsa-miR-302d*	mmu-miR-302d*
1573	36.7874	32.8336	70.1509	1.10466	0.143604	42654	hsa-miR-483-5p	MIMAT0004761					hsa-miR-483-5p
1574	23.5904	19.5732	42.1365	1.24497	0.316112	32707			mmu-miR-703	MIMAT0003493				mmu-miR-703
1575	27.4701	27.4252	55.8778	1.03296	0.046785	28884	hsa-miR-876-3p	MIMAT0004925					hsa-miR-876-3p
1576	54.4968	47.1477	101.645	1.07465	0.103865	42454	hsa-miR-138-2*	MIMAT0004596					hsa-miR-138-2*
1577	33.7986	29.2735	63.4781	1.12546	0.170518	46299	hsa-miR-34a*	MIMAT0004557					hsa-miR-34a*
1578	33.9793	40.7588	76.2807	0.831187	-0.266755	42817			mmu-miR-770-5p	MIMAT0004822	rno-miR-770	MIMAT0005338		mmu-miR-770-5p	rno-miR-770
1579	29.4025	33.0219	63.6214	0.920375	-0.119707	42565			mmu-miR-463	MIMAT0004758				mmu-miR-463
1580	32.0705	31.8049	63.8754	0.974291	-0.037576	42599	hsa-miR-153	MIMAT0000439	mmu-miR-153	MIMAT0000163	rno-miR-153	MIMAT0000855	hsa-miR-153	mmu-miR-153	rno-miR-153
1581	25.3961	23.9482	48.543	1.02559	0.036452	17814	hsa-miR-570	MIMAT0003235					hsa-miR-570
1582	24.5239	19.7846	43.6895	1.11754	0.160324	46321	hsa-miR-1245	MIMAT0005897					hsa-miR-1245
1583	47.4017	46.0561	95.1119	1.00383	0.005518	17283	ebv-miR-BART11-5p	MIMAT0003421
1584	28.1692	27.994	54.99	1.06797	0.094876	42912	hsa-miR-339-3p	MIMAT0004702			rno-miR-339-3p	MIMAT0004648	hsa-miR-339-3p		rno-miR-339-3p
1585	41.301	42.2596	84.7476	1.12022	0.163778	146193			mmu-miR-1957	MIMAT0009430				mmu-miR-1957
1586	38.7902	37.8201	75.1967	0.969936	-0.044039	146066	hsa-miR-3116	MIMAT0014978					hsa-miR-3116
1587	1173.55	1300.71	2494.92	0.890991	-0.166517	1100	spike_control_v2_1		spike_control_v2_1		spike_control_v2_1
1588	231.905	265.118	505.606	0.852751	-0.229803	32812	spike_control_v2_52		spike_control_v2_52		spike_control_v2_52
1589	34.7201	30.3523	65.0725	1.04618	0.065129	146106			mmu-miR-1931	MIMAT0009394				mmu-miR-1931
1590	33.4403	36.9761	70.4164	0.881964	-0.181209	145947	hsa-miRPlus-C1075		mmu-miR-301a*	MIMAT0017008	rno-miR-301a*	MIMAT0017026		mmu-miR-301a*	rno-miR-301a*
1591	40.2615	39.8742	79.3917	0.926831	-0.109622	19607	SNORD15A		SNORD15A		SNORD15A
1592	35.1202	29.1083	67.1883	1.08679	0.120076	146126
1593	109.636	90.168	199.804	1.18913	0.249901	145992
1594	33.1302	29.7317	61.1839	1.18872	0.249412	146087			mmu-miR-1894-3p	MIMAT0007878				mmu-miR-1894-3p
1595	96.885	100.464	197.349	0.94448	-0.082408	146030			mmu-miR-2183	MIMAT0011287				mmu-miR-2183
1596	50.9574	49.242	100.199	1.01602	0.022934	146176			mmu-miR-1971	MIMAT0009446				mmu-miR-1971
1597	61.5601	62.6373	124.197	0.972481	-0.040258	146072	hsa-miR-1469	MIMAT0007347					hsa-miR-1469
1598	47.3396	49.5207	96.8603	0.953032	-0.069404	146052	hsa-miR-1471	MIMAT0007349					hsa-miR-1471
1599	38.1596	33.1019	71.2615	1.08849	0.122332	146056
1600	102.078	97.9662	200.044	1.03015	0.042861	29056	spike_control_v2_41		spike_control_v2_41		spike_control_v2_41
1601	3410.06	2742.63	6152.7	1.22742	0.295633	146167
1602	29.2695	27.9709	58.2958	1.09537	0.131419	145762	hsa-miR-549	MIMAT0003333					hsa-miR-549
1603	31.1278	33.2592	64.6783	0.970113	-0.043775	145716	hsa-miR-671-5p	MIMAT0003880	mmu-miR-671-5p	MIMAT0003731			hsa-miR-671-5p	mmu-miR-671-5p
1604	32.7381	34.6568	68.5195	0.830753	-0.267509	145722	hsa-miR-520e	MIMAT0002825					hsa-miR-520e
1605	31.6557	30.0577	62.0649	1.07116	0.099176	145642	hsa-miR-376b	MIMAT0002172					hsa-miR-376b
1606	33.2385	36.5	70.1819	1.02634	0.037509	145751	hsa-miR-23b*	MIMAT0004587	mmu-miR-23b*	MIMAT0016980	rno-miR-23b*	MIMAT0017099	hsa-miR-23b*	mmu-miR-23b*	rno-miR-23b*
1607	26.3937	25.3865	52.1242	1.08382	0.116131	145692	hsa-miR-499-3p	MIMAT0004772	mmu-miR-499*	MIMAT0017254	rno-miR-499*	MIMAT0017227	hsa-miR-499-3p	mmu-miR-499*	rno-miR-499*
1608	44.2719	44.711	88.9829	0.998152	-0.002668	147936	kshv-miR-K12-8*	MIMAT0015216
1609	37.334	37.9889	75.6425	0.939815	-0.089552	46567	hsa-miR-3176	MIMAT0015053					hsa-miR-3176
1610	40.369	39.791	83.1596	0.993975	-0.008719	147735	hsa-miR-4289	MIMAT0016920					hsa-miR-4289
1611	46.3109	56.6326	104.325	0.810078	-0.303867	147695
1612	28.8654	27.9451	54.7536	1.05497	0.077202	147868	hsa-miR-4269	MIMAT0016897					hsa-miR-4269
1613	31.0928	30.2814	61.3742	1.04352	0.061459	147887	hsa-miR-3147	MIMAT0015019					hsa-miR-3147
1614	86.3304	81.2393	162.066	1.05357	0.075291	147942	hsa-miR-4268	MIMAT0016896					hsa-miR-4268
1615	37.2229	29.2428	67.2265	1.1901	0.251088	147967	hsa-miR-3180/hsa-miR-3180-3p
1616	50.2026	46.9674	98.2627	1.07837	0.108854	147980
1617	29.8165	25.217	57.0967	1.02674	0.038068	147875
1618	31.041	30.6357	61.6768	0.941798	-0.086511	147601
1619	29.2432	27.8404	57.0904	1.04815	0.067838	56873	hsa-miR-3124-5p	MIMAT0014986					hsa-miR-3124-5p
1620	27.9984	28.6955	56.6939	0.975346	-0.036014	46710	hsa-miR-3157-5p	MIMAT0015031					hsa-miR-3157-5p
1621	34.8392	31.9825	66.8217	1.03987	0.056406	46274	hsa-miR-3187-3p	MIMAT0015069					hsa-miR-3187-3p
1622	28.6174	29.0422	57.6596	0.976037	-0.034992	148005
1623	26.3881	30.0203	56.3631	0.853134	-0.229156	148650	hsa-miR-516a-5p	MIMAT0004770					hsa-miR-516a-5p
1624	21.3352	20.6879	42.4343	1.03414	0.04843	148524	hsa-miR-3914	MIMAT0018188					hsa-miR-3914
1625	86.6162	94.539	181.372	0.913731	-0.130159	147691	hsa-miR-320e	MIMAT0015072					hsa-miR-320e
1626	20.9689	19.4471	40.416	1.09059	0.125104	148499	hsa-miR-3910	MIMAT0018184					hsa-miR-3910
1627	30.5947	31.1724	61.248	0.998899	-0.001589	147530	hsa-miR-378b	MIMAT0014999					hsa-miR-378b
1628	40.6306	39.125	79.7556	1.0554	0.077788	148125	hsa-miR-3618	MIMAT0017998					hsa-miR-3618
1629	32.2265	31.0529	62.1011	1.06039	0.08459	147276	hsa-miR-3616-3p	MIMAT0017996					hsa-miR-3616-3p
1630	32.6955	32.5239	63.8396	0.978448	-0.031433	148196	hsa-miR-548y	MIMAT0018354					hsa-miR-548y
1631	42.7894	47.6075	93.4053	0.835782	-0.258802	147536	hsa-miRPlus-I107*		mmu-miR-107*	MIMAT0017048	rno-miR-107*	MIMAT0017115		mmu-miR-107*	rno-miR-107*
1632	32.7982	36.2791	70.3806	0.923108	-0.115428	148514	hsa-miRPlus-J365-1*		mmu-miR-365-1*	MIMAT0017077				mmu-miR-365-1*
1633	55.6087	46.4053	103.563	1.13855	0.187197	148396	hsa-miR-642b	MIMAT0018444					hsa-miR-642b
1634	83.2257	79.2958	162.521	0.943707	-0.083589	148622	hsa-miR-877*	MIMAT0004950					hsa-miR-877*
1635	30.5597	29.7178	60.2667	0.872366	-0.196994	147679	hsa-miR-3197	MIMAT0015082					hsa-miR-3197
1636	29.3428	30.8312	60.174	0.927985	-0.107826	147752	hsa-miR-4302	MIMAT0016855					hsa-miR-4302
1637	26.3571	24.9455	50.2158	1.10384	0.142536	148639	hsa-miR-4298	MIMAT0016852					hsa-miR-4298
1638	40.9033	41.8217	82.1079	0.923368	-0.115023	148645	hsa-miR-129-5p	MIMAT0000242	mmu-miR-129-5p	MIMAT0000209	rno-miR-129	MIMAT0000600	hsa-miR-129-5p	mmu-miR-129-5p	rno-miR-129
1639	31.8921	33.5625	65.4634	0.974802	-0.036819	148145			mmu-miR-3093-3p	MIMAT0014908				mmu-miR-3093-3p
1640	25.0876	25.4809	50.5685	1.03106	0.044125	148357					rno-miR-3589	MIMAT0017888			rno-miR-3589
1641	31.832	27.1919	58.3639	1.14841	0.199643	148583					rno-miR-3584-3p	MIMAT0017876			rno-miR-3584-3p
1642	31.3834	32.9769	63.7615	0.924016	-0.11401	148183			mmu-miR-429*	MIMAT0017178				mmu-miR-429*
1643	26.1517	28.0036	56.0844	0.878484	-0.186912	148314			mmu-miR-873*	MIMAT0017279	rno-miR-873*	MIMAT0017318		mmu-miR-873*	rno-miR-873*
1644	33.1728	33.6139	64.8014	1.05076	0.071429	148160					rno-miR-871*	MIMAT0017289			rno-miR-871*
1645	26.2882	24.1903	50.4785	1.08729	0.120741	148549					rno-miR-377	MIMAT0003123			rno-miR-377
1646	36.0506	38.6449	75.8109	0.869355	-0.201983	148135					rno-miR-3583-3p	MIMAT0017874			rno-miR-3583-3p
1647	28.8228	27.885	59.0653	1.05479	0.076953	148552			mmu-miR-3076-5p	MIMAT0014860				mmu-miR-3076-5p
1648	34.9144	34.4689	68.4498	1.05988	0.083899	148672			mmu-miR-344	MIMAT0000593				mmu-miR-344
1649	30.0553	30.7074	59.6477	1.00982	0.014103	148303			mmu-miR-3106	MIMAT0014817				mmu-miR-3106
1650	29.2377	26.4813	57.3447	1.04265	0.060253	148111					rno-miR-741-5p	MIMAT0017901			rno-miR-741-5p
1651	38.6736	36.3312	75.7325	1.04428	0.062503	148323					rno-miR-3580-5p	MIMAT0017868			rno-miR-3580-5p
1652	32.4256	35.3965	67.7436	0.913725	-0.130168	148204					rno-miR-3562	MIMAT0017832			rno-miR-3562
1653	29.1561	27.59	56.5541	1.0186	0.026584	148347					rno-miR-3558-5p	MIMAT0017825			rno-miR-3558-5p
1654	25.1361	22.6843	49.8643	0.985101	-0.021657	148266			mmu-miR-3112	MIMAT0014955				mmu-miR-3112
1655	32.2062	40.0585	73.0111	0.859625	-0.21822	148428			mmu-miR-3069-5p	MIMAT0014844				mmu-miR-3069-5p
1656	47.9833	49.3686	97.3519	0.904307	-0.145115	148261			mmu-miR-208a-5p	MIMAT0017014	rno-miR-208*	MIMAT0017155		mmu-miR-208a-5p	rno-miR-208*
1657	32.7783	36.3953	66.9825	0.853884	-0.227888	148017			mmu-miR-743a*	MIMAT0017263	rno-miR-743a*	MIMAT0017315		mmu-miR-743a*	rno-miR-743a*
1658	83.9988	101.294	185.293	0.815137	-0.294885	148069					rno-miR-129-1*/rno-miR-129-2*
1659	32.1525	33.8165	65.2528	0.998854	-0.001654	148339			mmu-miR-665*	MIMAT0017238				mmu-miR-665*
1660	62.877	84.8846	147.762	0.723039	-0.467855	148270			mmu-miR-669b*	MIMAT0017250				mmu-miR-669b*
1661	34.5267	34.3455	68.035	1.01742	0.02491	148376			mmu-miR-1a-2*	MIMAT0017047				mmu-miR-1a-2*
1662	23.7914	26.6015	51.1127	0.828021	-0.272261	148210			mmu-miR-3060	MIMAT0014827				mmu-miR-3060
1663	29.617	33.1879	62.832	0.881101	-0.182621	148084					rno-miR-880*	MIMAT0017292			rno-miR-880*
1664	26.8627	26.424	53.9944	0.930002	-0.104695	148116					rno-miR-3578	MIMAT0017866			rno-miR-3578
1665	37.9319	32.0597	69.6214	1.19778	0.26036	148259			mmu-miR-3070a*/mmu-miR-3070b-5p
1666	27.0458	25.0303	53.6955	1.14768	0.198714	146067			mmu-miR-1898	MIMAT0007875				mmu-miR-1898
1667	57.0864	48.1409	103.82	1.21041	0.275494	17566	hsa-miR-629*	MIMAT0003298					hsa-miR-629*
1668	42.5573	42.0959	83.9506	0.885409	-0.175584	19600			mmu-miR-17*	MIMAT0000650				mmu-miR-17*
1669	308.963	308.633	617.596	1.02946	0.041891	11023	hsa-miR-222	MIMAT0000279	mmu-miR-222	MIMAT0000670	rno-miR-222	MIMAT0000891	hsa-miR-222	mmu-miR-222	rno-miR-222
1670	27.457	26.3085	52.8742	0.964655	-0.051915	10916	hsa-miR-1	MIMAT0000416	mmu-miR-1a	MIMAT0000123			hsa-miR-1	mmu-miR-1a
1671	32.8646	41.2082	72.7775	0.807752	-0.308015	42834	hsa-miR-219-2-3p	MIMAT0004675	mmu-miR-219-3p	MIMAT0017074	rno-miR-219-2-3p	MIMAT0005446	hsa-miR-219-2-3p	mmu-miR-219-3p	rno-miR-219-2-3p
1672	41.5967	42.742	84.3368	0.960331	-0.058397	42743	hsa-let-7e*	MIMAT0004485	mmu-let-7e*	MIMAT0017016	rno-let-7e*	MIMAT0004706	hsa-let-7e*	mmu-let-7e*	rno-let-7e*
1673	30.746	31.783	62.5291	0.964549	-0.052074	17535	hsa-miR-548a-3p	MIMAT0003251					hsa-miR-548a-3p
1674	64.8503	86.0474	152.458	0.738145	-0.438023	17885	hsa-miRPlus-A1086
1675	41.2811	41.2544	82.5354	1.04144	0.058587	46271			mcmv-miR-m88-1*	MIMAT0005551
1676	40.6326	38.8471	78.6182	1.08256	0.114444	42761	hsa-miR-675	MIMAT0004284					hsa-miR-675
1677	30.3945	28.6385	59.0314	1.0549	0.07711	46642	hsa-miR-1276	MIMAT0005930					hsa-miR-1276
1678	32.4682	35.1831	67.6513	0.9191	-0.121707	42855	ebv-miR-BART6-5p	MIMAT0003414
1679	57.6143	52.4482	110.062	1.09082	0.125414	11105	hsa-miR-378/hsa-miR-378c/hsa-miR-378d		mmu-miR-378/mmu-miR-378b
1680	44.3376	47.2293	91.5669	0.955845	-0.065151	42586					rno-miR-466c	MIMAT0005279			rno-miR-466c
1681	36.754	38.6381	73.3674	0.999672	-0.000474	19595	hsa-miR-30a*	MIMAT0000088	mmu-miR-30a*	MIMAT0000129	rno-miR-30a*	MIMAT0000809	hsa-miR-30a*	mmu-miR-30a*	rno-miR-30a*
1682	248.157	156.057	394.809	1.70703	0.771486	28431
1683	103.723	65.787	164.035	1.61952	0.695566	42514	hsa-miR-937	MIMAT0004980					hsa-miR-937
1684	40.9371	36.922	80.0748	1.02902	0.041265	28950	hsa-miR-455-3p	MIMAT0004784					hsa-miR-455-3p
1685	27.6521	31.0525	57.9311	0.987716	-0.017832	42884			mmu-miR-883a-3p	MIMAT0004849				mmu-miR-883a-3p
1686	36.0904	31.3595	68.76	1.10843	0.148517	17338	hsa-miR-660	MIMAT0003338					hsa-miR-660
1687	31.4904	31.213	64.8093	0.944702	-0.082069	46402	hsa-miR-1255b	MIMAT0005945					hsa-miR-1255b
1688	28.3447	30.7412	61.033	0.872502	-0.196769	46774			mcmv-miR-m01-2	MIMAT0005534
1689	35.6756	35.375	66.5032	1.07318	0.101887	27773	hsa-miRPlus-J1009		mmu-miR-764-3p	MIMAT0003895	rno-miR-764*	MIMAT0017370		mmu-miR-764-3p	rno-miR-764*
1690	27.6509	29.4968	57.1477	0.931095	-0.102999	42844			mmu-miR-384-5p	MIMAT0004745	rno-miR-384-5p	MIMAT0005309		mmu-miR-384-5p	rno-miR-384-5p
1691	31.9737	33.7635	65.9769	0.918255	-0.123034	17520	hcmv-miR-US5-2	MIMAT0001580
1692	25.158	23.1951	48.4662	1.08834	0.122129	42556	hsa-miR-889	MIMAT0004921					hsa-miR-889
1693	88.6927	86.9057	181.121	0.954267	-0.067535	14288			mmu-miR-503	MIMAT0003188	rno-miR-503	MIMAT0003213		mmu-miR-503	rno-miR-503
1694	17.746	20.3818	37.4713	0.838393	-0.254302	4700	hsa-miR-140-5p	MIMAT0000431	mmu-miR-140	MIMAT0000151	rno-miR-140	MIMAT0000573	hsa-miR-140-5p	mmu-miR-140	rno-miR-140
1695	33.4705	35.5653	70.9654	0.864611	-0.209877	42525	hsa-miR-671-3p	MIMAT0004819	mmu-miR-671-3p	MIMAT0004821	rno-miR-671	MIMAT0005326	hsa-miR-671-3p	mmu-miR-671-3p	rno-miR-671
1696	38.9574	45.2209	84.2858	0.785647	-0.348047	10947	hsa-miR-142-3p	MIMAT0000434	mmu-miR-142-3p	MIMAT0000155	rno-miR-142-3p	MIMAT0000848	hsa-miR-142-3p	mmu-miR-142-3p	rno-miR-142-3p
1697	31.8416	30.5633	61.1875	1.08398	0.116336	42942	hsa-miR-134	MIMAT0000447	mmu-miR-134	MIMAT0000146	rno-miR-134	MIMAT0000840	hsa-miR-134	mmu-miR-134	rno-miR-134
1698	31.8511	30.9467	62.7978	1.01528	0.021874	46354	hsa-miR-520d-5p	MIMAT0002855					hsa-miR-520d-5p
1699	26.0629	24.1986	49.7695	1.16762	0.223567	45736	hsa-miR-548f	MIMAT0005895					hsa-miR-548f
1700	53.8889	47.5032	101.668	1.12662	0.172007	11091	hsa-miR-377	MIMAT0000730	mmu-miR-377	MIMAT0000741			hsa-miR-377	mmu-miR-377
1701	165.822	153.26	321.676	1.10655	0.146069	42605			mmu-miR-503*	MIMAT0004790				mmu-miR-503*
1702	310.64	226.629	537.687	1.35762	0.44108	42540
1703	52.0577	51.7416	104.475	0.999871	-0.000186	46810	hsa-miR-1827	MIMAT0006767					hsa-miR-1827
1704	40.2098	47.1158	87.7253	0.840447	-0.250772	17306	ebv-miR-BART12	MIMAT0003423
1705	27.0836	24.9064	51.4733	1.02673	0.038061	28047	hsa-miR-890	MIMAT0004912					hsa-miR-890
1706	25.2452	35.164	60.4092	0.84043	-0.250801	10955	hsa-miR-148a	MIMAT0000243	mmu-miR-148a	MIMAT0000516			hsa-miR-148a	mmu-miR-148a
1707	34.703	37.285	71.9881	0.969058	-0.045345	14328	hsa-miR-124	MIMAT0000422	mmu-miR-124	MIMAT0000134	rno-miR-124	MIMAT0000828	hsa-miR-124	mmu-miR-124	rno-miR-124
1708	68.1266	69.7174	144.192	0.964757	-0.051763	42624	kshv-miR-K12-10b	MIMAT0002180
1709	43.4733	43.7687	87.242	1.01045	0.014994	42823	hsa-miR-27b*	MIMAT0004588	mmu-miR-27b*	MIMAT0004522	rno-miR-27b*	MIMAT0017101	hsa-miR-27b*	mmu-miR-27b*	rno-miR-27b*
1710	42.9693	39.5609	84.6234	0.985832	-0.020586	42566	hsa-miR-224	MIMAT0000281	mmu-miR-224	MIMAT0000671	rno-miR-224	MIMAT0003119	hsa-miR-224	mmu-miR-224	rno-miR-224
1711	31.0625	34.2197	65.301	0.98281	-0.025016	42617	hsa-miR-541*	MIMAT0004919					hsa-miR-541*
1712	27.795	30.5884	57.7138	0.899467	-0.152857	27855			mmu-miR-763	MIMAT0003896				mmu-miR-763
1713	83.6143	68.467	152.075	1.21143	0.276709	46621			mcmv-miR-m88-1	MIMAT0005552
1714	27.8551	25.5092	51.4749	1.1728	0.229961	46517	hsa-miR-1266	MIMAT0005920					hsa-miR-1266
1715	29.539	30.8459	60.0159	0.895273	-0.1596	17427	hsa-miR-200c	MIMAT0000617	mmu-miR-200c	MIMAT0000657	rno-miR-200c	MIMAT0000873	hsa-miR-200c	mmu-miR-200c	rno-miR-200c
1716	32.7803	36.625	71.9769	0.876522	-0.190138	42789	hsa-miR-15a*	MIMAT0004488					hsa-miR-15a*
1717	29.9347	29.3571	61.035	1.06552	0.091553	46675	hsa-miR-1181	MIMAT0005826					hsa-miR-1181
1718	384.146	318.521	705.969	1.13288	0.18	28944			mmu-miR-667	MIMAT0003734	rno-miR-667	MIMAT0012852		mmu-miR-667	rno-miR-667
1719	38.1075	43.5717	84.4463	0.82819	-0.271966	17444	hsa-miR-632	MIMAT0003302					hsa-miR-632
1720	553.452	423.143	976.595	1.30414	0.383095	42825
1721	54.0665	40.3125	92.4045	1.27525	0.350785	42531
1722	38.7241	44.496	83.2201	0.876691	-0.189859	17474	hsa-miR-421	MIMAT0003339	mmu-miR-421	MIMAT0004869			hsa-miR-421	mmu-miR-421
1723	35.6549	29.3344	65.7213	1.15901	0.212894	33043	hsa-miR-544	MIMAT0003164					hsa-miR-544
1724	28.1811	24.586	51.0314	1.1037	0.142348	17619	hcmv-miR-US25-2-5p	MIMAT0001582
1725	36.1553	34.7942	70.9494	1.03473	0.049258	11011	hsa-miR-211	MIMAT0000268					hsa-miR-211
1726	28.8014	30.633	60.2046	0.977363	-0.033033	46880	hsa-miR-1183	MIMAT0005828					hsa-miR-1183
1727	38.3436	35.7592	73.4805	1.03277	0.046523	11165	hsa-miR-520a-3p	MIMAT0002834					hsa-miR-520a-3p
1728	40.0426	35.3029	75.7767	1.14439	0.194582	46338			mmu-miR-382*	MIMAT0004691				mmu-miR-382*
1729	55.9379	56.3662	110.029	0.965035	-0.051347	46345	hsa-miR-1207-3p	MIMAT0005872					hsa-miR-1207-3p
1730	27.871	32.1314	59.865	1.02854	0.040595	17569	hsa-miR-563	MIMAT0003227					hsa-miR-563
1731	38.0227	39.2042	77.2269	1.0081	0.011636	146207
1732	31275.8	31599.1	62874.8	1.03321	0.04714	146120
1733	36.8014	38.6007	77.574	0.895852	-0.158668	146041
1734	230.551	221.742	454.346	1.08324	0.115357	46437
1735	26.4602	26.8475	53.3077	0.911292	-0.134015	145867
1736	36.9506	33.5486	70.4992	1.11564	0.157872	146099			mmu-miR-1950	MIMAT0009417				mmu-miR-1950
1737	12152.1	10165	22317.1	1.27995	0.356093	146200
1738	80.7926	90.9331	171.726	1.04233	0.059812	13141
1739	64.2269	62.379	124.028	1.09965	0.137041	42644
1740	33.9264	30.7321	65.6015	1.0403	0.057001	146084	ebv-miR-BART4*	MIMAT0009204
1741	35.715	35.7038	71.4188	1.00102	0.001468	146131	hsa-miR-2117	MIMAT0011162					hsa-miR-2117
1742	31.5533	33.4307	65.2607	0.911361	-0.133905	146062			mmu-miR-1901	MIMAT0007880				mmu-miR-1901
1743	30.4861	26.7982	57.213	1.12578	0.170924	146073			mmu-miR-1930	MIMAT0009393				mmu-miR-1930
1744	371.577	389.367	760.944	0.955755	-0.065288	30747	spike_control_v2_50		spike_control_v2_50		spike_control_v2_50
1745	27.711	27.9387	55.6497	1.03143	0.04465	14260	hsa_negative_control_3		hsa_negative_control_3		hsa_negative_control_3
1746	212.17	173.573	376.315	1.28134	0.357652	146016
1747	19.4885	18.2349	38.5585	1.05766	0.080874	145798	hsa-miR-142-5p	MIMAT0000433	mmu-miR-142-5p	MIMAT0000154	rno-miR-142-5p	MIMAT0000847	hsa-miR-142-5p	mmu-miR-142-5p	rno-miR-142-5p
1748	72.408	79.5016	148.834	0.984494	-0.022546	145865	hsa-miR-361-3p	MIMAT0004682	mmu-miR-361*	MIMAT0017075	rno-miR-361*	MIMAT0017199	hsa-miR-361-3p	mmu-miR-361*	rno-miR-361*
1749	38.9526	33.5939	72.5466	1.14572	0.196257	146137	hsa-miR-133a	MIMAT0000427	mmu-miR-133a	MIMAT0000145	rno-miR-133a	MIMAT0000839	hsa-miR-133a	mmu-miR-133a	rno-miR-133a
1750	37.1652	33.418	70.5832	1.01547	0.022142	145639
1751	33.633	37.7715	71.4045	1.02758	0.039255	145971	hsa-miR-611	MIMAT0003279					hsa-miR-611
1752	34.3822	30.6306	63.0701	1.0763	0.106079	145824	hsa-miR-509-3-5p	MIMAT0004975					hsa-miR-509-3-5p
1753	33.3997	30.5147	63.9144	1.08538	0.118206	147669	hsa-miR-548w	MIMAT0015060					hsa-miR-548w
1754	32.5028	27.9538	59.9057	1.04423	0.062441	147903	hsa-miR-3065-3p	MIMAT0015378					hsa-miR-3065-3p
1755	63.8539	69.5617	133.416	0.957293	-0.062967	147756
1756	26.2675	23.217	50.6596	1.11638	0.158835	147879	hsa-miR-3132	MIMAT0014997					hsa-miR-3132
1757	28.3917	27.9928	54.9761	1.01341	0.019223	147911	hsa-miR-4280	MIMAT0016911					hsa-miR-4280
1758	67.2488	63.4256	129.257	1.07149	0.099611	147885	kshv-miR-K12-5*	MIMAT0015218
1759	29.498	25	55.5717	1.11137	0.152343	147651	hsa-miR-3123	MIMAT0014985					hsa-miR-3123
1760	30.8169	29.8563	64.2106	0.945067	-0.081512	147543	hsa-miR-3167	MIMAT0015042					hsa-miR-3167
1761	32.3897	30.1652	61.4132	1.10626	0.14569	147198	hsa-miR-26a	MIMAT0000082	mmu-miR-26a	MIMAT0000533	rno-miR-26a	MIMAT0000796	hsa-miR-26a	mmu-miR-26a	rno-miR-26a
1762	31.2201	29.5084	60.7213	1.02163	0.030867	148006	hsa-miR-4315	MIMAT0016866					hsa-miR-4315
1763	33.834	31.9443	65.7783	1.03082	0.04379	147862	hsa-miR-3158-3p	MIMAT0015032					hsa-miR-3158-3p
1764	23.6206	23.5175	47.0239	1.075	0.104343	147886	hsa-miR-3122	MIMAT0014984					hsa-miR-3122
1765	104.36	103.712	210.985	0.983225	-0.024407	147920	hsa-miR-4290	MIMAT0016921					hsa-miR-4290
1766	3755.72	3420.26	7175.99	1.10513	0.144217	147636	hsa-miR-4284	MIMAT0016915					hsa-miR-4284
1767	27.1342	23.1242	48.9634	1.12236	0.166533	147883	hsa-miR-3191	MIMAT0015075					hsa-miR-3191
1768	26.0864	26.6489	53.3416	0.958383	-0.061326	148662	hsa-miR-583	MIMAT0003248					hsa-miR-583
1769	25.1775	25.2982	51.7393	1.01438	0.020603	148406	hsa-miR-3684	MIMAT0018112					hsa-miR-3684
1770	38.4737	42.1095	77.7381	1.01802	0.025767	148670	hsa-miR-122	MIMAT0000421	mmu-miR-122	MIMAT0000246	rno-miR-122	MIMAT0000827	hsa-miR-122	mmu-miR-122	rno-miR-122
1771	34.2006	42.0271	76.2277	0.813999	-0.296901	147556	hsa-miR-4254	MIMAT0016884					hsa-miR-4254
1772	44.0776	50.373	95.9558	0.87051	-0.200067	147975	hsa-miRPlus-J1003
1773	38.9996	47.9709	87.5876	0.805855	-0.311408	147610	hsa-miR-3186-5p	MIMAT0015067					hsa-miR-3186-5p
1774	31.4502	33.0012	64.2902	0.946006	-0.080078	148106	hsa-miR-3678-3p	MIMAT0018103					hsa-miR-3678-3p
1775	31.2667	31.9777	63.2444	0.985998	-0.020344	147670	hsa-miR-3177-3p	MIMAT0015054					hsa-miR-3177-3p
1776	35.127	31.8105	66.6071	1.052	0.073135	148554	hsa-miR-3917	MIMAT0018191					hsa-miR-3917
1777	40.3639	42.5768	82.9407	1.03916	0.055413	148504	hsa-miRPlus-I874*		mmu-miR-874*	MIMAT0017268				mmu-miR-874*
1778	25.1465	27.8428	51.453	1.03897	0.05515	148685	hsa-miR-202	MIMAT0002811					hsa-miR-202
1779	35.7002	33.4084	69.2667	0.933957	-0.098572	148684	hsa-miR-628-3p	MIMAT0003297					hsa-miR-628-3p
1780	24.0048	22.8993	46.9041	1.04828	0.068018	148566	hsa-miR-3666	MIMAT0018088					hsa-miR-3666
1781	33.5123	29.5342	62.2735	1.16607	0.221651	147509
1782	330.675	328.917	660.963	0.999505	-0.000714	148481	hsa-miR-3646	MIMAT0018065					hsa-miR-3646
1783	34.5525	31.5111	65.5641	1.22493	0.292694	148349	hsa-miR-3938	MIMAT0018353					hsa-miR-3938
1784	36.3256	35.1039	72.2146	0.919724	-0.120727	148253			mmu-miR-130a*	MIMAT0016983	rno-miR-130a*	MIMAT0017121		mmu-miR-130a*	rno-miR-130a*
1785	33.162	34.5502	66.0725	1.01274	0.018264	148510			mmu-miR-3080-5p	MIMAT0014868				mmu-miR-3080-5p
1786	32.4841	31.0553	63.9037	1.03847	0.054464	148508			mmu-miR-3062*	MIMAT0014831				mmu-miR-3062*
1787	29.4363	33.0318	66.1557	0.954934	-0.066527	148051					rno-miR-770*	MIMAT0017317			rno-miR-770*
1788	32.7604	25.5291	58.2894	1.17028	0.226857	148447			mmu-miR-383*	MIMAT0017082	rno-miR-383*	MIMAT0017197		mmu-miR-383*	rno-miR-383*
1789	38.7779	38.4817	74.4064	1.08668	0.119922	148133					rno-miR-222*	MIMAT0017164			rno-miR-222*
1790	33.6393	33.0569	67.5701	0.979575	-0.029772	148052			mmu-miR-374c*	MIMAT0014954				mmu-miR-374c*
1791	37.7349	43.2484	77.9777	0.861564	-0.21497	148236			mghv-miR-M1-15	MIMAT0018176
1792	27.1473	24.4821	53.2002	1.07387	0.102815	148412					rno-miR-3561-3p	MIMAT0017831			rno-miR-3561-3p
1793	29.9291	31.883	60.7568	1.06433	0.08995	148525			mmu-miR-1964-5p	MIMAT0017349				mmu-miR-1964-5p
1794	29.574	26.455	56.0291	1.08003	0.111067	148246					rno-miR-3582	MIMAT0017872			rno-miR-3582
1795	31.502	28.1907	59.6927	1.11557	0.157788	148027			mmu-miR-3063	MIMAT0014833				mmu-miR-3063
1796	32.6648	30.836	63.7373	1.04562	0.064359	148197			mmu-miR-3081*	MIMAT0014870				mmu-miR-3081*
1797	84.297	96.4606	180.758	0.850222	-0.234088	148527			mmu-miR-669a-3-3p	MIMAT0017251				mmu-miR-669a-3-3p
1798	25.6369	27.076	52.5215	0.973026	-0.039449	148155			mghv-mir-M1-1*	MIMAT0017185
1799	33.5064	35.9849	69.7544	1.08398	0.116337	148305					rno-miR-3593-5p	MIMAT0017896			rno-miR-3593-5p
1800	21.7958	22.9586	46.795	0.921457	-0.118011	148473			mmu-miR-3473	MIMAT0015645				mmu-miR-3473
1801	22.0211	22.3666	45.6979	1.06102	0.085455	148302					rno-miR-3581	MIMAT0017870			rno-miR-3581
1802	50.16	49.2034	99.3635	1.01843	0.026346	148401					rno-miR-185*	MIMAT0017142			rno-miR-185*
1803	36.5032	47.1083	83.6457	0.822789	-0.281405	148476					rno-miR-3552	MIMAT0017813			rno-miR-3552
1804	31.2361	25.3228	57.4654	1.19187	0.253225	148092			mmu-miR-3083	MIMAT0014874				mmu-miR-3083
1805	32.215	29.0685	62.5498	1.19822	0.26089	148362			mmu-miR-592*	MIMAT0017234				mmu-miR-592*
1806	24.0844	25.2154	48.3838	0.989033	-0.015909	148519					rno-miR-3580-3p	MIMAT0017869			rno-miR-3580-3p
1807	74.035	73.7572	148.12	0.947904	-0.077187	148651			mmu-miR-3072	MIMAT0014853				mmu-miR-3072
1808	29.7006	29.9021	61.2122	0.940577	-0.088382	148608			mmu-miR-551b*	MIMAT0017236	rno-miR-551b*	MIMAT0017335		mmu-miR-551b*	rno-miR-551b*
1809	27.6075	27.408	55.0155	1.02464	0.035114	148014					rno-miR-210*	MIMAT0017156			rno-miR-210*
1810	34.9705	32.0442	67.8575	1.04805	0.06771	148575			mmu-miR-700*	MIMAT0017256				mmu-miR-700*
1811	28.8129	30.1043	55.711	1.09972	0.137139	145769	hsa-miR-371-5p	MIMAT0004687					hsa-miR-371-5p
1812	26.1855	25.4948	51.7416	1.04585	0.064677	42528	hsa-miR-296-3p	MIMAT0004679	mmu-miR-296-3p	MIMAT0004576	rno-miR-296	MIMAT0004742	hsa-miR-296-3p	mmu-miR-296-3p	rno-miR-296
1813	25.1206	22.6509	46.7671	1.12089	0.164639	145825	hsa-miRPlus-D1120		mmu-miR-383	MIMAT0000748	rno-miR-383	MIMAT0003114		mmu-miR-383	rno-miR-383
1814	37.3232	39.1099	76.8117	0.976451	-0.03438	17597			mmu-miR-467b*	MIMAT0003478				mmu-miR-467b*
1815	28.4534	30.5864	57.8213	0.969055	-0.04535	42512	hsa-miR-136*	MIMAT0004606			rno-miR-136*	MIMAT0004733	hsa-miR-136*		rno-miR-136*
1816	20.049	18.0852	38.1342	0.935124	-0.09677	145744	hsa-miR-568	MIMAT0003232	mmu-miR-568	MIMAT0004892	rno-miR-568	MIMAT0012832	hsa-miR-568	mmu-miR-568	rno-miR-568
1817	52.3495	58.1819	108.656	0.928126	-0.107608	42452			mmu-miR-141*	MIMAT0004533	rno-miR-141*	MIMAT0017128		mmu-miR-141*	rno-miR-141*
1818	44.6298	44.4335	93.6158	0.927996	-0.10781	28456			mmu-miR-675-3p	MIMAT0003726	rno-miR-675*	MIMAT0017363		mmu-miR-675-3p	rno-miR-675*
1819	47.6787	55.5211	104.766	0.857861	-0.221184	17660	hsa-miR-550a*	MIMAT0003257					hsa-miR-550a*
1820	47.0104	49.9068	99.4678	0.816771	-0.291996	42801	hsa-miR-92a-2*	MIMAT0004508					hsa-miR-92a-2*
1821	34.0784	38.8706	72.949	1.01768	0.025278	46761			mcmv-miR-m01-1	MIMAT0005533
1822	54.8368	53.7213	109.231	0.843968	-0.244739	27544	hsa-miR-363*	MIMAT0003385			rno-miR-363*	MIMAT0003209	hsa-miR-363*		rno-miR-363*
1823	75.381	100.378	178.263	0.724819	-0.464307	46380	hsa-miR-1255a	MIMAT0005906					hsa-miR-1255a
1824	55.9403	60.8782	115.873	0.869785	-0.20127	11073	hsa-miR-34b*	MIMAT0000685					hsa-miR-34b*
1825	56.5848	61.5004	119.899	0.881719	-0.181609	17942	hsa-miR-125a-3p	MIMAT0004602	mmu-miR-125a-3p	MIMAT0004528	rno-miR-125a-3p	MIMAT0004729	hsa-miR-125a-3p	mmu-miR-125a-3p	rno-miR-125a-3p
1826	39.6298	39.5231	79.4053	0.97287	-0.039681	42708	hsa-miR-99a	MIMAT0000097	mmu-miR-99a	MIMAT0000131	rno-miR-99a	MIMAT0000820	hsa-miR-99a	mmu-miR-99a	rno-miR-99a
1827	50.2006	50.8455	103.197	0.879211	-0.185718	42596
1828	58.4017	65.2647	124.848	0.926138	-0.110701	11139	hsa-miR-507	MIMAT0002879					hsa-miR-507
1829	35.8973	36.6775	72.5748	0.917554	-0.124135	46295	hsa-miR-1286	MIMAT0005877					hsa-miR-1286
1830	47.0892	53.6306	100.72	0.910859	-0.1347	46626	hsa-miR-30c-2*	MIMAT0004550	mmu-miR-30c-2*	MIMAT0005438	rno-miR-30c-2*	MIMAT0005442	hsa-miR-30c-2*	mmu-miR-30c-2*	rno-miR-30c-2*
1831	43.0115	40.0541	84.2902	1.04167	0.058896	42653
1832	48.33	44.8463	93.1764	1.02898	0.041211	17347	hsa-miR-708*	MIMAT0004927	mmu-miR-708*	MIMAT0003498	rno-miR-708*	MIMAT0005332	hsa-miR-708*	mmu-miR-708*	rno-miR-708*
1833	37.3567	36.9144	73.0187	1.0381	0.053947	42867			mmu-miR-337-5p	MIMAT0004644				mmu-miR-337-5p
1834	49.6453	46.3185	95.9638	0.97996	-0.029205	17935	hsa-miR-101*	MIMAT0004513	mmu-miR-101a*	MIMAT0004526	rno-miR-101a*	MIMAT0004726	hsa-miR-101*	mmu-miR-101a*	rno-miR-101a*
1835	82.3654	88.6111	170.977	1.00952	0.013669	11041	hsa-miR-29c	MIMAT0000681	mmu-miR-29c	MIMAT0000536	rno-miR-29c	MIMAT0000803	hsa-miR-29c	mmu-miR-29c	rno-miR-29c
1836	56.8861	57.8304	114.717	1.00648	0.009314	11043	hsa-miR-302b	MIMAT0000715	mmu-miR-302b	MIMAT0003374			hsa-miR-302b	mmu-miR-302b
1837	42.0338	41.4948	83.5287	1.01036	0.014865	46249	hsa-miR-449b	MIMAT0003327					hsa-miR-449b
1838	112.764	133.361	250.272	0.819138	-0.287822	46306			mmu-miR-466a-5p/mmu-miR-466p-5p
1839	42.996	37.3933	82.162	1.12235	0.166527	30493	hsa-miR-548a-5p	MIMAT0004803					hsa-miR-548a-5p
1840	105.369	124.718	230.088	0.900296	-0.151529	42630	hsa-miR-140-3p	MIMAT0004597	mmu-miR-140*	MIMAT0000152	rno-miR-140*	MIMAT0000574	hsa-miR-140-3p	mmu-miR-140*	rno-miR-140*
[truncated: 835 more rows]

## Sheet: 24h control vs TGF-b + TNF-a
	Normalization data					Probe ID	Human		Mouse		Rat		Target mRNA
[truncated: 2,676 more rows]
